# Supplementary material for: Crystal structure of 5-[4-(di­methyl­amino)­phen­yl]-3-(4-methyl­phen­yl)-4,5-di­hydro-1H-pyrazole-1-carbaldehyde
Source: Acta Crystallogr E Crystallogr Commun. 2015 Dec 9;71(Pt 12):o1031–2. doi: 10.1107/S2056989015023294 (PMC4719963; doi:10.1107/S2056989015023294)
Supplement: Supplementary file 1 [file e-71-o1031-sup1.cif]

##############################################################################
#                                                                            #
# This CIF contains the data in a paper accepted for publication in          #
# Acta Crystallographica Section E. It conforms to the requirements of       #
# Notes for Authors for Acta Crystallographica Section E, and has been       #
# peer reviewed under the auspices of the IUCr Commission on Journals.       #
#                                                                            #
# Full details of the Crystallographic Information File format               #
# are given in the paper "The Crystallographic Information File (CIF):       #
# a New Standard Archive File for Crystallography" by S. R. Hall, F. H.      #
# Allen and I. D. Brown [Acta Cryst. (1991), A47, 655-685].                  #
#                                                                            #
# The current version of the core CIF dictionary is obtainable from          #
# ftp://ftp.iucr.org/pub/cif_core.dic.                                       #
#                                                                            #
# Software is freely available for graphical display of the structure(s)     #
# in this CIF. For information consult the CIF software page                 #
# http://www.iucr.org/resources/cif/software.                                #
#                                                                            #
# This file may be used for bona fide research purposes within the           #
# scientific community so long as proper attribution is given to the journal # 
# article from which it was obtained.                                        #
#                                                                            #
##############################################################################
data_I
_database_code_depnum_ccdc_archive 'CCDC 1440601'
_audit_creation_method     'SHELXL-2014/7'
_chemical_name_systematic
;\
5-[4-(Dimethylamino)phenyl]-3-(4-methylphenyl)-4,5-dihydro-1<i>H</i>-\
pyrazole-1-carbaldehyde
;
_chemical_name_common     ?
_chemical_formula_moiety     'C19 H21 N3 O'
_chemical_formula_sum     'C19 H21 N3 O'
_chemical_formula_iupac     'C19 H21 N3 O'
_chemical_formula_weight     307.39
_chemical_melting_point     ?
_shelx_space_group_comment
;
The symmetry employed for this shelxl refinement is uniquely defined
by the following loop, which should always be used as a source of
symmetry information in preference to the above space-group names.
They are only intended as comments.
;
_space_group_crystal_system     monoclinic
_space_group_name_H-M_alt     'C 2/c'
_space_group_name_Hall     '-C 2yc'
loop_
    _space_group_symop_operation_xyz
    'x, y, z'
    '-x, y, -z+1/2'
    'x+1/2, y+1/2, z'
    '-x+1/2, y+1/2, -z+1/2'
    '-x, -y, -z'
    'x, -y, z-1/2'
    '-x+1/2, -y+1/2, -z'
    'x+1/2, -y+1/2, z-1/2'
_cell_length_a     21.9524(15)
_cell_length_b     6.2511(4)
_cell_length_c     24.1521(16)
_cell_angle_alpha     90
_cell_angle_beta     106.3069(9)
_cell_angle_gamma     90
_cell_volume     3181.0(4)
_cell_formula_units_Z     8
_cell_measurement_reflns_used     9179
_cell_measurement_theta_min     2.96
_cell_measurement_theta_max     30.28
_cell_measurement_temperature     100.0(10)
_exptl_crystal_description     'block'
_exptl_crystal_colour     'colourless'
_exptl_crystal_size_max     0.446
_exptl_crystal_size_mid     0.264
_exptl_crystal_size_min     0.148
_exptl_crystal_density_diffrn     1.284
_exptl_crystal_density_meas     ?
_exptl_crystal_density_method     ?
_exptl_crystal_F_000     1312
_exptl_absorpt_coefficient_mu     0.081
_exptl_absorpt_correction_type     multi-scan
_exptl_absorpt_process_details
;
(<i>SADABS</i>; Sheldrick, 1996)
;
_shelx_estimated_absorpt_T_min     0.965
_shelx_estimated_absorpt_T_max     0.988
_exptl_absorpt_correction_T_min     0.9211
_exptl_absorpt_correction_T_max     0.9620
_diffrn_ambient_temperature     100.0(10)
_diffrn_radiation_type     MoK\a
_diffrn_radiation_wavelength     0.71073
_diffrn_radiation_source     'fine-focus sealed tube'
_diffrn_radiation_monochromator     graphite
_diffrn_measurement_device_type     'Bruker APEX DUO CCD area-detector'
_diffrn_measurement_method     '\f and \w scans'
_diffrn_detector_area_resol_mean     ?
_diffrn_reflns_number     27492
_diffrn_reflns_av_R_equivalents     0.0275
_diffrn_reflns_theta_min     1.757
_diffrn_reflns_theta_max     30.323
_diffrn_reflns_theta_full     25.242
_diffrn_measured_fraction_theta_max     0.994
_diffrn_measured_fraction_theta_full     1.000
_diffrn_reflns_limit_h_min     -30
_diffrn_reflns_limit_h_max     29
_diffrn_reflns_limit_k_min     -8
_diffrn_reflns_limit_k_max     8
_diffrn_reflns_limit_l_min     -34
_diffrn_reflns_limit_l_max     34
_refine_special_details     ?
_reflns_number_total     4750
_reflns_number_gt     4090
_reflns_threshold_expression     'I > 2\s(I)'
_refine_ls_structure_factor_coef     Fsqd
_refine_ls_matrix_type     full
_refine_ls_R_factor_all     0.0499
_refine_ls_R_factor_gt     0.0429
_refine_ls_wR_factor_gt     0.1156
_refine_ls_wR_factor_ref     0.1222
_refine_ls_goodness_of_fit_ref     1.036
_refine_ls_restrained_S_all     1.036
_refine_ls_number_reflns     4750
_refine_ls_number_parameters     211
_refine_ls_number_restraints     0
_refine_ls_hydrogen_treatment     constr
_refine_ls_weighting_scheme     calc
_refine_ls_weighting_details
              'w=1/[\s^2^(Fo^2^)+(0.0683P)^2^+1.9935P] where P=(Fo^2^+2Fc^2^)/3'
_atom_sites_solution_hydrogens     geom
_atom_sites_solution_primary     ?
_atom_sites_solution_secondary     ?
_refine_ls_shift/su_max     0.000
_refine_ls_shift/su_mean     0.000
_refine_diff_density_max     0.365
_refine_diff_density_min     -0.221
_refine_ls_extinction_method     none
_refine_ls_extinction_coef     .
loop_
    _atom_type_symbol
    _atom_type_description
    _atom_type_scat_dispersion_real
    _atom_type_scat_dispersion_imag
    _atom_type_scat_source
    'C' 'C' 0.0033 0.0016
                         'International Tables Vol C Tables 4.2.6.8 and 6.1.1.4'
    'H' 'H' 0.0000 0.0000
                         'International Tables Vol C Tables 4.2.6.8 and 6.1.1.4'
    'N' 'N' 0.0061 0.0033
                         'International Tables Vol C Tables 4.2.6.8 and 6.1.1.4'
    'O' 'O' 0.0106 0.0060
                         'International Tables Vol C Tables 4.2.6.8 and 6.1.1.4'
_computing_data_collection
;
APEX2 (Bruker, 2014)
;
_computing_cell_refinement
;
SAINT (Bruker, 2014)
;
_computing_data_reduction
;
SAINT (Bruker, 2014)
;
_computing_structure_solution
;
SHELXS2013 (Sheldrick, 2008)
;
_computing_structure_refinement
;
SHELXL2014 (Sheldrick, 2015)
;
_computing_molecular_graphics
;
SHELXTL (Sheldrick, 2008)
;
_computing_publication_material
;
PLATON (Spek, 2009)
;
loop_
    _atom_site_type_symbol
    _atom_site_label
    _atom_site_fract_x
    _atom_site_fract_y
    _atom_site_fract_z
    _atom_site_U_iso_or_equiv
    _atom_site_adp_type
    _atom_site_calc_flag
    _atom_site_occupancy
    _atom_site_disorder_assembly
    _atom_site_disorder_group
    O O1 0.06265(4) 0.29904(12) 0.11364(3) 0.02109(17) Uani d 1 . .
    N N1 0.01154(4) -0.01958(13) 0.10464(3) 0.01627(17) Uani d 1 . .
    N N2 -0.01890(4) -0.18157(13) 0.06779(3) 0.01565(17) Uani d 1 . .
    N N3 0.25348(4) -0.20563(14) 0.32043(4) 0.01865(18) Uani d 1 . .
    C C1 0.09931(5) -0.28895(16) 0.21033(4) 0.01817(19) Uani d 1 . .
    H H1A 0.0779 -0.4002 0.1857 0.022 Uiso calc 1 . .
    C C2 0.15816(5) -0.33020(16) 0.24891(4) 0.01840(19) Uani d 1 . .
    H H2A 0.1757 -0.4699 0.2508 0.022 Uiso calc 1 . .
    C C3 0.19237(5) -0.16856(15) 0.28528(4) 0.01578(18) Uani d 1 . .
    C C4 0.16344(5) 0.03445(15) 0.28189(4) 0.01599(18) Uani d 1 . .
    H H4A 0.1847 0.1467 0.3062 0.019 Uiso calc 1 . .
    C C5 0.10411(5) 0.07238(15) 0.24333(4) 0.01551(18) Uani d 1 . .
    H H5A 0.0858 0.2108 0.2418 0.019 Uiso calc 1 . .
    C C6 0.07085(5) -0.08737(15) 0.20693(4) 0.01555(18) Uani d 1 . .
    C C7 0.00689(5) -0.04206(15) 0.16474(4) 0.01606(18) Uani d 1 . .
    H H7A -0.0115 0.0911 0.1764 0.019 Uiso calc 1 . .
    C C8 -0.04155(5) -0.22678(17) 0.15670(4) 0.01855(19) Uani d 1 . .
    H H8A -0.0255 -0.3427 0.1850 0.022 Uiso calc 1 . .
    H H8B -0.0828 -0.1755 0.1607 0.022 Uiso calc 1 . .
    C C9 -0.04769(4) -0.30150(15) 0.09584(4) 0.01509(18) Uani d 1 . .
    C C10 -0.08377(4) -0.48998(15) 0.06946(4) 0.01530(18) Uani d 1 . .
    C C11 -0.08705(5) -0.55364(16) 0.01292(4) 0.01714(19) Uani d 1 . .
    H H11A -0.0660 -0.4718 -0.0093 0.021 Uiso calc 1 . .
    C C12 -0.12078(5) -0.73494(16) -0.01069(4) 0.01826(19) Uani d 1 . .
    H H12A -0.1226 -0.7754 -0.0490 0.022 Uiso calc 1 . .
    C C13 -0.15214(5) -0.85946(16) 0.02091(4) 0.0189(2) Uani d 1 . .
    C C14 -0.14841(5) -0.79645(18) 0.07700(5) 0.0228(2) Uani d 1 . .
    H H14A -0.1690 -0.8797 0.0993 0.027 Uiso calc 1 . .
    C C15 -0.11508(5) -0.61392(17) 0.10118(4) 0.0203(2) Uani d 1 . .
    H H15A -0.1136 -0.5733 0.1394 0.024 Uiso calc 1 . .
    C C16 0.03751(4) 0.14662(16) 0.08404(4) 0.01661(18) Uani d 1 . .
    H H16A 0.0363 0.1457 0.0444 0.020 Uiso calc 1 . .
    C C17 -0.18897(6) -1.05622(18) -0.00455(5) 0.0265(2) Uani d 1 . .
    H H17A -0.1673 -1.1291 -0.0295 0.040 Uiso calc 1 . .
    H H17B -0.2317 -1.0148 -0.0273 0.040 Uiso calc 1 . .
    H H17C -0.1919 -1.1528 0.0266 0.040 Uiso calc 1 . .
    C C18 0.27313(5) -0.42547(17) 0.33548(5) 0.0208(2) Uani d 1 . .
    H H18A 0.3182 -0.4282 0.3570 0.031 Uiso calc 1 . .
    H H18B 0.2665 -0.5105 0.3002 0.031 Uiso calc 1 . .
    H H18C 0.2479 -0.4857 0.3594 0.031 Uiso calc 1 . .
    C C19 0.28414(5) -0.04748(17) 0.36345(5) 0.0205(2) Uani d 1 . .
    H H19A 0.3290 -0.0845 0.3794 0.031 Uiso calc 1 . .
    H H19B 0.2634 -0.0456 0.3945 0.031 Uiso calc 1 . .
    H H19C 0.2806 0.0941 0.3454 0.031 Uiso calc 1 . .
loop_
    _atom_site_aniso_label
    _atom_site_aniso_U_11
    _atom_site_aniso_U_22
    _atom_site_aniso_U_33
    _atom_site_aniso_U_12
    _atom_site_aniso_U_13
    _atom_site_aniso_U_23
    O1 0.0212(3) 0.0179(3) 0.0216(4) -0.0049(3) 0.0017(3) -0.0014(3)
    N1 0.0194(4) 0.0166(4) 0.0116(3) -0.0050(3) 0.0023(3) -0.0016(3)
    N2 0.0171(4) 0.0146(4) 0.0137(4) -0.0027(3) 0.0017(3) -0.0016(3)
    N3 0.0183(4) 0.0157(4) 0.0204(4) 0.0010(3) 0.0028(3) 0.0008(3)
    C1 0.0234(5) 0.0151(4) 0.0158(4) -0.0033(3) 0.0051(3) -0.0029(3)
    C2 0.0233(5) 0.0137(4) 0.0184(4) 0.0003(3) 0.0063(4) -0.0006(3)
    C3 0.0185(4) 0.0156(4) 0.0141(4) -0.0009(3) 0.0059(3) 0.0007(3)
    C4 0.0194(4) 0.0144(4) 0.0138(4) -0.0018(3) 0.0041(3) -0.0013(3)
    C5 0.0194(4) 0.0135(4) 0.0135(4) -0.0005(3) 0.0044(3) -0.0003(3)
    C6 0.0187(4) 0.0157(4) 0.0121(4) -0.0021(3) 0.0041(3) -0.0007(3)
    C7 0.0182(4) 0.0175(4) 0.0121(4) -0.0028(3) 0.0037(3) -0.0018(3)
    C8 0.0199(4) 0.0220(5) 0.0145(4) -0.0060(4) 0.0060(3) -0.0034(3)
    C9 0.0143(4) 0.0165(4) 0.0138(4) -0.0010(3) 0.0030(3) -0.0012(3)
    C10 0.0143(4) 0.0157(4) 0.0150(4) -0.0014(3) 0.0026(3) -0.0002(3)
    C11 0.0198(4) 0.0162(4) 0.0154(4) -0.0026(3) 0.0051(3) 0.0004(3)
    C12 0.0212(4) 0.0175(4) 0.0148(4) -0.0018(3) 0.0029(3) -0.0011(3)
    C13 0.0182(4) 0.0171(4) 0.0187(4) -0.0039(3) 0.0007(3) 0.0004(3)
    C14 0.0236(5) 0.0257(5) 0.0194(5) -0.0110(4) 0.0063(4) 0.0002(4)
    C15 0.0214(5) 0.0238(5) 0.0160(4) -0.0073(4) 0.0057(4) -0.0021(4)
    C16 0.0160(4) 0.0167(4) 0.0158(4) -0.0017(3) 0.0024(3) 0.0018(3)
    C17 0.0296(5) 0.0218(5) 0.0240(5) -0.0107(4) 0.0010(4) -0.0018(4)
    C18 0.0230(5) 0.0185(5) 0.0214(5) 0.0047(4) 0.0069(4) 0.0027(4)
    C19 0.0177(4) 0.0208(5) 0.0213(5) 0.0008(4) 0.0026(4) -0.0018(4)
_geom_special_details
;
 All esds (except the esd in the dihedral angle between two l.s. planes)
 are estimated using the full covariance matrix.  The cell esds are taken
 into account individually in the estimation of esds in distances, angles
 and torsion angles; correlations between esds in cell parameters are only
 used when they are defined by crystal symmetry.  An approximate (isotropic)
 treatment of cell esds is used for estimating esds involving l.s. planes.
;
loop_
    _geom_bond_atom_site_label_1
    _geom_bond_atom_site_label_2
    _geom_bond_site_symmetry_2
    _geom_bond_distance
    _geom_bond_publ_flag
    O1 C16 . 1.2256(12) ?
    N1 C16 . 1.3459(12) ?
    N1 N2 . 1.3892(11) ?
    N1 C7 . 1.4901(12) ?
    N2 C9 . 1.2889(12) ?
    N3 C3 . 1.3908(12) ?
    N3 C19 . 1.4550(13) ?
    N3 C18 . 1.4556(13) ?
    C1 C2 . 1.3884(14) ?
    C1 C6 . 1.3986(14) ?
    C1 H1A . 0.9500 ?
    C2 C3 . 1.4094(13) ?
    C2 H2A . 0.9500 ?
    C3 C4 . 1.4112(13) ?
    C4 C5 . 1.3923(13) ?
    C4 H4A . 0.9500 ?
    C5 C6 . 1.3938(13) ?
    C5 H5A . 0.9500 ?
    C6 C7 . 1.5121(13) ?
    C7 C8 . 1.5446(14) ?
    C7 H7A . 1.0000 ?
    C8 C9 . 1.5118(13) ?
    C8 H8A . 0.9900 ?
    C8 H8B . 0.9900 ?
    C9 C10 . 1.4622(13) ?
    C10 C15 . 1.3982(13) ?
    C10 C11 . 1.4049(13) ?
    C11 C12 . 1.3858(13) ?
    C11 H11A . 0.9500 ?
    C12 C13 . 1.3991(14) ?
    C12 H12A . 0.9500 ?
    C13 C14 . 1.3910(15) ?
    C13 C17 . 1.5051(14) ?
    C14 C15 . 1.3922(14) ?
    C14 H14A . 0.9500 ?
    C15 H15A . 0.9500 ?
    C16 H16A . 0.9500 ?
    C17 H17A . 0.9800 ?
    C17 H17B . 0.9800 ?
    C17 H17C . 0.9800 ?
    C18 H18A . 0.9800 ?
    C18 H18B . 0.9800 ?
    C18 H18C . 0.9800 ?
    C19 H19A . 0.9800 ?
    C19 H19B . 0.9800 ?
    C19 H19C . 0.9800 ?
loop_
    _geom_angle_atom_site_label_1
    _geom_angle_atom_site_label_2
    _geom_angle_atom_site_label_3
    _geom_angle_site_symmetry_1
    _geom_angle_site_symmetry_3
    _geom_angle
    _geom_angle_publ_flag
    C16 N1 N2 . . 120.22(8) ?
    C16 N1 C7 . . 125.80(8) ?
    N2 N1 C7 . . 113.78(7) ?
    C9 N2 N1 . . 107.81(8) ?
    C3 N3 C19 . . 119.75(8) ?
    C3 N3 C18 . . 118.50(8) ?
    C19 N3 C18 . . 114.70(8) ?
    C2 C1 C6 . . 121.52(9) ?
    C2 C1 H1A . . 119.2 ?
    C6 C1 H1A . . 119.2 ?
    C1 C2 C3 . . 121.18(9) ?
    C1 C2 H2A . . 119.4 ?
    C3 C2 H2A . . 119.4 ?
    N3 C3 C2 . . 120.99(9) ?
    N3 C3 C4 . . 121.77(9) ?
    C2 C3 C4 . . 117.14(9) ?
    C5 C4 C3 . . 120.88(9) ?
    C5 C4 H4A . . 119.6 ?
    C3 C4 H4A . . 119.6 ?
    C4 C5 C6 . . 121.73(9) ?
    C4 C5 H5A . . 119.1 ?
    C6 C5 H5A . . 119.1 ?
    C5 C6 C1 . . 117.53(9) ?
    C5 C6 C7 . . 120.91(8) ?
    C1 C6 C7 . . 121.55(8) ?
    N1 C7 C6 . . 111.69(8) ?
    N1 C7 C8 . . 100.43(7) ?
    C6 C7 C8 . . 114.89(8) ?
    N1 C7 H7A . . 109.8 ?
    C6 C7 H7A . . 109.8 ?
    C8 C7 H7A . . 109.8 ?
    C9 C8 C7 . . 102.92(8) ?
    C9 C8 H8A . . 111.2 ?
    C7 C8 H8A . . 111.2 ?
    C9 C8 H8B . . 111.2 ?
    C7 C8 H8B . . 111.2 ?
    H8A C8 H8B . . 109.1 ?
    N2 C9 C10 . . 121.69(9) ?
    N2 C9 C8 . . 114.10(8) ?
    C10 C9 C8 . . 124.20(8) ?
    C15 C10 C11 . . 118.47(9) ?
    C15 C10 C9 . . 119.82(9) ?
    C11 C10 C9 . . 121.70(8) ?
    C12 C11 C10 . . 120.48(9) ?
    C12 C11 H11A . . 119.8 ?
    C10 C11 H11A . . 119.8 ?
    C11 C12 C13 . . 121.23(9) ?
    C11 C12 H12A . . 119.4 ?
    C13 C12 H12A . . 119.4 ?
    C14 C13 C12 . . 118.05(9) ?
    C14 C13 C17 . . 120.48(9) ?
    C12 C13 C17 . . 121.47(9) ?
    C13 C14 C15 . . 121.39(9) ?
    C13 C14 H14A . . 119.3 ?
    C15 C14 H14A . . 119.3 ?
    C14 C15 C10 . . 120.38(9) ?
    C14 C15 H15A . . 119.8 ?
    C10 C15 H15A . . 119.8 ?
    O1 C16 N1 . . 123.54(9) ?
    O1 C16 H16A . . 118.2 ?
    N1 C16 H16A . . 118.2 ?
    C13 C17 H17A . . 109.5 ?
    C13 C17 H17B . . 109.5 ?
    H17A C17 H17B . . 109.5 ?
    C13 C17 H17C . . 109.5 ?
    H17A C17 H17C . . 109.5 ?
    H17B C17 H17C . . 109.5 ?
    N3 C18 H18A . . 109.5 ?
    N3 C18 H18B . . 109.5 ?
    H18A C18 H18B . . 109.5 ?
    N3 C18 H18C . . 109.5 ?
    H18A C18 H18C . . 109.5 ?
    H18B C18 H18C . . 109.5 ?
    N3 C19 H19A . . 109.5 ?
    N3 C19 H19B . . 109.5 ?
    H19A C19 H19B . . 109.5 ?
    N3 C19 H19C . . 109.5 ?
    H19A C19 H19C . . 109.5 ?
    H19B C19 H19C . . 109.5 ?
loop_
    _geom_torsion_atom_site_label_1
    _geom_torsion_atom_site_label_2
    _geom_torsion_atom_site_label_3
    _geom_torsion_atom_site_label_4
    _geom_torsion_site_symmetry_1
    _geom_torsion_site_symmetry_2
    _geom_torsion_site_symmetry_3
    _geom_torsion_site_symmetry_4
    _geom_torsion
    _geom_torsion_publ_flag
    C16 N1 N2 C9 . . . . -170.18(9) ?
    C7 N1 N2 C9 . . . . 4.90(11) ?
    C6 C1 C2 C3 . . . . -1.62(15) ?
    C19 N3 C3 C2 . . . . -171.16(9) ?
    C18 N3 C3 C2 . . . . -22.08(13) ?
    C19 N3 C3 C4 . . . . 12.60(14) ?
    C18 N3 C3 C4 . . . . 161.68(9) ?
    C1 C2 C3 N3 . . . . -174.66(9) ?
    C1 C2 C3 C4 . . . . 1.75(14) ?
    N3 C3 C4 C5 . . . . 175.25(9) ?
    C2 C3 C4 C5 . . . . -1.13(14) ?
    C3 C4 C5 C6 . . . . 0.36(14) ?
    C4 C5 C6 C1 . . . . -0.14(14) ?
    C4 C5 C6 C7 . . . . -179.11(8) ?
    C2 C1 C6 C5 . . . . 0.77(14) ?
    C2 C1 C6 C7 . . . . 179.72(9) ?
    C16 N1 C7 C6 . . . . -72.07(12) ?
    N2 N1 C7 C6 . . . . 113.18(9) ?
    C16 N1 C7 C8 . . . . 165.67(9) ?
    N2 N1 C7 C8 . . . . -9.08(10) ?
    C5 C6 C7 N1 . . . . 103.78(10) ?
    C1 C6 C7 N1 . . . . -75.15(11) ?
    C5 C6 C7 C8 . . . . -142.69(9) ?
    C1 C6 C7 C8 . . . . 38.39(12) ?
    N1 C7 C8 C9 . . . . 9.05(9) ?
    C6 C7 C8 C9 . . . . -110.93(9) ?
    N1 N2 C9 C10 . . . . -179.08(8) ?
    N1 N2 C9 C8 . . . . 2.03(11) ?
    C7 C8 C9 N2 . . . . -7.57(11) ?
    C7 C8 C9 C10 . . . . 173.57(9) ?
    N2 C9 C10 C15 . . . . -179.05(9) ?
    C8 C9 C10 C15 . . . . -0.28(14) ?
    N2 C9 C10 C11 . . . . 2.17(15) ?
    C8 C9 C10 C11 . . . . -179.05(9) ?
    C15 C10 C11 C12 . . . . 0.19(15) ?
    C9 C10 C11 C12 . . . . 178.98(9) ?
    C10 C11 C12 C13 . . . . -0.23(15) ?
    C11 C12 C13 C14 . . . . -0.17(15) ?
    C11 C12 C13 C17 . . . . 179.86(9) ?
    C12 C13 C14 C15 . . . . 0.62(16) ?
    C17 C13 C14 C15 . . . . -179.41(10) ?
    C13 C14 C15 C10 . . . . -0.67(17) ?
    C11 C10 C15 C14 . . . . 0.25(15) ?
    C9 C10 C15 C14 . . . . -178.56(9) ?
    N2 N1 C16 O1 . . . . 176.82(9) ?
    C7 N1 C16 O1 . . . . 2.38(16) ?
loop_
    _geom_hbond_atom_site_label_D
    _geom_hbond_atom_site_label_H
    _geom_hbond_atom_site_label_A
    _geom_hbond_site_symmetry_A
    _geom_hbond_distance_DH
    _geom_hbond_distance_HA
    _geom_hbond_distance_DA
    _geom_hbond_angle_DHA
    _geom_hbond_publ_flag
    C1 H1A O1 1_545 0.9500 2.52 3.4175(12) 158 yes
    C19 H19A O1 4_545 0.9800 2.45 3.3902(15) 161 yes
_shelx_hkl_file
;
   2   0   0 1194.75 17.3176   2
  -2   0   0 1178.93 17.1338   1
   2   0   0 1156.82 17.7758   3
  -2   0   0 1174.06 17.1218   4
  -4   0   0 0.11599 0.13376   1
  -4   0   0 -0.1298 0.11183   4
   4   0   0 0.25631 0.14975   2
   4   0   0 0.14397 0.12432   3
  -6   0   0 22.8137 1.05302   1
   6   0   0 22.9791 0.97694   2
   6   0   0 21.6003 0.85711   3
  -6   0   0 21.2015 1.02059   4
  -8   0   0 1.85970 0.48600   1
   8   0   0 1.15621 0.30762   3
  -8   0   0 1.24269 0.40317   4
   8   0   0 1.79325 0.38965   2
 -10   0   0 3.41813 0.66853   4
  10   0   0 3.21235 0.54053   3
  10   0   0 2.63012 0.56712   2
 -10   0   0 2.60985 0.65291   1
  12   0   0 354.276 7.37451   2
  12   0   0 379.847 6.98395   3
 -12   0   0 369.415 7.79450   1
 -12   0   0 371.079 7.72266   4
 -14   0   0 11.5263 1.46315   1
  14   0   0 13.7417 1.09834   3
 -14   0   0 15.2615 1.64666   4
  14   0   0 14.0521 1.47237   2
 -16   0   0 23.6136 1.88904   1
  16   0   0 27.7547 1.85303   2
 -16   0   0 25.6832 1.94435   4
  16   0   0 26.4784 1.60949   3
 -18   0   0 16.5695 2.00849   1
  18   0   0 24.4080 1.88718   2
 -18   0   0 23.1990 2.31868   4
 -20   0   0 63.6477 3.52580   1
  20   0   0 57.1467 3.10926   2
 -20   0   0 64.5791 3.48015   4
 -22   0   0 15.9508 2.24487   1
 -22   0   0 11.1310 1.92183   4
  22   0   0 17.4119 2.14563   2
 -24   0   0 0.37820 1.02216   4
 -24   0   0 -1.1816 0.60050   1
 -26   0   0 84.4236 4.78780   4
 -26   0   0 85.8743 4.86754   1
 -28   0   0 1.60961 1.30714   1
 -28   0   0 1.58231 1.11089   4
  -1  -1   0 1271.00 18.6090   3
   1  -1   0 1237.13 18.7875   3
  -1  -1   0 1252.71 18.5894   1
  -1   1   0 1253.30 18.4219   1
   1   1   0 1243.09 18.5368   2
  -1   1   0 1258.94 18.5467   4
   1   1   0 1231.68 18.4842   4
  -1   1   0 1242.56 18.3742   2
   1   1   0 1259.26 18.4716   1
  -3  -1   0 78.4285 1.90442   4
  -3  -1   0 74.2793 1.95503   1
   3  -1   0 74.9205 2.05424   3
  -3  -1   0 76.4185 1.64329   3
  -3   1   0 76.2722 1.70166   2
  -3   1   0 76.6046 1.92409   4
   3   1   0 74.1359 1.91103   2
   3   1   0 75.5484 1.83308   4
  -3   1   0 77.6348 1.84230   1
  -5  -1   0 3862.99 56.1497   4
  -5  -1   0 3841.48 55.4084   1
   5  -1   0 3799.89 56.1617   2
   5  -1   0 3761.59 55.3679   3
  -5  -1   0 3858.41 56.1233   3
   5   1   0 3750.07 55.2111   2
  -5   1   0 3755.88 55.9029   1
  -5   1   0 3713.16 54.7492   2
  -5   1   0 3818.65 55.2975   4
   7  -1   0 1278.29 19.6264   2
  -7  -1   0 1291.00 20.2490   1
   7  -1   0 1277.37 20.0865   3
  -7  -1   0 1281.00 19.9932   4
  -7  -1   0 1291.74 18.9750   3
   7   1   0 1280.28 19.9841   2
  -7   1   0 1296.50 20.1325   4
  -7   1   0 1278.79 19.9381   1
   9  -1   0 -0.2717 0.26371   3
  -9  -1   0 -0.0248 0.16990   3
  -9  -1   0 -0.2046 0.31648   1
  -9  -1   0 -0.2935 0.29761   4
   9  -1   0 -0.2087 0.18912   2
   9   1   0 -0.0646 0.16445   3
  -9   1   0 0.11689 0.30217   1
   9   1   0 -0.1653 0.25333   2
  -9   1   0 -0.2006 0.27976   4
  11  -1   0 90.5041 2.99446   3
 -11  -1   0 94.7618 3.07161   4
 -11  -1   0 86.3778 3.09851   1
  11  -1   0 90.7774 2.80822   2
 -11   1   0 88.1554 3.08002   4
 -11   1   0 84.7372 2.97328   1
  11   1   0 92.5749 2.15164   3
  11   1   0 94.9614 3.05892   2
  13  -1   0 7.93721 1.06895   2
 -13  -1   0 7.01298 1.07465   4
 -13  -1   0 6.50243 1.10784   1
  13  -1   0 7.35604 1.15570   3
 -13   1   0 7.03308 1.09994   1
  13   1   0 6.90275 1.07933   2
  13   1   0 7.49413 0.64863   3
 -13   1   0 7.66996 1.14352   4
 -15  -1   0 0.24779 0.59832   1
  15  -1   0 1.17343 0.55644   2
 -15  -1   0 1.13241 0.65627   4
  15  -1   0 2.63890 0.84706   3
 -15   1   0 1.15153 0.65051   1
  15   1   0 0.89951 0.55664   2
 -15   1   0 -0.4104 0.48011   4
  15   1   0 0.83450 0.43248   3
  17  -1   0 41.2333 2.32832   2
 -17  -1   0 42.1467 2.59877   1
 -17  -1   0 41.6690 2.46150   4
  17  -1   0 41.1815 2.48132   3
 -17   1   0 44.6216 2.59514   1
  17   1   0 39.0540 2.31954   2
 -17   1   0 42.9194 2.59882   4
 -19  -1   0 0.54091 0.62147   1
  19  -1   0 0.72334 0.64394   2
  19  -1   0 0.69728 0.86376   3
 -19  -1   0 1.65247 0.96135   4
  19   1   0 1.76016 0.86945   2
 -19   1   0 1.29430 0.77849   4
 -19   1   0 0.17326 0.66491   1
 -21  -1   0 29.7530 2.95497   1
 -21  -1   0 25.2631 2.63221   4
 -21   1   0 32.4482 2.68722   4
  21   1   0 31.7000 2.44873   2
 -21   1   0 22.8210 2.60029   1
 -23  -1   0 105.866 4.83396   4
 -23  -1   0 88.8801 4.60515   1
 -23   1   0 92.9314 4.73333   4
 -23   1   0 98.9473 4.78660   1
  23   1   0 95.5612 4.51905   2
 -25  -1   0 2.50628 1.13765   1
 -25  -1   0 1.62497 1.23239   4
 -25   1   0 1.52443 1.05856   1
 -25   1   0 1.60015 1.28839   4
  25   1   0 2.31411 1.24640   2
 -27  -1   0 21.9151 3.08708   1
 -27  -1   0 26.1919 3.29078   4
 -27   1   0 27.9866 3.41220   1
 -27   1   0 22.2388 3.00543   4
 -29  -1   0 12.1027 2.46269   4
 -29  -1   0 8.33568 2.21267   1
 -29   1   0 6.82636 2.13846   4
 -29   1   0 11.0695 2.39617   1
   0  -2   0 3.59506 0.67604   3
   0  -2   0 4.37753 0.58168   1
   0   2   0 3.53691 0.53608   4
   0   2   0 3.59304 0.53263   2
   0   2   0 4.94136 0.58913   1
  -2  -2   0 161.684 3.73790   1
  -2  -2   0 168.899 3.81337   3
   2  -2   0 162.600 4.07418   3
  -2   2   0 167.529 3.72530   4
  -2   2   0 162.338 3.44922   2
   2   2   0 164.747 3.69875   2
   2   2   0 162.934 3.62935   4
  -2   2   0 164.091 3.52736   1
  -4  -2   0 179.330 3.78876   3
  -4  -2   0 177.009 4.15727   1
   4  -2   0 184.328 4.52545   3
  -4   2   0 177.698 3.85237   1
   4   2   0 173.063 3.88735   4
  -4   2   0 175.685 3.65322   2
   4   2   0 177.523 4.09235   2
  -4   2   0 173.997 4.06028   4
  -6  -2   0 19.1006 1.25016   1
  -6  -2   0 18.5937 1.16826   4
  -6  -2   0 19.0958 0.96525   3
   6  -2   0 21.6465 1.44430   3
  -6   2   0 20.3014 1.26570   4
  -6   2   0 18.5485 1.10636   1
   6   2   0 17.7637 1.19092   2
   6   2   0 19.5197 1.14791   4
  -6   2   0 18.3764 0.98053   2
  -8  -2   0 3.77503 0.83197   1
  -8  -2   0 3.73534 0.51654   3
  -8  -2   0 3.29778 0.66174   4
   8   2   0 3.00033 0.61382   4
  -8   2   0 2.36323 0.62596   4
  -8   2   0 3.47192 0.66170   1
   8   2   0 4.99550 0.85156   2
  -8   2   0 2.69757 0.49684   2
  10  -2   0 1446.50 22.4995   2
 -10  -2   0 1426.04 23.0104   4
 -10  -2   0 1406.65 23.4392   1
 -10  -2   0 1421.04 21.4283   3
  10  -2   0 1459.76 23.7323   3
  10   2   0 1390.91 23.1052   2
 -10   2   0 1448.96 22.2765   2
 -10   2   0 1432.24 23.3747   4
 -10   2   0 1430.12 22.9655   1
  12  -2   0 497.692 9.28506   2
 -12  -2   0 487.284 10.2201   1
  12  -2   0 501.743 10.3301   3
 -12  -2   0 474.706 7.80499   3
 -12  -2   0 476.520 9.71304   4
  12   2   0 462.552 9.75872   2
  12   2   0 497.421 7.84738   3
 -12   2   0 492.449 9.04577   2
 -12   2   0 483.901 10.0427   4
 -12   2   0 481.090 9.69467   1
  14  -2   0 265.071 6.18348   2
 -14  -2   0 248.047 6.83949   1
 -14  -2   0 253.023 6.47787   4
  14  -2   0 269.948 7.11196   3
 -14   2   0 265.477 5.99418   2
 -14   2   0 280.782 7.09065   4
 -14   2   0 278.925 6.80166   1
  14   2   0 264.926 6.73327   2
 -16  -2   0 29.9694 2.34508   1
 -16  -2   0 27.6899 2.07722   4
  16  -2   0 25.3026 1.79046   2
  16  -2   0 27.8293 2.32822   3
 -16   2   0 27.0301 2.06206   1
 -16   2   0 26.9255 2.20914   4
 -16   2   0 31.2776 1.85534   2
  16   2   0 24.7283 1.93612   2
  18  -2   0 18.9292 2.39254   3
 -18  -2   0 19.2050 2.30220   1
 -18  -2   0 22.9938 2.34385   4
 -18   2   0 16.2537 2.17129   4
 -18   2   0 20.3648 2.25389   1
  18   2   0 21.3373 2.28607   2
 -20  -2   0 100.005 4.65669   1
  20  -2   0 99.4414 4.65255   3
 -20  -2   0 97.7255 4.30477   4
  20   2   0 96.8781 4.37253   2
 -20   2   0 96.8790 4.37724   1
 -20   2   0 92.5589 4.44280   4
 -22  -2   0 45.8154 3.12694   4
 -22  -2   0 41.4775 3.13194   1
 -22   2   0 40.3209 3.16454   4
  22   2   0 39.6046 2.93730   2
 -22   2   0 48.4883 3.24711   1
 -24  -2   0 9.43635 1.90802   4
 -24  -2   0 8.52702 1.91638   1
 -24   2   0 9.53155 1.94625   1
 -24   2   0 12.5067 2.32376   4
  24   2   0 10.7552 1.96354   2
 -26  -2   0 0.84297 1.02756   1
 -26  -2   0 1.45404 1.22699   4
  26   2   0 0.78060 1.07532   2
 -26   2   0 2.42373 1.37756   1
 -26   2   0 2.78648 1.50346   4
 -28  -2   0 0.41623 1.33070   1
 -28  -2   0 0.20171 1.26401   4
 -28   2   0 1.34256 1.12265   4
  -1  -3   0 10.5539 1.13786   1
  -1  -3   0 9.20136 1.24400   3
   1  -3   0 9.75857 1.32786   3
   1  -3   0 10.4643 1.09722   1
   1   3   0 9.87419 1.02576   1
  -1   3   0 9.29646 0.99904   1
  -1   3   0 9.62345 1.07907   4
   1   3   0 10.9853 0.92248   2
  -1   3   0 9.88795 1.01896   2
   1   3   0 11.8188 1.19681   4
   3  -3   0 35.2573 2.14838   3
  -3  -3   0 32.7707 1.71138   1
  -3  -3   0 28.9576 1.74670   3
  -3   3   0 34.2537 1.74085   4
  -3   3   0 30.7423 1.47950   2
   3   3   0 36.1436 1.73055   4
   3   3   0 39.0048 1.81790   2
  -3   3   0 35.9929 1.62475   1
  -5  -3   0 9.76535 1.20300   1
  -5  -3   0 7.40273 1.01974   3
   5  -3   0 8.50190 1.39814   3
  -5   3   0 9.49567 1.04086   1
  -5   3   0 7.88125 1.07825   4
  -5   3   0 8.19480 0.90007   2
   5   3   0 8.01769 1.06023   2
   5   3   0 8.30795 1.04129   4
   7  -3   0 66.7942 3.18557   3
  -7  -3   0 66.2091 2.76036   1
  -7  -3   0 68.3565 2.64925   4
  -7  -3   0 67.8486 2.31419   3
  -7   3   0 65.4141 2.71888   4
  -7   3   0 62.2523 2.40534   1
  -7   3   0 61.9933 2.17442   2
   7   3   0 64.7358 2.49969   4
   7   3   0 64.0799 2.68668   2
  -9  -3   0 14.1925 1.51015   4
   9  -3   0 10.9195 1.72509   3
  -9  -3   0 15.9969 1.74653   1
  -9  -3   0 13.3263 0.98788   3
   9   3   0 13.0686 1.52208   2
   9   3   0 11.9059 1.32772   4
  -9   3   0 15.4352 1.26113   1
  -9   3   0 13.4661 1.56470   4
  -9   3   0 13.2118 1.03369   2
 -11  -3   0 1.10003 0.61306   4
 -11  -3   0 1.75790 0.50673   3
  11  -3   0 4.19859 1.28543   3
 -11  -3   0 1.46708 0.68786   1
  11   3   0 0.86477 0.68275   2
 -11   3   0 1.52312 0.68858   4
 -11   3   0 1.16400 0.58553   1
 -11   3   0 1.91888 0.58183   2
  13  -3   0 10.6876 1.81100   3
 -13  -3   0 9.31463 1.50374   1
 -13  -3   0 11.6539 1.54196   4
  13   3   0 12.0704 1.60337   2
 -13   3   0 9.15423 1.50834   4
 -13   3   0 8.89198 1.11872   2
 -13   3   0 11.1598 1.47246   1
 -15  -3   0 1.14047 0.76998   4
 -15  -3   0 -0.6653 0.80911   1
  15  -3   0 2.20214 1.30230   3
 -15   3   0 1.79318 0.80818   4
 -15   3   0 2.52191 0.82489   1
  15   3   0 2.07150 0.80382   2
  17  -3   0 543.318 12.8244   3
 -17  -3   0 541.207 12.3918   1
 -17  -3   0 539.051 11.6496   4
  17   3   0 517.322 11.8860   2
 -17   3   0 539.424 11.6617   1
 -17   3   0 542.766 12.3394   4
 -19  -3   0 165.376 6.33334   1
 -19  -3   0 170.024 5.87139   4
  19  -3   0 182.237 6.79744   3
  19   3   0 190.877 6.43990   2
 -19   3   0 178.768 6.01011   1
 -19   3   0 180.244 6.50317   4
 -21  -3   0 -0.5887 0.76041   4
  21  -3   0 -0.9157 1.37142   3
 -21  -3   0 0.76107 0.88088   1
 -21   3   0 0.85861 0.82131   1
  21   3   0 1.99330 1.13208   2
 -21   3   0 1.15428 1.10231   4
 -23  -3   0 11.9807 2.35192   1
 -23  -3   0 8.04821 1.80069   4
 -23   3   0 8.36306 2.01660   4
 -23   3   0 8.91075 2.10070   1
  23   3   0 8.81472 1.86113   2
 -25  -3   0 -0.1736 0.78839   1
 -25  -3   0 0.71382 1.06799   4
  25   3   0 -0.5561 0.90165   2
 -25   3   0 0.56486 0.89909   4
 -27  -3   0 34.8958 4.01738   1
 -27  -3   0 30.1267 3.39933   4
 -27   3   0 32.5283 3.96714   4
  27   3   0 27.2164 3.42982   2
   0  -4   0 233.003 6.43044   3
   0  -4   0 216.241 5.64664   1
   0   4   0 238.490 5.65563   2
   0   4   0 218.832 5.42247   1
   0   4   0 237.800 5.86086   4
   2  -4   0 57.3698 2.51763   1
  -2  -4   0 53.8767 2.79268   3
   2  -4   0 56.5885 3.11338   3
  -2  -4   0 56.8156 2.61010   1
  -2   4   0 56.7872 2.60386   4
   2   4   0 60.6728 2.62531   4
  -2   4   0 59.0532 2.42546   2
  -2   4   0 60.7619 2.44060   1
   2   4   0 57.1279 2.54020   2
   4  -4   0 45.8582 2.90808   3
   4  -4   0 47.1694 2.24819   1
  -4  -4   0 44.7269 2.38535   1
  -4  -4   0 47.1060 2.49840   3
   4   4   0 48.7771 2.33070   4
  -4   4   0 46.4839 2.15240   1
  -4   4   0 47.5847 2.09695   2
  -4   4   0 42.7904 2.31571   4
   4   4   0 43.7079 2.30794   2
  -6  -4   0 44.5283 2.28536   3
  -6  -4   0 52.7682 2.67066   1
   6  -4   0 51.7326 3.07689   3
   6   4   0 47.2620 2.51599   2
  -6   4   0 45.2533 2.04832   2
   6   4   0 47.8415 2.35908   4
  -6   4   0 47.3360 2.51396   4
  -6   4   0 46.7114 2.22663   1
  -8  -4   0 30.1666 1.78732   3
  -8  -4   0 29.2839 2.15106   1
  -8  -4   0 29.1338 1.96954   4
   8  -4   0 34.9526 2.80767   3
   8   4   0 34.4338 2.03843   4
  -8   4   0 28.6507 1.63228   2
   8   4   0 30.9190 2.06447   2
  -8   4   0 26.6678 1.74299   1
  -8   4   0 28.6982 2.05282   4
  10  -4   0 14.3271 2.26612   3
 -10  -4   0 16.7248 1.83772   4
 -10  -4   0 15.9170 1.31489   3
 -10  -4   0 16.0286 1.96202   1
 -10   4   0 15.1190 1.91905   4
  10   4   0 13.3236 1.73105   2
  10   4   0 15.3896 1.72530   4
 -10   4   0 16.9058 1.26151   2
 -10   4   0 14.7372 1.64054   1
 -12  -4   0 62.3925 3.32606   1
  12  -4   0 60.1607 3.83977   3
 -12  -4   0 61.3321 3.05864   4
  12   4   0 63.3440 2.98942   4
  12   4   0 56.0818 3.05292   2
 -12   4   0 62.1100 3.32938   4
 -12   4   0 53.4466 2.75532   1
 -14  -4   0 5.82090 1.25719   4
 -14  -4   0 7.48311 1.66127   1
  14  -4   0 7.21483 1.91969   3
 -14   4   0 9.75112 1.71801   4
  14   4   0 8.43526 1.51413   2
 -14   4   0 7.84818 1.35321   1
 -16  -4   0 10.5570 2.00773   1
  16  -4   0 9.38363 2.20162   3
 -16  -4   0 12.4277 1.83938   4
  16   4   0 10.5752 1.73548   2
 -16   4   0 10.9742 1.92013   4
 -16   4   0 10.4010 1.62211   1
 -18  -4   0 0.00900 0.94984   1
 -18  -4   0 0.65212 0.87256   4
  18  -4   0 -0.1198 1.35252   3
 -18   4   0 0.73183 0.72701   1
  18   4   0 0.98352 0.92191   2
 -18   4   0 0.66306 0.78607   4
 -20  -4   0 4.40390 1.35397   4
  20  -4   0 4.04495 2.16479   3
 -20  -4   0 2.73247 1.35575   1
  20   4   0 3.00090 1.30715   2
 -20   4   0 2.80432 1.34884   4
 -22  -4   0 16.6163 2.69040   1
  22  -4   0 11.9022 2.82323   3
 -22  -4   0 12.7697 2.12063   4
  22   4   0 15.6958 2.46827   2
 -22   4   0 17.9446 2.73050   4
  24  -4   0 67.4012 5.07064   3
 -24  -4   0 65.7346 4.09189   4
 -24  -4   0 64.5866 4.56086   1
  24   4   0 69.8385 4.52400   2
 -24   4   0 65.0902 4.53262   4
 -26  -4   0 25.6178 3.29178   4
 -26  -4   0 20.7231 3.29822   1
  26   4   0 19.3236 2.98150   2
 -26   4   0 20.0302 3.28734   4
  -1  -5   0 46.7012 3.02032   3
  -1  -5   0 44.6224 2.56439   1
   1  -5   0 41.6555 3.03989   3
   1  -5   0 40.2376 2.40525   1
  -1   5   0 37.3658 2.40366   4
   1   5   0 44.6705 2.47339   2
  -1   5   0 50.8615 2.47944   1
  -1   5   0 46.4396 2.43899   2
   1   5   0 46.3878 2.60476   4
  -3  -5   0 13.8556 1.95559   3
   3  -5   0 13.2229 2.19198   3
  -3  -5   0 12.6460 1.64883   1
   3  -5   0 11.2621 1.53685   1
   3   5   0 14.2803 1.78823   2
  -3   5   0 10.0386 1.54976   4
   3   5   0 14.1688 1.73933   4
  -3   5   0 10.5165 1.41376   2
  -3   5   0 12.2918 1.51006   1
   5  -5   0 273.816 6.93330   1
  -5  -5   0 256.900 7.19588   1
  -5  -5   0 259.050 7.08654   3
   5  -5   0 265.849 8.30183   3
  -5   5   0 283.345 6.77899   1
   5   5   0 270.407 7.20803   2
  -5   5   0 265.033 7.22061   4
  -5   5   0 247.228 6.32841   2
   5   5   0 282.306 7.08312   4
  -7  -5   0 412.219 9.94153   1
   7  -5   0 422.733 9.37818   1
  -7  -5   0 442.844 9.64549   3
  -7  -5   0 437.296 9.86670   4
   7  -5   0 427.149 11.2419   3
   7   5   0 426.135 9.55121   4
  -7   5   0 429.139 9.21085   1
   7   5   0 394.480 9.69776   2
  -7   5   0 430.004 8.84982   2
  -7   5   0 409.272 9.87371   4
  -9  -5   0 49.7277 3.03063   1
  -9  -5   0 51.2942 2.90847   4
   9  -5   0 55.5000 3.75534   3
   9   5   0 47.6942 2.90790   2
   9   5   0 48.1780 2.73040   4
  -9   5   0 45.8245 2.53107   1
  -9   5   0 50.4916 3.06134   4
  -9   5   0 47.4624 2.30600   2
 -11  -5   0 13.9790 1.89610   4
 -11  -5   0 16.1956 2.25480   1
  11  -5   0 9.14621 2.14269   3
  11   5   0 10.9068 1.81505   2
 -11   5   0 13.1554 2.00460   4
 -11   5   0 9.80618 1.48724   1
  11   5   0 13.3699 1.80287   4
  13  -5   0 9.63837 2.34698   3
 -13  -5   0 15.8455 2.06120   4
 -13  -5   0 15.2679 2.30654   1
  13   5   0 17.4563 2.10895   4
 -13   5   0 14.4763 1.86810   1
 -13   5   0 16.0144 2.21726   4
  13   5   0 16.0010 2.18463   2
  15  -5   0 9.23816 2.23568   3
 -15  -5   0 8.49913 1.59271   4
 -15  -5   0 10.1369 1.97422   1
 -15   5   0 6.49198 1.65754   4
  15   5   0 5.68719 1.42166   2
 -17  -5   0 10.3920 1.86089   4
 -17  -5   0 7.94691 1.97111   1
  17  -5   0 8.19781 2.39754   3
  17   5   0 9.33678 1.99601   2
 -17   5   0 11.1729 2.13021   4
  19  -5   0 -0.6461 1.61072   3
 -19  -5   0 0.91318 1.21940   1
 -19  -5   0 1.18551 1.01908   4
 -19   5   0 0.72235 1.23827   4
  19   5   0 1.56388 1.17045   2
  21  -5   0 0.11074 2.09937   3
 -21  -5   0 0.93720 1.13987   4
 -21  -5   0 1.24960 1.09438   1
  21   5   0 4.31391 1.71628   2
 -21   5   0 1.01370 1.26255   4
 -23  -5   0 0.48075 1.18607   4
  23  -5   0 -2.2162 1.70774   3
 -23  -5   0 -0.4434 1.24464   1
 -23   5   0 0.38401 0.98789   4
  23   5   0 0.74065 1.32998   2
   0  -6   0 19.6066 2.24291   1
   0  -6   0 26.1226 3.15731   3
   0   6   0 23.3511 2.49906   4
   0   6   0 24.2811 2.38391   2
  -2  -6   0 16.9039 2.41533   3
   2  -6   0 18.6930 2.76289   3
   2  -6   0 14.6067 1.91325   1
  -2  -6   0 19.6495 2.30364   1
  -2   6   0 14.2573 1.84404   2
  -2   6   0 22.4851 2.22527   1
   2   6   0 15.9579 2.04954   4
  -2   6   0 21.4463 2.43682   4
   2   6   0 16.9306 2.18021   2
   4  -6   0 39.9907 2.65564   1
  -4  -6   0 45.2525 3.09583   3
   4  -6   0 40.5812 3.49049   3
  -4  -6   0 43.1698 2.96176   1
  -4   6   0 40.1465 2.47556   1
  -4   6   0 42.4398 2.88927   4
  -4   6   0 39.6361 2.44606   2
   4   6   0 41.1896 2.79628   2
   4   6   0 39.3148 2.69398   4
  -6  -6   0 209.220 6.80534   1
   6  -6   0 204.428 6.32714   1
   6  -6   0 201.809 7.79705   3
  -6  -6   0 204.394 6.58393   3
   6   6   0 208.206 6.66493   2
   6   6   0 195.168 6.26977   4
  -6   6   0 208.921 6.04288   1
  -6   6   0 215.017 6.90316   4
  -6   6   0 212.026 5.93513   2
  -8  -6   0 4.25012 1.29710   4
   8  -6   0 4.47072 1.74129   3
  -8  -6   0 5.47658 1.49953   1
   8  -6   0 5.74004 1.31549   1
   8   6   0 6.48255 1.53501   2
   8   6   0 4.39903 1.23834   4
  -8   6   0 7.84412 1.69533   4
  -8   6   0 3.20192 1.01768   1
 -10  -6   0 21.9492 2.70621   1
 -10  -6   0 20.3179 2.47865   4
  10  -6   0 21.5050 3.37802   3
  10   6   0 27.0057 2.71049   4
 -10   6   0 23.2052 2.77962   4
 -10   6   0 22.6423 2.29386   1
  10   6   0 22.4727 2.73397   2
  12  -6   0 39.5300 4.60512   3
 -12  -6   0 40.1102 3.25288   1
 -12  -6   0 31.8134 2.66103   4
 -12   6   0 35.8775 3.53859   4
  12   6   0 31.8150 2.55848   4
  12   6   0 39.5339 3.01652   2
 -14  -6   0 4.37540 1.38211   4
 -14  -6   0 4.85151 1.64375   1
  14  -6   0 4.49159 2.15046   3
 -14   6   0 3.57254 1.43797   4
  14   6   0 3.38528 1.22560   4
  14   6   0 5.56584 1.55795   2
 -16  -6   0 9.85150 1.90292   4
  16  -6   0 11.8920 3.02308   3
 -16  -6   0 14.7916 2.55813   1
 -16   6   0 10.9823 2.25287   4
  16   6   0 12.7880 2.32715   2
  18  -6   0 37.7992 4.80773   3
 -18  -6   0 35.1577 4.03025   1
 -18  -6   0 35.9197 3.56677   4
  18   6   0 37.8050 3.95868   2
 -18   6   0 37.7454 3.97272   4
  20  -6   0 40.2156 5.06483   3
 -20  -6   0 41.4809 4.44638   1
 -20   6   0 48.0439 4.71456   4
  20   6   0 41.8887 4.28753   2
  22  -6   0 -0.7793 1.84511   3
   1  -7   0 10.8840 1.85334   1
  -1  -7   0 12.3724 2.04860   1
   1  -7   0 9.18468 2.17123   3
  -1  -7   0 6.35631 1.79605   3
  -1   7   0 14.1699 2.04419   2
   1   7   0 10.7879 1.86676   2
   1   7   0 12.4174 2.06685   4
  -1   7   0 11.0573 1.93060   4
   3  -7   0 11.5756 2.39634   3
   3  -7   0 11.2711 1.90618   1
  -3  -7   0 13.4744 2.23848   3
  -3  -7   0 12.8620 2.15000   1
  -3   7   0 10.2726 1.74282   2
   3   7   0 8.52042 1.71495   4
   3   7   0 11.7043 1.94497   2
  -3   7   0 11.9423 2.06300   4
   5  -7   0 0.80016 0.95458   1
   5  -7   0 2.01336 1.68560   3
  -5  -7   0 1.25065 0.94606   3
  -5  -7   0 0.97156 0.97133   1
  -5   7   0 -0.3527 0.78427   1
   5   7   0 -0.5814 0.72589   2
  -5   7   0 0.44110 0.90267   4
   5   7   0 1.12786 0.98128   4
  -7  -7   0 1.96017 1.24470   1
   7  -7   0 -1.1063 1.42262   3
  -7  -7   0 0.21419 0.99930   4
   7   7   0 0.58129 0.75485   2
   7   7   0 0.79967 0.97463   4
  -7   7   0 -0.7489 0.77978   4
  -9  -7   0 2.06033 1.34499   1
   9  -7   0 1.91721 1.92302   3
  -9  -7   0 4.81235 1.54247   4
   9   7   0 4.25690 1.37913   4
  -9   7   0 1.82171 1.22393   4
   9   7   0 3.45334 1.38243   2
  11  -7   0 7.39619 2.62712   3
 -11  -7   0 11.6517 2.42188   1
 -11  -7   0 9.64830 2.08496   4
  11   7   0 8.55099 1.83865   4
 -11   7   0 5.82714 1.68037   4
  11   7   0 9.76147 2.03716   2
  13  -7   0 10.0522 2.65731   3
 -13  -7   0 6.70969 1.97301   1
 -13   7   0 10.0547 2.08219   4
  13   7   0 6.62709 1.76954   4
  13   7   0 10.4857 2.22290   2
 -15  -7   0 3.89698 1.72534   1
  15  -7   0 1.85783 2.07891   3
 -15   7   0 1.03106 1.23808   4
  15   7   0 2.70253 1.47727   2
 -17  -7   0 -0.9637 1.25546   1
  17  -7   0 -1.0595 1.81071   3
 -17   7   0 1.92068 1.59047   4
  17   7   0 0.17359 1.31124   2
   0  -8   0 189.565 8.02092   3
   0   8   0 191.800 6.90059   2
   0   8   0 207.125 7.53254   4
  -2  -8   0 11.3898 2.30336   3
  -2  -8   0 7.00997 1.83119   1
   2  -8   0 6.03736 2.00275   3
   2   8   0 8.18673 1.80555   2
   2   8   0 8.34417 1.96621   4
  -2   8   0 9.55200 2.14958   4
   4  -8   0 20.3540 3.36605   3
  -4  -8   0 19.3358 2.76550   1
  -4   8   0 19.2232 2.79042   4
   4   8   0 19.9270 2.69177   4
   4   8   0 19.2346 2.70309   2
  -6  -8   0 3.03599 1.56488   1
   6  -8   0 0.68304 1.73998   3
  -6   8   0 2.81064 1.42853   4
   6   8   0 0.77902 1.25204   2
   8  -8   0 21.9910 3.71322   3
  -8  -8   0 11.8488 2.46164   1
  -8   8   0 17.5927 2.96311   4
   8   8   0 13.9710 2.46119   2
  10  -8   0 2.10307 2.05502   3
 -10  -8   0 0.70610 1.36047   1
  10   8   0 1.09166 1.35280   2
 -10   8   0 3.31853 1.54910   4
 -12  -8   0 8.43491 2.27887   1
  12   8   0 8.19329 1.96809   2
 -12   8   0 10.5553 2.51697   4
 -30   0   1 2.80493 1.81079   4
 -30   0   1 2.43322 1.56670   1
 -28   0   1 0.95378 1.34046   1
 -28   0   1 1.91445 1.34637   4
 -26   0   1 -0.7632 0.95039   4
 -26   0   1 0.14661 0.93065   1
 -24   0   1 -1.0660 0.80033   4
 -24   0   1 -0.5868 0.76753   1
 -22   0   1 -0.5020 0.61935   1
 -22   0   1 0.13769 0.81687   4
  22   0  -1 1.67905 0.96096   2
 -20   0   1 0.34551 0.73204   1
 -20   0   1 -0.9437 0.54383   4
  20   0  -1 0.61124 0.64225   2
 -18   0   1 -1.0250 0.47053   1
  18   0  -1 -0.0172 0.46305   2
 -18   0   1 -0.1988 0.61077   4
  18   0  -1 -0.1168 0.59880   3
  16   0  -1 0.22996 0.51815   3
 -16   0   1 -0.6457 0.43632   1
 -16   0   1 -0.1991 0.37391   4
  16   0  -1 -0.3383 0.38610   2
  14   0  -1 -0.2591 0.36088   3
 -14   0   1 0.21048 0.47205   1
 -14   0   1 -0.1752 0.42810   4
  14   0  -1 -0.1595 0.33754   2
  12   0  -1 -0.2271 0.32529   3
 -12   0   1 -0.0558 0.42676   4
  12   0  -1 0.27993 0.34260   2
 -12   0   1 0.18640 0.40798   1
  10   0  -1 -0.0880 0.23766   3
 -10   0   1 -0.1004 0.20641   1
  10   0  -1 0.53591 0.32420   2
 -10   0   1 -0.2075 0.19036   4
   8   0  -1 -0.0934 0.20671   3
   8   0  -1 0.00180 0.22247   2
  -8   0   1 1.53797 0.46854   1
  -8   0   1 -0.0394 0.24013   4
  -4   0   1 -0.0582 0.14473   1
   4   0  -1 0.27438 0.12749   2
   4   0  -1 0.12501 0.13344   3
  -4   0   1 0.00370 0.13273   4
  -4   0   1 0.04583 0.13982   3
   0   0   1 -0.0009 0.01235   4
   0   0  -1 0.02234 0.02289   3
   0   0   1 0.01957 0.02447   3
   0   0   1 -0.0017 0.01021   4
   0   0  -1 -0.0039 0.01337   4
   0   0  -1 0.00557 0.01084   4
   0   0   1 0.00431 0.01500   2
   2   0   1 0.09785 0.10757   2
   2   0   1 0.29000 0.11017   3
  -2   0  -1 0.31521 0.10671   4
  -4   0  -1 0.12581 0.17040   4
   4   0   1 0.37962 0.17000   3
   4   0   1 0.40793 0.18826   2
  -4   0  -1 0.01705 0.15197   1
  -6   0  -1 0.01855 0.23894   4
   6   0   1 0.49779 0.24145   3
  -6   0  -1 0.00710 0.22786   1
   6   0   1 0.31043 0.24322   2
  -8   0  -1 0.15084 0.28859   4
  -8   0  -1 -0.1047 0.24282   1
   8   0   1 0.40703 0.27448   3
   8   0   1 0.19688 0.24929   2
  10   0   1 0.17057 0.30991   3
  10   0   1 0.25613 0.30437   2
 -10   0  -1 0.15425 0.34343   1
 -10   0  -1 0.08640 0.28669   4
 -12   0  -1 0.46906 0.45580   1
 -12   0  -1 0.42031 0.44721   4
  12   0   1 0.24474 0.40586   3
  12   0   1 -0.2579 0.29882   2
  14   0   1 -0.4842 0.41386   3
 -14   0  -1 0.16313 0.50345   4
 -14   0  -1 -0.0885 0.27931   1
  14   0   1 0.29033 0.44619   2
 -16   0  -1 -0.0852 0.38592   4
  16   0   1 0.76279 0.61803   3
  16   0   1 0.65578 0.58110   2
 -16   0  -1 0.50807 0.58698   1
  18   0   1 1.01197 0.71993   2
 -18   0  -1 0.68823 0.55874   1
 -18   0  -1 0.18666 0.53118   4
 -20   0  -1 1.50309 0.89779   4
  20   0   1 0.60499 0.75599   2
 -20   0  -1 -0.8015 0.63218   1
 -22   0  -1 0.59261 0.91957   4
  22   0   1 -0.2040 0.67690   2
 -22   0  -1 0.34706 0.77196   1
 -24   0  -1 0.27383 1.05001   4
 -24   0  -1 1.28792 1.06666   1
 -26   0  -1 -0.0963 1.01580   1
 -26   0  -1 -0.5595 0.70122   4
 -28   0  -1 0.65038 1.20120   4
 -28   0  -1 -0.9844 1.05201   1
 -29  -1   1 17.3563 2.92140   1
 -29  -1   1 20.0500 3.07004   4
 -29   1   1 15.8231 2.85278   1
 -29   1   1 18.3044 2.96546   4
 -27  -1   1 14.3972 2.50276   4
 -27  -1   1 12.1839 2.41295   1
 -27   1   1 16.3040 2.69775   4
 -27   1   1 14.4045 2.57563   1
 -25  -1   1 35.1655 3.45714   4
 -25  -1   1 32.0543 3.53575   1
  25   1  -1 34.5382 3.35518   2
 -25   1   1 33.8930 3.55545   4
 -25   1   1 41.7430 3.33678   1
 -23  -1   1 30.0385 3.26324   1
 -23  -1   1 27.8673 2.93927   4
 -23   1   1 27.8391 3.00990   1
 -23   1   1 30.5002 3.25022   4
  23   1  -1 27.2852 2.75390   2
 -21  -1   1 0.66421 0.66640   1
 -21  -1   1 1.84392 0.97718   4
 -21   1   1 0.85472 0.94427   4
  21   1  -1 2.38817 0.90491   2
 -21   1   1 0.62269 0.93815   1
  19  -1  -1 0.71202 0.87256   3
 -19  -1   1 -0.0642 0.71440   4
  19  -1  -1 0.85173 0.67184   2
 -19  -1   1 -0.7122 0.56990   1
 -19   1   1 2.03610 0.97612   4
  19   1  -1 0.64554 0.66001   2
 -19   1   1 0.93920 0.70023   1
 -17  -1   1 23.9536 2.41885   1
  17  -1  -1 26.8464 1.96052   3
  17  -1  -1 24.7324 1.74506   2
 -17  -1   1 24.5241 1.95098   4
 -17   1   1 27.4297 2.10711   1
  17   1  -1 29.0240 2.01329   2
 -17   1   1 21.7834 2.23912   4
  15  -1  -1 83.5039 2.98818   2
 -15  -1   1 74.5551 3.11975   4
  15  -1  -1 89.9468 3.29941   3
 -15  -1   1 88.4883 3.58622   1
  15   1  -1 84.7718 2.42882   3
 -15   1   1 85.0188 3.42666   4
  15   1  -1 78.0451 3.12911   2
 -15   1   1 80.9521 3.39054   1
  13  -1  -1 42.3451 2.12537   3
 -13  -1   1 37.7452 2.13217   1
  13  -1  -1 39.0612 1.80707   2
 -13  -1   1 37.8076 2.01661   4
 -13   1   1 35.2515 2.03763   1
 -13   1   1 38.4767 2.09285   4
  13   1  -1 40.7047 1.50815   3
  13   1  -1 39.2439 2.00165   2
 -11  -1   1 110.002 2.60699   3
 -11  -1   1 108.826 3.50834   1
  11  -1  -1 105.511 2.92154   2
 -11  -1   1 103.493 3.20312   4
  11  -1  -1 101.245 3.22113   3
 -11   1   1 103.426 3.35356   1
  11   1  -1 104.261 3.18337   2
 -11   1   1 104.152 3.37452   4
  11   1  -1 107.343 2.57629   3
  -9  -1   1 19.7170 1.27234   1
   9  -1  -1 16.4942 1.15930   3
  -9  -1   1 18.1134 0.89098   3
   9  -1  -1 18.5216 0.99628   2
  -9  -1   1 20.0630 1.19372   4
  -9   1   1 18.1420 1.21280   1
   9   1  -1 17.6297 1.13017   2
  -9   1   1 18.1257 1.23521   4
   9   1  -1 19.6799 0.91930   3
   7  -1  -1 1712.14 25.4517   2
  -7  -1   1 1691.12 25.9233   4
   7  -1  -1 1713.26 26.1954   3
  -7  -1   1 1721.34 26.3349   1
  -7  -1   1 1719.50 25.4207   3
  -7   1   1 1713.83 26.1992   4
   7   1  -1 1718.84 26.0267   2
  -7   1   1 1725.23 26.1635   1
  -5  -1   1 5589.43 85.1672   4
  -5  -1   1 5753.14 84.0514   3
  -5  -1   1 5727.59 84.7691   1
   5  -1  -1 5427.82 81.5077   2
   5  -1  -1 5657.27 84.8346   3
   5   1  -1 5627.09 84.0947   2
  -5   1   1 5707.82 83.4535   2
  -5   1   1 5381.14 80.7137   4
  -5   1   1 5509.07 84.4547   1
   3  -1  -1 4.68394 0.56920   3
  -3  -1   1 5.02205 0.41344   4
  -3  -1   1 5.02477 0.54110   1
  -3  -1   1 3.84284 0.44058   3
  -3   1   1 4.96070 0.52263   4
   3   1  -1 4.61978 0.50103   2
  -3   1   1 4.74986 0.29964   2
  -3   1   1 4.86845 0.51568   1
   3   1  -1 4.30729 0.43770   4
  -1  -1   1 346.638 5.57719   1
  -1  -1   1 344.625 5.79809   3
   1  -1  -1 336.008 5.75654   3
   1   1  -1 341.923 5.68709   2
  -1   1   1 342.296 5.40460   2
  -1   1   1 345.290 5.66524   1
   1   1  -1 332.787 5.45693   4
  -1   1   1 342.819 5.72094   4
  -1  -1  -1 501.252 8.10755   1
   1  -1   1 507.694 8.34696   3
  -1  -1  -1 500.759 7.86778   3
  -1   1  -1 497.452 7.88778   4
  -1   1  -1 517.252 7.99506   2
   1   1   1 502.000 7.96798   2
   1   1   1 495.783 7.97736   1
  -1   1  -1 506.000 7.71293   1
   1   1   1 508.393 8.05431   4
  -3  -1  -1 361.634 6.27210   1
  -3  -1  -1 355.003 6.19324   4
  -3  -1  -1 358.775 5.55831   3
   3  -1   1 353.068 6.42080   3
  -3   1  -1 359.751 5.86604   1
  -3   1  -1 359.888 6.02675   2
   3   1   1 361.628 6.17836   2
  -3   1  -1 346.275 6.07340   4
   3   1   1 360.113 6.13017   4
   5  -1   1 3158.82 45.9953   2
  -5  -1  -1 3152.42 46.1640   4
   5  -1   1 3162.82 46.3252   3
  -5  -1  -1 3132.02 46.2590   1
  -5  -1  -1 3204.33 46.0945   3
  -5   1  -1 3142.90 46.1130   4
  -5   1  -1 3127.40 45.7997   1
   5   1   1 3127.85 46.0347   4
  -5   1  -1 3148.05 45.8632   2
   5   1   1 3114.22 46.1121   2
   7  -1   1 1170.49 18.2145   2
  -7  -1  -1 1146.61 18.4058   4
   7  -1   1 1162.23 18.4774   3
  -7  -1  -1 1154.84 18.5335   1
  -7   1  -1 1193.84 18.4959   4
   7   1   1 1186.60 16.9050   3
  -7   1  -1 1163.25 18.1454   1
   7   1   1 1136.79 18.3653   2
   9  -1   1 49.9276 2.08915   3
  -9  -1  -1 54.1016 2.14394   4
  -9  -1  -1 52.0132 2.18777   1
   9  -1   1 51.5516 1.97221   2
   9   1   1 51.6906 1.21629   3
  -9   1  -1 52.9769 2.02870   1
   9   1   1 50.5420 2.04348   2
  -9   1  -1 53.9986 2.16309   4
  11  -1   1 98.1629 3.07503   2
  11  -1   1 95.4374 3.14722   3
 -11  -1  -1 99.6442 3.23586   4
 -11  -1  -1 91.9787 3.21685   1
  11   1   1 100.301 2.11042   3
  11   1   1 96.0903 3.18266   2
 -11   1  -1 96.1960 3.27222   4
 -11   1  -1 96.4651 3.13382   1
 -13  -1  -1 65.4540 2.80511   4
  13  -1   1 68.0907 2.82707   3
 -13  -1  -1 69.0752 2.97527   1
  13  -1   1 73.7827 2.79865   2
 -13   1  -1 72.0121 2.96968   4
 -13   1  -1 71.6635 2.87312   1
  13   1   1 71.6793 1.86103   3
  13   1   1 74.2447 2.93967   2
 -15  -1  -1 61.2502 2.99764   1
  15  -1   1 61.8695 2.85919   3
 -15  -1  -1 62.4547 2.90749   4
  15  -1   1 65.4116 2.81151   2
 -15   1  -1 68.1751 2.99295   1
  15   1   1 60.4047 2.83185   2
 -15   1  -1 60.0757 2.95425   4
 -17  -1  -1 54.5614 3.01537   1
  17  -1   1 51.7952 2.79891   3
 -17  -1  -1 56.1892 2.94280   4
  17  -1   1 46.0049 2.55153   2
  17   1   1 52.9065 2.82131   2
 -17   1  -1 52.1828 2.95670   4
 -17   1  -1 58.4492 2.98049   1
  19  -1   1 6.65390 1.28505   2
 -19  -1  -1 7.76872 1.48418   1
 -19  -1  -1 6.92708 1.39453   4
 -19   1  -1 4.66193 1.30919   4
 -19   1  -1 5.85905 1.35052   1
  19   1   1 9.83308 1.62081   2
 -21  -1  -1 40.5915 2.80740   4
 -21  -1  -1 40.8877 2.97766   1
  21  -1   1 44.0751 2.85971   2
 -21   1  -1 43.0253 2.97489   1
 -21   1  -1 42.9303 3.05108   4
  21   1   1 41.9516 2.82730   2
 -23  -1  -1 1.23347 1.08054   1
 -23  -1  -1 0.55544 0.75810   4
 -23   1  -1 1.52253 0.96864   1
 -23   1  -1 0.84593 1.07123   4
  23   1   1 0.43045 0.81754   2
 -25  -1  -1 1.14864 1.21536   4
 -25  -1  -1 0.73949 1.12163   1
 -25   1  -1 1.52112 1.28889   4
 -25   1  -1 3.55112 1.40792   1
  25   1   1 0.63330 1.09331   2
 -27  -1  -1 5.71868 1.78403   4
 -27  -1  -1 6.89124 1.98154   1
 -27   1  -1 9.37064 2.07928   1
 -27   1  -1 4.14395 1.59399   4
 -29  -1  -1 6.81346 1.99140   4
 -29  -1  -1 5.33672 1.87725   1
 -29   1  -1 3.37950 1.58619   4
 -28  -2   1 5.25775 1.76466   4
 -28  -2   1 7.90049 2.01175   1
 -28   2   1 4.97108 1.84832   4
 -26  -2   1 0.52522 1.11643   4
 -26  -2   1 0.73536 0.83790   1
 -26   2   1 1.46136 1.18661   1
  26   2  -1 -0.1776 0.98144   2
 -26   2   1 2.30260 1.37546   4
 -24  -2   1 2.60403 1.16313   1
 -24  -2   1 2.54383 1.27397   4
 -24   2   1 1.97217 1.38297   4
 -24   2   1 0.82746 1.02943   1
  24   2  -1 2.34757 1.11038   2
 -22  -2   1 113.608 5.25782   1
 -22  -2   1 117.999 4.93384   4
 -22   2   1 104.135 4.86378   1
  22   2  -1 117.134 4.94089   2
 -22   2   1 118.327 5.32659   4
 -20  -2   1 115.443 4.62284   4
 -20  -2   1 105.903 4.83443   1
  20  -2  -1 119.968 4.99943   3
  20   2  -1 108.227 4.56090   2
 -20   2   1 106.179 4.63577   1
 -20   2   1 107.310 4.81120   4
 -18  -2   1 4.05891 1.09347   4
 -18  -2   1 4.66445 1.30103   1
  18  -2  -1 5.44285 1.54659   3
 -18   2   1 3.41169 1.09752   1
 -18   2   1 1.68794 0.93624   4
  18   2  -1 7.58160 1.44921   2
 -16  -2   1 219.988 6.09355   4
 -16  -2   1 231.615 6.68212   1
  16  -2  -1 217.852 6.48283   3
  16  -2  -1 219.686 5.55875   2
 -16   2   1 225.355 6.56025   4
 -16   2   1 217.954 6.30200   1
 -16   2   1 228.494 5.44004   2
  16   2  -1 234.364 6.35768   2
  14  -2  -1 28.3884 1.65340   2
  14  -2  -1 27.8301 2.23375   3
 -14  -2   1 32.0876 2.19153   1
 -14  -2   1 30.4193 1.93238   4
 -14   2   1 30.3011 1.60805   2
 -14   2   1 33.0033 2.12831   1
 -14   2   1 30.8477 2.12327   4
  14   2  -1 28.3447 1.93365   2
 -12  -2   1 546.767 9.17643   3
  12  -2  -1 558.973 9.91943   2
 -12  -2   1 548.688 11.0949   1
  12  -2  -1 537.106 11.0593   3
 -12  -2   1 540.907 10.5172   4
 -12   2   1 552.975 10.7517   1
 -12   2   1 543.019 9.67496   2
 -12   2   1 569.091 11.0904   4
  12   2  -1 534.327 10.6448   2
 -10  -2   1 343.036 7.06035   4
  10  -2  -1 334.332 7.56874   3
 -10  -2   1 326.234 6.19648   3
 -10  -2   1 339.009 7.49753   1
 -10   2   1 334.314 7.16402   1
  10   2  -1 328.668 7.19255   2
 -10   2   1 334.968 7.38241   4
 -10   2   1 341.523 6.32784   2
  -8  -2   1 202.459 4.27942   3
   8  -2  -1 195.695 5.15510   3
  -8  -2   1 206.452 5.06053   1
  -8  -2   1 209.046 4.74901   4
  -8   2   1 205.997 4.14701   2
  -8   2   1 206.836 4.84490   1
   8   2  -1 201.398 4.89713   2
  -8   2   1 204.635 5.00926   4
  -6  -2   1 20.7196 1.07805   3
  -6  -2   1 21.8383 1.20668   4
  -6  -2   1 23.0649 1.38376   1
   6  -2  -1 20.6137 1.44376   3
  -6   2   1 20.9135 1.22316   1
  -6   2   1 23.6936 1.35809   4
   6   2  -1 20.9240 1.15205   4
   6   2  -1 23.0880 1.31199   2
  -6   2   1 22.0623 0.96617   2
   4  -2  -1 612.197 10.9908   3
  -4  -2   1 636.425 10.4048   3
  -4  -2   1 608.925 10.5860   1
   4   2  -1 617.091 10.2498   4
  -4   2   1 617.389 10.4426   1
  -4   2   1 625.465 9.89242   2
   4   2  -1 605.337 10.5841   2
  -4   2   1 631.040 10.7068   4
  -2  -2   1 148.154 3.40545   1
   2  -2  -1 144.317 3.71422   3
  -2  -2   1 151.159 3.60717   3
  -2   2   1 148.315 3.11447   2
   2   2  -1 152.920 3.50782   2
   2   2  -1 149.256 3.29458   4
  -2   2   1 139.563 3.44609   4
  -2   2   1 148.659 3.37577   1
   0  -2   1 0.87065 0.52794   3
   0  -2   1 0.45625 0.26567   1
   0  -2  -1 0.62292 0.44398   3
   0  -2  -1 0.74546 0.32540   1
   0   2   1 0.80807 0.30735   1
   0   2  -1 0.85642 0.32013   2
   0   2   1 1.15677 0.35447   4
   0   2   1 0.75480 0.27457   2
   0   2  -1 1.48057 0.38225   4
   0   2  -1 0.83028 0.27227   1
  -2  -2  -1 8.93433 0.90923   3
  -2  -2  -1 6.51275 0.77844   1
   2  -2   1 6.34074 0.91055   3
   2   2   1 6.90767 0.73936   1
  -2   2  -1 8.06121 0.78208   2
   2   2   1 6.71216 0.73976   2
  -2   2  -1 6.85161 0.73562   4
  -2   2  -1 6.71330 0.55993   1
   2   2   1 5.52185 0.68805   4
   4  -2   1 209.104 5.04556   3
  -4  -2  -1 209.548 4.60304   4
  -4  -2  -1 205.003 4.10728   3
  -4  -2  -1 203.885 4.66436   1
   4   2   1 211.387 4.59190   2
  -4   2  -1 209.204 4.27193   2
  -4   2  -1 200.466 4.15235   1
  -4   2  -1 195.513 4.43187   4
   4   2   1 206.966 4.47603   4
   6  -2   1 271.751 6.19394   3
  -6  -2  -1 269.141 4.78667   3
  -6  -2  -1 258.594 5.77100   1
  -6  -2  -1 268.078 5.66573   4
   6   2   1 251.105 5.46116   4
   6   2   1 258.488 5.65764   2
  -6   2  -1 271.396 5.30201   2
  -6   2  -1 264.154 5.29250   1
  -6   2  -1 256.995 5.62917   4
   8  -2   1 39.1666 2.17909   3
  -8  -2  -1 43.2653 1.97972   4
  -8  -2  -1 40.2843 1.26701   3
  -8  -2  -1 40.1883 2.01210   1
  -8   2  -1 38.0484 1.88782   4
   8   2   1 41.8872 1.89044   4
  -8   2  -1 40.6814 1.69465   2
   8   2   1 42.8826 1.96473   2
  -8   2  -1 40.5231 1.77903   1
  10  -2   1 14.6552 1.73044   3
 -10  -2  -1 14.3663 1.57457   1
 -10  -2  -1 12.0093 0.57407   3
  10  -2   1 13.4065 1.31564   2
 -10  -2  -1 13.6908 1.40616   4
 -10   2  -1 14.6966 1.23130   1
 -10   2  -1 14.0814 1.08689   2
  10   2   1 14.0128 1.44883   2
 -10   2  -1 12.0321 1.38392   4
 -12  -2  -1 577.252 11.1219   4
  12  -2   1 563.370 10.6547   2
  12  -2   1 565.804 11.5359   3
 -12  -2  -1 539.066 11.2853   1
 -12   2  -1 575.647 10.8551   1
 -12   2  -1 565.665 11.2898   4
 -12   2  -1 569.555 10.4314   2
  12   2   1 551.957 11.0908   2
  14  -2   1 58.5191 3.07677   3
  14  -2   1 54.4801 2.53315   2
 -14  -2  -1 51.7620 2.85183   1
 -14  -2  -1 55.6036 2.73122   4
 -14   2  -1 54.6179 2.65489   1
  14   2   1 50.1792 2.63492   2
 -14   2  -1 51.5433 2.35397   2
 -14   2  -1 50.7207 2.78416   4
  16  -2   1 532.514 11.7574   3
 -16  -2  -1 542.830 11.8099   1
  16  -2   1 547.453 10.9967   2
 -16  -2  -1 525.986 11.2911   4
 -16   2  -1 545.408 11.8454   4
  16   2   1 544.681 11.5984   2
 -16   2  -1 547.734 11.3296   1
 -16   2  -1 530.084 10.6398   2
 -18  -2  -1 89.6937 3.96581   4
  18  -2   1 99.8396 3.90671   2
  18  -2   1 87.6357 4.16218   3
 -18  -2  -1 95.7546 4.28649   1
 -18   2  -1 97.1669 4.36421   4
 -18   2  -1 96.0577 4.04514   1
  18   2   1 88.9158 4.04902   2
 -20  -2  -1 5.56168 1.51698   1
 -20  -2  -1 3.85502 1.21743   4
  20  -2   1 7.30940 1.77863   3
 -20   2  -1 5.76564 1.55620   4
  20   2   1 4.92290 1.28807   2
 -20   2  -1 4.56329 1.22103   1
 -22  -2  -1 0.64153 0.89447   4
 -22  -2  -1 0.53334 0.92146   1
 -22   2  -1 1.58049 0.93623   1
  22   2   1 0.96530 0.95239   2
 -22   2  -1 -0.5104 0.85483   4
 -24  -2  -1 1.52856 1.12414   1
 -24  -2  -1 2.17594 1.18426   4
  24   2   1 3.26540 1.29802   2
 -24   2  -1 1.51273 1.12326   4
 -24   2  -1 1.07573 1.09516   1
 -26  -2  -1 2.09645 1.32503   1
 -26  -2  -1 -1.0848 0.93875   4
  26   2   1 0.89462 1.22463   2
 -26   2  -1 1.88882 1.33119   4
 -28  -2  -1 1.57452 1.22732   4
 -28  -2  -1 2.52839 1.46104   1
 -28   2  -1 0.73711 1.27726   4
  28   2   1 2.51249 2.36871   2
 -27  -3   1 3.12791 1.39084   1
 -27  -3   1 4.48465 1.63541   4
 -27   3   1 4.50291 1.85946   4
  27   3  -1 5.65503 1.73344   2
 -25  -3   1 8.93030 2.13503   1
 -25  -3   1 5.57467 1.60796   4
  25   3  -1 7.93530 1.72514   2
 -25   3   1 7.98227 1.98698   4
 -23  -3   1 15.7319 2.29276   4
 -23  -3   1 14.4892 2.43647   1
  23  -3  -1 13.1518 2.57825   3
 -23   3   1 15.3117 2.52294   4
  23   3  -1 16.3626 2.39744   2
 -23   3   1 13.6925 2.17479   1
 -21  -3   1 59.7338 3.78063   1
  21  -3  -1 59.7947 4.23094   3
 -21  -3   1 60.7656 3.52200   4
  21   3  -1 60.8316 3.67643   2
 -21   3   1 57.6439 3.49267   1
 -21   3   1 56.2398 3.75184   4
  19  -3  -1 59.0570 3.90715   3
 -19  -3   1 51.4123 3.07064   4
 -19  -3   1 53.5388 3.49699   1
  19   3  -1 50.9207 3.23122   2
 -19   3   1 51.4464 3.40362   4
 -19   3   1 56.9518 3.27908   1
  17  -3  -1 1.40344 1.28419   3
 -17  -3   1 1.65326 0.93456   1
 -17  -3   1 0.21120 0.71583   4
 -17   3   1 0.92368 0.89919   4
 -17   3   1 0.82747 0.76129   1
  17   3  -1 1.00002 0.92512   2
  15  -3  -1 265.501 7.97971   3
 -15  -3   1 284.075 7.20536   4
 -15  -3   1 279.233 7.78584   1
 -15   3   1 279.469 7.72384   4
 -15   3   1 271.931 7.21183   1
  15   3  -1 280.992 7.47811   2
 -13  -3   1 59.9905 2.82224   4
  13  -3  -1 63.8443 3.51337   3
 -13  -3   1 63.9382 3.26077   1
 -13   3   1 62.5169 2.92471   1
 -13   3   1 66.0299 2.35774   2
  13   3  -1 66.9751 3.12917   2
 -13   3   1 65.4092 3.23421   4
  11  -3  -1 187.377 5.99130   3
 -11  -3   1 201.377 5.76234   1
 -11  -3   1 194.120 4.56281   3
 -11  -3   1 193.665 5.21875   4
 -11   3   1 187.101 5.23299   1
 -11   3   1 192.388 5.59424   4
  11   3  -1 194.947 5.51601   2
 -11   3   1 203.451 4.49828   2
   9  -3  -1 214.114 6.12962   3
  -9  -3   1 214.466 5.32206   4
  -9  -3   1 205.326 5.64973   1
  -9  -3   1 206.012 4.79984   3
   9   3  -1 207.546 5.12569   4
  -9   3   1 208.166 5.27796   1
  -9   3   1 205.367 4.50480   2
   9   3  -1 207.980 5.52924   2
  -9   3   1 203.505 5.56084   4
   7  -3  -1 2.36739 0.92965   3
  -7  -3   1 1.41878 0.49029   3
  -7  -3   1 1.79709 0.59971   1
  -7  -3   1 1.19655 0.50805   4
   7   3  -1 1.59681 0.53776   4
  -7   3   1 2.58666 0.52813   2
  -7   3   1 2.23329 0.62350   1
   7   3  -1 1.34677 0.61787   2
  -7   3   1 1.56464 0.56863   4
   5  -3  -1 205.792 5.66201   3
  -5  -3   1 202.327 4.89452   3
  -5  -3   1 206.195 5.13041   1
  -5   3   1 219.644 4.52625   2
   5   3  -1 204.497 5.14154   2
  -5   3   1 213.079 5.22292   4
   5   3  -1 203.741 4.79580   4
  -5   3   1 209.599 4.92531   1
  -3  -3   1 1.52048 0.65094   3
   3  -3  -1 2.18523 0.84608   3
  -3  -3   1 2.70816 0.64455   1
  -3   3   1 1.82614 0.59049   4
  -3   3   1 2.14418 0.50110   2
   3   3  -1 1.97710 0.54737   2
  -3   3   1 1.93075 0.52999   1
   3   3  -1 2.34312 0.56744   4
  -1  -3   1 8.13936 1.16107   3
   1  -3  -1 9.74751 1.29684   3
  -1  -3   1 7.61325 0.93014   1
   1  -3  -1 7.43625 0.97648   1
  -1   3   1 8.17401 0.92522   2
  -1   3   1 9.11046 1.09371   4
   1   3  -1 9.71543 1.05128   4
  -1   3   1 6.93918 0.87872   1
   1   3  -1 7.64505 0.94680   2
   1   3  -1 8.91603 0.95535   1
  -1  -3  -1 237.553 5.72672   3
   1  -3   1 234.401 6.02024   3
   1  -3   1 247.646 5.30978   1
  -1  -3  -1 255.972 5.66154   1
   1   3   1 247.837 5.37965   1
  -1   3  -1 239.751 5.27909   2
   1   3   1 242.053 5.32830   2
   1   3   1 246.242 5.53921   4
  -1   3  -1 242.165 5.37983   4
  -1   3  -1 244.132 5.10311   1
   3  -3   1 1232.88 19.7934   1
  -3  -3  -1 1251.76 20.2396   3
   3  -3   1 1262.06 21.2507   3
  -3  -3  -1 1257.43 20.4402   1
   3   3   1 1254.78 20.2321   2
  -3   3  -1 1232.82 20.1646   4
   3   3   1 1240.23 20.1828   4
  -3   3  -1 1245.03 19.6473   1
  -3   3  -1 1272.03 19.8841   2
  -5  -3  -1 277.938 6.48914   1
   5  -3   1 292.433 7.15121   3
  -5  -3  -1 279.626 5.90254   3
   5   3   1 280.601 6.33550   2
  -5   3  -1 278.011 5.80289   1
  -5   3  -1 279.833 5.84373   2
   5   3   1 280.672 6.17380   4
  -5   3  -1 280.389 6.32465   4
  -7  -3  -1 9.85946 1.23914   4
  -7  -3  -1 11.6925 0.92660   3
  -7  -3  -1 11.0825 1.37038   1
   7  -3   1 11.2004 1.54779   3
  -7   3  -1 8.99705 1.03737   2
   7   3   1 10.4798 1.31941   2
  -7   3  -1 9.66358 1.07052   1
  -7   3  -1 10.0271 1.27062   4
   7   3   1 10.3122 1.23647   4
  -9  -3  -1 67.9889 2.83179   4
  -9  -3  -1 63.6745 2.96018   1
  -9  -3  -1 67.9213 2.11535   3
   9  -3   1 60.5978 3.22249   3
  -9   3  -1 64.9845 2.41130   2
   9   3   1 65.9400 2.86644   2
  -9   3  -1 61.2605 2.74968   4
   9   3   1 65.3263 2.68108   4
  -9   3  -1 56.9674 2.38757   1
 -11  -3  -1 2.51878 0.92984   1
 -11  -3  -1 2.09389 0.76989   4
  11  -3   1 3.51235 1.17291   3
 -11   3  -1 2.93303 0.75991   1
 -11   3  -1 2.81517 0.89314   4
  11   3   1 2.98896 0.89852   2
 -11   3  -1 3.59075 0.76799   2
  13  -3   1 288.490 8.13245   3
 -13  -3  -1 288.203 7.71766   1
 -13  -3  -1 288.740 7.29125   4
  13   3   1 297.085 7.56819   2
 -13   3  -1 294.282 7.02887   1
 -13   3  -1 287.487 6.53695   2
 -13   3  -1 285.469 7.55331   4
 -15  -3  -1 413.459 9.65489   4
  15  -3   1 432.188 10.7145   3
 -15  -3  -1 407.261 10.1475   1
 -15   3  -1 445.581 9.55857   1
 -15   3  -1 395.326 9.38081   2
 -15   3  -1 430.174 10.1727   4
  15   3   1 429.649 10.0352   2
  17  -3   1 17.7390 2.60271   3
 -17  -3  -1 18.5577 2.13100   4
 -17  -3  -1 22.1900 2.62668   1
 -17   3  -1 14.6888 2.05418   4
 -17   3  -1 17.9329 2.04233   1
  17   3   1 20.3622 2.38985   2
  19  -3   1 65.7519 4.25335   3
 -19  -3  -1 50.4479 3.45706   1
 -19  -3  -1 60.9676 3.44576   4
  19   3   1 53.6579 3.33917   2
 -19   3  -1 60.2180 3.29618   1
 -19   3  -1 55.7704 3.55431   4
  21  -3   1 8.15760 2.20633   3
 -21  -3  -1 11.2211 2.00632   4
 -21  -3  -1 11.9765 2.25287   1
 -21   3  -1 13.9021 2.34205   4
  21   3   1 11.0387 2.06908   2
 -21   3  -1 13.0566 2.00259   1
 -23  -3  -1 23.9118 2.85304   4
 -23  -3  -1 23.6532 3.07601   1
 -23   3  -1 20.8997 2.94317   4
  23   3   1 18.7883 2.64729   2
 -25  -3  -1 23.8955 2.99636   4
 -25  -3  -1 30.1377 3.59965   1
 -25   3  -1 26.0674 3.42195   4
  25   3   1 26.5035 3.26251   2
 -27  -3  -1 -0.1157 1.15790   1
 -27  -3  -1 -0.7021 0.98261   4
 -27   3  -1 -0.3714 0.87543   4
  27   3   1 0.11357 1.15661   2
 -26  -4   1 1.61165 1.42879   1
 -26  -4   1 0.81359 1.28496   4
 -26   4   1 -1.2102 0.81507   4
  26   4  -1 3.56315 1.47874   2
 -24  -4   1 2.19817 1.18670   4
 -24  -4   1 4.25321 1.73300   1
  24  -4  -1 0.51581 1.73923   3
  24   4  -1 1.06004 1.31310   2
 -24   4   1 2.30215 1.50217   4
 -22  -4   1 39.1034 3.11819   4
  22  -4  -1 44.5355 4.65433   3
 -22  -4   1 39.6345 3.34396   1
 -22   4   1 41.2218 4.10413   4
  22   4  -1 32.7350 3.41192   2
 -20  -4   1 37.0562 3.75116   1
 -20  -4   1 31.5347 2.62610   4
  20  -4  -1 30.1514 3.71891   3
  20   4  -1 36.8328 3.01432   2
 -20   4   1 35.0569 2.75854   1
 -20   4   1 37.3119 3.14669   4
  18  -4  -1 1.86844 1.57234   3
 -18  -4   1 0.67308 1.01011   1
 -18  -4   1 -0.7129 0.68336   4
  18   4  -1 0.01630 0.85759   2
 -18   4   1 0.23629 0.85218   4
 -18   4   1 -0.6331 0.58034   1
 -16  -4   1 100.130 4.69977   1
  16  -4  -1 108.963 5.43351   3
 -16  -4   1 107.301 4.36018   4
 -16   4   1 100.250 4.67996   4
 -16   4   1 105.348 4.30506   1
  16   4  -1 116.202 4.83492   2
 -14  -4   1 13.2293 1.74454   4
  14  -4  -1 10.7188 2.22351   3
 -14  -4   1 12.4812 1.97080   1
 -14   4   1 13.1321 1.94408   4
  14   4  -1 10.7333 1.75796   2
 -14   4   1 14.1924 1.76479   1
 -12  -4   1 147.066 5.30494   1
  12  -4  -1 146.056 5.92027   3
 -12  -4   1 140.077 4.75042   4
  12   4  -1 147.007 5.17736   2
 -12   4   1 152.632 4.84613   1
 -12   4   1 148.992 5.29080   4
  12   4  -1 155.025 4.78336   4
 -10  -4   1 100.093 3.74313   4
  10  -4  -1 100.038 4.71108   3
 -10  -4   1 93.3331 4.00767   1
 -10  -4   1 107.261 3.51541   3
  10   4  -1 100.865 3.65894   4
 -10   4   1 105.094 3.74909   1
 -10   4   1 98.1783 4.06990   4
 -10   4   1 98.8010 3.04456   2
  10   4  -1 95.8390 3.90990   2
  -8  -4   1 8.75076 1.29018   4
  -8  -4   1 7.05871 1.06810   3
   8  -4  -1 8.21657 1.65979   3
  -8  -4   1 8.68948 1.35987   1
  -8   4   1 8.59071 1.21976   1
  -8   4   1 7.06237 1.25822   4
   8   4  -1 5.74494 1.13220   2
  -8   4   1 7.19412 0.95569   2
   8   4  -1 8.31602 1.21751   4
  -6  -4   1 26.9769 1.81635   3
  -6  -4   1 24.9647 1.86216   1
   6  -4  -1 29.4647 2.34426   3
  -6   4   1 29.5375 1.99509   4
   6   4  -1 30.6051 1.82341   4
   6   4  -1 27.4048 1.93788   2
  -6   4   1 26.0839 1.70851   1
  -6   4   1 27.6167 1.51416   2
  -4  -4   1 70.9242 3.06261   3
   4  -4  -1 71.3104 3.52336   3
   4  -4  -1 65.8019 2.76471   1
  -4  -4   1 71.3708 2.97862   1
   4   4  -1 71.7263 2.96803   2
  -4   4   1 64.2706 2.47011   2
  -4   4   1 62.7634 2.61774   1
   4   4  -1 67.3751 2.71718   4
  -4   4   1 68.9072 2.98201   4
   2  -4  -1 504.033 10.0157   1
  -2  -4   1 496.165 9.90769   1
  -2  -4   1 483.719 10.4197   3
   2  -4  -1 484.418 10.7809   3
   2   4  -1 513.806 10.0276   2
  -2   4   1 490.248 9.67763   1
   2   4  -1 501.254 9.85502   4
  -2   4   1 500.789 10.1618   4
  -2   4   1 509.715 9.55081   2
   0  -4  -1 17.3113 1.99299   3
   0  -4  -1 14.3353 1.56305   1
   0  -4   1 12.6021 1.39814   1
   0  -4   1 14.7262 1.89664   3
   0   4   1 15.0411 1.50768   1
   0   4  -1 13.8387 1.45575   2
   0   4   1 14.5121 1.58432   4
   0   4   1 12.9278 1.37284   2
   0   4  -1 13.6523 1.47959   4
   0   4  -1 14.4324 1.17572   1
   2  -4   1 2.96790 1.12928   3
  -2  -4  -1 3.36256 0.96340   3
  -2  -4  -1 2.64230 0.73709   1
   2  -4   1 2.11482 0.66603   1
  -2   4  -1 4.21864 0.83787   2
  -2   4  -1 3.72414 0.76828   1
  -2   4  -1 3.62961 0.82571   4
   2   4   1 1.85003 0.66629   2
   2   4   1 2.94519 0.80099   4
  -4  -4  -1 20.1251 1.94427   3
   4  -4   1 18.3553 2.20718   3
  -4  -4  -1 19.8910 1.66079   1
   4  -4   1 18.1500 1.38292   1
  -4   4  -1 18.7482 1.53628   4
  -4   4  -1 18.5929 1.35843   2
   4   4   1 20.7117 1.61306   2
   4   4   1 18.1582 1.50426   4
  -4   4  -1 22.8853 1.45577   1
   6  -4   1 119.197 4.82140   3
  -6  -4  -1 133.719 3.99941   3
  -6  -4  -1 128.274 4.37883   1
  -6  -4  -1 122.050 4.18524   4
   6   4   1 122.520 4.16832   2
   6   4   1 120.684 4.02414   4
  -6   4  -1 123.831 3.72467   1
  -6   4  -1 122.349 4.14239   4
  -6   4  -1 123.045 3.69407   2
  -8  -4  -1 40.3416 2.45490   1
   8  -4   1 46.3288 3.17777   3
  -8  -4  -1 42.0469 2.39722   4
  -8  -4  -1 39.6613 1.98423   3
   8   4   1 42.9776 2.45058   2
  -8   4  -1 38.9575 2.06080   1
   8   4   1 37.0562 2.19769   4
  -8   4  -1 39.4920 1.97184   2
  -8   4  -1 36.8768 2.29199   4
 -10  -4  -1 194.303 5.72222   4
 -10  -4  -1 195.733 6.09638   1
  10  -4   1 195.091 6.75458   3
  10   4   1 188.452 5.79482   2
  10   4   1 184.602 5.44324   4
 -10   4  -1 187.299 5.16298   1
 -10   4  -1 197.848 5.01338   2
 -10   4  -1 191.149 5.86275   4
  12  -4   1 119.311 5.27525   3
 -12  -4  -1 115.555 4.40697   4
 -12  -4  -1 117.422 4.78385   1
 -12   4  -1 117.785 3.75695   2
  12   4   1 119.409 4.31776   4
 -12   4  -1 122.649 4.72378   4
 -12   4  -1 118.980 4.08590   1
  12   4   1 119.342 4.59342   2
 -14  -4  -1 223.377 7.11278   1
  14  -4   1 234.500 7.90671   3
 -14  -4  -1 229.040 6.69513   4
  14   4   1 217.185 6.84287   2
 -14   4  -1 221.496 6.95732   4
 -14   4  -1 222.817 6.18994   1
 -16  -4  -1 -0.0127 0.95403   1
  16  -4   1 -0.1383 1.24269   3
 -16  -4  -1 0.25327 0.75690   4
 -16   4  -1 1.11722 0.73995   4
  16   4   1 1.30758 0.94010   2
 -16   4  -1 1.61238 0.89405   1
  18  -4   1 33.5299 3.81827   3
 -18  -4  -1 33.3094 3.49681   1
 -18  -4  -1 35.2374 2.71670   4
  18   4   1 35.2669 2.79056   2
 -18   4  -1 26.6000 2.99226   4
 -20  -4  -1 44.4554 3.49458   1
 -20  -4  -1 40.8640 3.05517   4
  20  -4   1 35.8371 4.04232   3
 -20   4  -1 38.2374 3.23036   4
  20   4   1 52.1205 3.62441   2
  22  -4   1 6.41861 2.29806   3
 -22  -4  -1 7.24804 1.98997   1
 -22  -4  -1 5.57755 1.59547   4
  22   4   1 5.24831 1.52622   2
 -22   4  -1 9.15047 2.05986   4
 -24  -4  -1 30.1482 3.70573   1
 -24  -4  -1 29.0444 3.25014   4
  24   4   1 30.3461 3.59837   2
 -24   4  -1 28.3166 3.48324   4
 -26  -4  -1 6.33787 1.86224   4
 -26  -4  -1 3.86036 2.10647   1
  26   4   1 7.00533 2.07095   2
 -23  -5   1 40.3480 3.24371   4
 -23  -5   1 32.9849 3.95326   1
  23  -5  -1 34.1616 4.67039   3
  23   5  -1 34.1192 3.90967   2
 -23   5   1 35.5804 4.07160   4
  21  -5  -1 17.5054 3.39754   3
 -21  -5   1 18.6350 2.53247   4
 -21  -5   1 20.9635 3.04331   1
  21   5  -1 14.3589 2.50950   2
 -21   5   1 14.7361 2.60493   4
  19  -5  -1 24.3081 3.73655   3
 -19  -5   1 29.2728 2.98003   4
 -19  -5   1 29.9777 3.47810   1
 -19   5   1 28.8148 3.46422   4
  19   5  -1 31.0740 3.43290   2
 -17  -5   1 6.28055 1.50889   4
 -17  -5   1 6.31440 1.79258   1
  17  -5  -1 5.68913 2.26477   3
 -17   5   1 4.22564 1.56114   4
  17   5  -1 5.87148 1.68955   2
 -15  -5   1 9.13105 1.63526   4
  15  -5  -1 9.86427 2.50436   3
 -15  -5   1 9.42857 1.89995   1
 -15   5   1 10.5295 2.06147   4
  15   5  -1 9.08210 1.84071   2
 -15   5   1 11.5998 1.79735   1
  13  -5  -1 94.0597 5.30613   3
 -13  -5   1 91.8051 4.50856   1
 -13  -5   1 97.2914 4.18935   4
  13   5  -1 93.9011 4.41193   2
 -13   5   1 90.3292 3.91092   1
 -13   5   1 96.5152 4.59083   4
  13   5  -1 97.9385 4.03717   4
  11  -5  -1 27.1333 3.34363   3
 -11  -5   1 27.4887 2.82203   1
 -11  -5   1 27.1732 2.21125   4
  11   5  -1 27.9519 2.10943   4
 -11   5   1 24.4283 1.95724   1
  11   5  -1 27.8764 2.31354   2
 -11   5   1 29.2209 2.89696   4
  -9  -5   1 22.9559 2.27043   4
  -9  -5   1 16.5981 2.15193   1
   9  -5  -1 16.1073 2.61084   3
  -9  -5   1 20.9882 1.80065   3
   9   5  -1 22.8862 1.87582   4
  -9   5   1 19.6627 2.01667   1
   9   5  -1 20.5773 2.31143   2
  -9   5   1 22.2291 2.45434   4
  -7  -5   1 8.43946 1.44226   4
   7  -5  -1 9.48703 1.50991   1
  -7  -5   1 8.47395 1.56596   1
   7  -5  -1 8.58755 2.05401   3
  -7  -5   1 7.44814 1.35989   3
  -7   5   1 9.11242 1.22240   2
   7   5  -1 9.86706 1.65739   2
  -7   5   1 9.22860 1.61601   4
   7   5  -1 9.50622 1.46687   4
  -7   5   1 10.3152 1.49372   1
  -5  -5   1 57.4114 3.07178   3
   5  -5  -1 56.2641 2.89123   1
   5  -5  -1 64.4539 3.78918   3
  -5  -5   1 59.3049 3.07680   1
   5   5  -1 58.7931 3.05675   2
  -5   5   1 58.1752 2.58425   2
   5   5  -1 57.4898 2.85403   4
  -5   5   1 59.2133 2.82774   1
  -5   5   1 62.6376 3.20578   4
  -3  -5   1 39.9022 2.44910   1
   3  -5  -1 38.0532 3.01523   3
   3  -5  -1 36.0243 2.31297   1
  -3  -5   1 37.3529 2.65032   3
  -3   5   1 39.5026 2.17128   2
  -3   5   1 37.0310 2.46049   4
  -3   5   1 39.9858 2.25680   1
   3   5  -1 40.2765 2.43071   4
   3   5  -1 38.3993 2.33993   2
  -1  -5   1 41.6416 2.91644   3
   1  -5  -1 51.4104 3.28142   3
  -1  -5   1 44.2467 2.48849   1
   1  -5  -1 52.1046 2.76644   1
  -1   5   1 46.8637 2.47163   1
  -1   5   1 40.0420 2.22164   2
   1   5  -1 45.6757 2.52204   2
   1   5  -1 48.7534 2.62975   4
  -1   5   1 43.6754 2.54299   4
  -1  -5  -1 1.46685 1.10520   3
   1  -5   1 0.90145 1.16385   3
   1  -5   1 1.05288 0.67691   1
  -1  -5  -1 3.51407 1.04361   1
  -1   5  -1 2.66424 0.88358   4
  -1   5  -1 2.50325 0.77663   1
   1   5   1 3.80818 1.05806   4
   1   5   1 3.12706 0.92848   2
  -1   5  -1 2.46333 0.84133   2
   3  -5   1 875.595 15.9362   1
  -3  -5  -1 837.833 16.3616   1
   3  -5   1 897.077 17.8867   3
  -3  -5  -1 891.832 16.7867   3
  -3   5  -1 871.265 16.3444   4
   3   5   1 866.489 16.1970   2
  -3   5  -1 860.628 15.7482   2
   3   5   1 871.313 16.2981   4
  -3   5  -1 873.669 15.5305   1
   5  -5   1 2.64482 1.29436   3
  -5  -5  -1 2.59756 1.00061   1
   5  -5   1 2.04092 0.77375   1
  -5  -5  -1 2.17812 0.95053   3
   5   5   1 1.78933 0.82310   4
  -5   5  -1 2.04229 0.75638   2
  -5   5  -1 1.86382 0.90313   4
   5   5   1 0.61249 0.74982   2
  -5   5  -1 2.07384 0.77321   1
  -7  -5  -1 14.5036 1.94792   1
   7  -5   1 13.1538 2.37701   3
  -7  -5  -1 16.6825 1.88194   3
  -7  -5  -1 12.4790 1.75743   4
   7  -5   1 14.7057 1.69947   1
  -7   5  -1 10.9924 1.42373   1
  -7   5  -1 14.6604 1.60762   2
   7   5   1 15.7206 1.92146   2
   7   5   1 12.5951 1.70725   4
  -7   5  -1 14.0757 1.90740   4
   9  -5   1 17.3615 2.74426   3
  -9  -5  -1 22.7777 2.53519   1
  -9  -5  -1 22.9799 2.37308   4
   9   5   1 22.3200 2.42761   2
  -9   5  -1 19.5986 1.57356   2
  -9   5  -1 20.3945 2.36323   4
  -9   5  -1 18.7306 1.89614   1
   9   5   1 19.6565 2.10593   4
  11  -5   1 26.2906 3.27569   3
 -11  -5  -1 28.8996 2.33422   4
 -11  -5  -1 30.8162 3.04777   1
  11   5   1 29.7932 2.27035   4
 -11   5  -1 31.4554 2.08334   1
  11   5   1 34.4180 2.61218   2
 -11   5  -1 29.1006 2.45960   4
  13  -5   1 7.62952 2.03534   3
 -13  -5  -1 10.9664 2.06624   1
 -13  -5  -1 6.94466 1.46231   4
  13   5   1 10.4281 1.86356   2
 -13   5  -1 7.69970 1.57044   1
  13   5   1 11.3524 1.76815   4
 -13   5  -1 9.07704 1.80523   4
  15  -5   1 33.5520 4.00385   3
 -15  -5  -1 38.0202 2.81067   4
 -15  -5  -1 38.0383 3.15235   1
 -15   5  -1 34.4839 3.43788   4
  15   5   1 33.3925 3.29471   2
 -17  -5  -1 25.6958 2.86806   4
  17  -5   1 26.6915 3.77433   3
 -17  -5  -1 26.1878 3.22888   1
 -17   5  -1 27.0990 3.19106   4
  17   5   1 26.7092 3.14600   2
 -19  -5  -1 1.94191 1.40224   1
  19  -5   1 -4.3754 1.07758   3
 -19  -5  -1 0.08523 1.01277   4
  19   5   1 -0.5547 0.67811   2
 -19   5  -1 -0.2059 0.92143   4
 -21  -5  -1 5.74776 1.91442   1
  21  -5   1 3.80903 2.20901   3
 -21  -5  -1 6.01764 1.81011   4
  21   5   1 6.65371 1.87736   2
 -21   5  -1 4.52256 1.68479   4
 -23  -5  -1 2.31087 1.26733   1
  23  -5   1 5.08128 2.43780   3
 -23  -5  -1 2.63101 1.33355   4
  23   5   1 1.11623 1.38048   2
 -23   5  -1 3.24168 1.70859   4
  22  -6  -1 1.05903 2.18852   3
 -20  -6   1 33.3537 4.02314   1
  20  -6  -1 29.5808 4.56798   3
 -20   6   1 35.8658 4.02950   4
  20   6  -1 40.0846 4.15735   2
  18  -6  -1 3.48343 2.33316   3
 -18  -6   1 7.70083 2.14902   1
  18   6  -1 9.29495 2.20007   2
 -18   6   1 10.7352 2.17637   4
 -16  -6   1 96.3987 4.65033   4
 -16  -6   1 96.8891 5.27772   1
  16  -6  -1 101.363 6.38770   3
  16   6  -1 100.122 5.21622   2
 -16   6   1 94.8982 5.16049   4
 -14  -6   1 41.5214 2.99478   4
  14  -6  -1 40.6857 4.66108   3
 -14  -6   1 39.7960 3.33279   1
  14   6  -1 46.1389 3.33877   2
  14   6  -1 39.0544 2.81557   4
 -14   6   1 37.5171 3.73706   4
 -12  -6   1 22.7814 2.90636   1
 -12  -6   1 15.3635 2.17663   4
  12  -6  -1 20.1975 3.41654   3
 -12   6   1 15.3654 2.31900   4
  12   6  -1 14.0284 1.96908   4
 -12   6   1 16.9932 2.07553   1
  12   6  -1 19.6494 2.66924   2
  10  -6  -1 22.6123 3.44587   3
 -10  -6   1 29.3916 2.91124   4
  10  -6  -1 21.5985 2.37092   1
 -10  -6   1 21.7641 2.74773   1
 -10   6   1 21.8528 2.69718   4
  10   6  -1 25.9561 2.19680   4
  10   6  -1 19.3735 2.53755   2
 -10   6   1 24.0715 2.37995   1
  -8  -6   1 3.38459 1.29070   1
  -8  -6   1 3.68361 1.16047   4
   8  -6  -1 4.78516 1.27988   1
   8  -6  -1 0.98798 1.50663   3
   8   6  -1 2.52825 0.97616   2
  -8   6   1 2.53806 1.11786   4
   8   6  -1 4.98694 1.21383   4
  -8   6   1 3.20305 1.08016   1
  -6  -6   1 21.5023 2.45702   1
   6  -6  -1 21.1146 2.30609   1
  -6  -6   1 22.2109 2.49546   3
   6  -6  -1 26.5189 3.39501   3
  -6   6   1 23.6866 2.64780   4
  -6   6   1 23.2365 2.42349   2
  -6   6   1 23.4823 1.98520   1
   6   6  -1 24.7692 2.46396   4
   6   6  -1 22.3923 2.53870   2
  -4  -6   1 139.806 5.56497   3
   4  -6  -1 140.499 6.24070   3
   4  -6  -1 140.339 5.16398   1
  -4  -6   1 147.865 5.38365   1
   4   6  -1 146.307 5.19835   4
   4   6  -1 147.554 5.33240   2
  -4   6   1 143.378 4.72074   2
  -4   6   1 137.383 5.35667   4
  -4   6   1 134.455 4.79166   1
  -2  -6   1 3.67040 1.13445   1
  -2  -6   1 5.54036 1.55992   3
   2  -6  -1 4.70701 1.68861   3
   2  -6  -1 3.36235 1.10668   1
  -2   6   1 4.47468 1.28236   4
  -2   6   1 3.23215 0.99908   2
   2   6  -1 3.86645 1.19275   4
  -2   6   1 4.97765 1.15017   1
   2   6  -1 3.32444 1.10073   2
   0  -6  -1 6.42538 1.37377   1
   0  -6   1 5.53993 1.25399   1
   0  -6  -1 8.23228 1.99847   3
   0  -6   1 7.86752 1.86682   3
   0   6  -1 4.39596 1.25582   4
   0   6  -1 3.92464 1.12833   2
   0   6   1 8.42774 1.50676   2
   0   6   1 5.92373 1.40122   4
  -2  -6  -1 15.4271 2.26399   3
  -2  -6  -1 21.3027 2.43040   1
   2  -6   1 17.2886 2.63740   3
   2  -6   1 23.5791 2.37574   1
   2   6   1 21.2965 2.44191   4
   2   6   1 18.3431 2.16089   2
  -2   6  -1 21.5403 2.35476   4
  -2   6  -1 21.5265 1.82085   1
  -2   6  -1 18.1003 2.04867   2
  -4  -6  -1 500.592 11.7977   3
   4  -6   1 489.267 12.9068   3
  -4  -6  -1 501.263 11.7565   1
   4  -6   1 504.744 11.0893   1
   4   6   1 484.858 11.3204   2
   4   6   1 509.041 11.5309   4
  -4   6  -1 502.393 11.6218   4
  -4   6  -1 507.506 10.9126   2
  -4   6  -1 511.031 10.7103   1
  -6  -6  -1 36.3849 2.66514   3
  -6  -6  -1 27.8353 2.90267   1
   6  -6   1 27.9947 2.28416   1
   6  -6   1 28.9371 3.59180   3
  -6   6  -1 28.2139 2.07119   1
  -6   6  -1 26.0707 2.71772   4
   6   6   1 34.6455 2.62409   2
  -6   6  -1 25.0791 2.05100   2
   6   6   1 36.0770 2.59373   4
   8  -6   1 22.5332 3.14598   3
   8  -6   1 20.3985 2.52230   1
  -8  -6  -1 24.1444 2.77211   1
  -8  -6  -1 21.1639 2.49452   4
  -8   6  -1 21.3336 2.15865   1
   8   6   1 21.3867 2.52148   2
   8   6   1 19.3079 2.28222   4
  -8   6  -1 24.9232 2.71122   4
 -10  -6  -1 -0.3987 0.95546   1
 -10  -6  -1 1.92633 1.07262   4
  10  -6   1 0.49564 1.43775   3
  10   6   1 0.16542 0.61494   2
 -10   6  -1 -0.2736 0.70832   4
  10   6   1 0.23715 0.75078   4
  12  -6   1 34.6332 4.22067   3
 -12  -6  -1 25.4315 2.82470   4
 -12  -6  -1 28.0541 3.23955   1
  12   6   1 22.5887 2.74581   2
 -12   6  -1 25.5135 2.95510   4
  12   6   1 24.0873 2.68627   4
 -14  -6  -1 9.14789 1.89809   4
 -14  -6  -1 8.76006 2.07813   1
  14  -6   1 4.29686 2.07472   3
 -14   6  -1 3.67519 1.44989   4
  14   6   1 8.19985 1.87259   2
  14   6   1 7.21111 1.63045   4
  16  -6   1 17.8082 3.45284   3
 -16  -6  -1 17.4695 2.52077   4
 -16  -6  -1 13.3216 2.53461   1
  16   6   1 17.7844 2.69541   2
 -16   6  -1 17.7546 2.64724   4
 -18  -6  -1 9.92926 2.41362   1
 -18  -6  -1 11.2362 2.09682   4
  18  -6   1 17.4625 3.49281   3
 -18   6  -1 9.79620 2.23504   4
  18   6   1 12.7501 2.42675   2
  20  -6   1 28.2461 4.25827   3
 -20  -6  -1 26.9217 3.74603   1
 -20  -6  -1 22.5897 2.92227   4
  20   6   1 24.1030 3.44437   2
 -20   6  -1 31.1582 3.79790   4
 -17  -7   1 5.76073 2.06842   1
  17  -7  -1 3.50812 2.40919   3
 -17   7   1 2.71149 1.62145   4
  17   7  -1 4.16951 1.80384   2
  15  -7  -1 18.3144 3.78221   3
 -15  -7   1 12.3714 2.52412   1
 -15   7   1 9.52561 2.20157   4
  15   7  -1 11.1796 2.35239   2
  13  -7  -1 30.6649 4.47405   3
 -13  -7   1 30.9678 3.67772   1
 -13   7   1 30.6110 3.52119   4
  13   7  -1 29.1877 3.35926   2
  11  -7  -1 97.1066 6.29729   3
 -11  -7   1 94.6154 5.11576   1
  11   7  -1 87.9694 6.53561   4
  11   7  -1 95.9382 5.08077   2
 -11   7   1 91.9914 5.02367   4
  -9  -7   1 33.9034 3.52336   1
  -9  -7   1 30.1123 3.13493   4
   9  -7  -1 29.8556 4.12873   3
  -9   7   1 33.3360 3.55034   4
   9   7  -1 29.5542 3.01338   4
   9   7  -1 33.2880 3.50535   2
  -7  -7   1 32.9144 3.34358   1
  -7  -7   1 31.7865 3.13002   4
   7  -7  -1 30.9892 4.09919   3
   7   7  -1 36.2944 2.84729   4
  -7   7   1 33.6232 2.55302   1
  -7   7   1 38.7893 3.15337   4
   7   7  -1 34.8870 2.93561   2
   5  -7  -1 48.6282 3.25672   1
  -5  -7   1 55.4253 3.73397   3
  -5  -7   1 44.2043 3.22742   1
   5  -7  -1 49.6164 4.19477   3
  -5   7   1 47.3436 3.42688   4
   5   7  -1 50.2958 3.41343   2
   5   7  -1 45.9857 3.09996   4
  -5   7   1 54.0231 3.12527   1
   3  -7  -1 11.8869 2.60826   3
  -3  -7   1 14.6858 2.42880   3
  -3  -7   1 14.9605 2.21621   1
   3  -7  -1 14.1249 2.12378   1
   3   7  -1 13.5474 2.08132   2
  -3   7   1 13.7785 1.91792   2
  -3   7   1 14.2205 2.28186   4
  -3   7   1 12.7033 1.86095   1
   3   7  -1 11.9563 1.99331   4
  -1  -7   1 84.0877 4.84051   3
   1  -7  -1 80.4244 4.19076   1
   1  -7  -1 79.4413 4.89007   3
  -1  -7   1 83.5867 4.19746   1
   1   7  -1 94.3678 4.53864   4
   1   7  -1 87.5914 4.24753   2
  -1   7   1 82.1627 3.96543   2
  -1   7   1 85.2163 4.41044   4
  -1  -7  -1 3.92318 1.69239   3
  -1  -7  -1 2.80069 1.24225   1
   1  -7   1 1.89568 1.04541   1
   1  -7   1 4.89929 1.68020   3
  -1   7  -1 3.59588 1.14134   2
  -1   7  -1 2.10732 1.15771   4
   1   7   1 0.09279 0.82990   4
   1   7   1 2.88947 1.19672   2
  -3  -7  -1 0.49769 1.01936   1
  -3  -7  -1 -0.5956 0.81762   3
   3  -7   1 -0.8184 0.61056   1
   3  -7   1 1.47833 1.45095   3
  -3   7  -1 0.58765 0.75700   2
   3   7   1 0.28338 0.67695   2
   3   7   1 -0.6287 0.79135   4
  -3   7  -1 -0.4986 0.73275   4
   5  -7   1 3.17136 1.59919   3
  -5  -7  -1 -0.8850 0.83590   1
   5   7   1 1.63241 1.02470   4
  -5   7  -1 1.20364 1.00501   4
   5   7   1 1.52047 1.03286   2
   7  -7   1 33.3853 4.19622   3
  -7  -7  -1 29.4865 3.16615   4
  -7  -7  -1 27.6402 3.20746   1
  -7   7  -1 29.0628 3.20127   4
   7   7   1 25.9447 2.87011   4
   7   7   1 28.1710 3.08919   2
  -9  -7  -1 29.9463 3.18363   4
  -9  -7  -1 23.8253 3.09728   1
   9  -7   1 34.3047 4.37903   3
   9   7   1 25.5378 2.96723   2
  -9   7  -1 30.3569 3.33731   4
   9   7   1 27.7417 2.98246   4
 -11  -7  -1 2.07803 1.49618   1
 -11  -7  -1 0.17425 1.15640   4
  11  -7   1 1.25947 1.46930   3
 -11   7  -1 -0.2324 1.04278   4
  11   7   1 0.43566 1.06624   4
  11   7   1 2.08133 1.29548   2
  13  -7   1 -1.4492 1.55827   3
 -13  -7  -1 0.69222 1.08044   4
 -13  -7  -1 1.12684 1.32718   1
  13   7   1 0.07028 1.05897   2
  13   7   1 1.53102 1.26032   4
 -13   7  -1 -0.1301 1.12571   4
 -15  -7  -1 38.8340 4.10646   1
  15  -7   1 49.2120 5.54369   3
 -15   7  -1 46.9185 3.86685   4
  15   7   1 44.7077 4.46333   2
 -17  -7  -1 -1.4406 1.24551   1
  17  -7   1 -0.6620 1.92577   3
  17   7   1 0.14923 1.25131   2
 -17   7  -1 -0.3343 1.35343   4
  12  -8  -1 19.5037 4.43069   3
 -12  -8   1 17.6893 3.02336   1
 -12   8   1 16.5510 2.97034   4
  12   8  -1 19.5502 3.03561   2
  10  -8  -1 78.9949 6.07008   3
 -10  -8   1 84.7956 5.11349   1
  10   8  -1 77.9805 4.86057   2
 -10   8   1 74.2847 4.85543   4
  -8  -8   1 29.6417 3.50114   1
   8  -8  -1 25.3440 4.07689   3
  -8   8   1 28.5482 3.57022   4
   8   8  -1 27.1880 3.28272   2
  -6  -8   1 25.3159 3.13247   1
   6  -8  -1 26.0834 4.03095   3
  -6   8   1 23.9755 3.13451   4
   6   8  -1 25.6610 3.21468   2
  -4  -8   1 29.3167 3.38698   1
   4  -8  -1 42.1956 4.69743   3
  -4   8   1 32.4811 3.64938   4
   4   8  -1 26.2405 3.14291   2
  -2  -8   1 2.21098 1.27311   3
   2  -8  -1 0.17860 1.29153   3
  -2   8   1 1.63055 1.27379   4
   2   8  -1 2.90906 1.19894   2
   0  -8  -1 -0.6975 1.01457   1
   0  -8   1 0.92560 1.29832   3
   0  -8  -1 4.02036 1.64230   3
   0   8  -1 1.45546 1.07138   2
   0   8  -1 -0.5112 1.03583   4
   0   8   1 0.87394 1.17141   4
  -2  -8  -1 4.03054 1.64692   3
  -2  -8  -1 6.10848 1.87630   1
   2  -8   1 3.71094 1.84226   3
   2   8   1 2.02303 1.43090   4
  -2   8  -1 1.95729 1.35890   4
   2   8   1 4.49446 1.51786   2
  -4  -8  -1 -0.5255 1.01507   1
   4  -8   1 0.29485 1.33265   3
  -4   8  -1 0.59010 1.15834   4
   4   8   1 0.75200 1.26121   4
   4   8   1 -0.3488 0.96270   2
   6  -8   1 9.23233 2.68158   3
  -6  -8  -1 8.89442 2.43029   4
  -6  -8  -1 12.8475 2.43701   1
   6   8   1 8.47842 1.88528   4
  -6   8  -1 9.91641 2.14848   4
   6   8   1 11.2221 2.18495   2
   8  -8   1 10.3094 2.82211   3
  -8  -8  -1 9.07600 2.22039   1
   8   8   1 4.93906 1.53895   2
  -8   8  -1 9.96788 2.24745   4
  10  -8   1 277.443 11.1741   3
 -10  -8  -1 285.681 9.81809   1
 -10   8  -1 261.397 9.35329   4
  10   8   1 279.928 9.44258   2
 -12  -8  -1 6.68647 2.19353   1
 -12   8  -1 7.41044 2.15662   4
  12   8   1 2.50412 1.33916   2
 -30   0   2 99.6702 5.63882   4
 -30   0   2 91.7375 5.63590   1
 -28   0   2 132.832 6.22231   4
 -28   0   2 130.064 6.39288   1
 -26   0   2 8.39284 1.90636   4
 -26   0   2 5.12906 1.65852   1
 -24   0   2 56.6647 3.65272   4
 -24   0   2 50.7779 3.62658   1
 -22   0   2 52.8786 3.22912   4
 -22   0   2 45.3351 3.22087   1
  22   0  -2 51.8579 2.99173   2
 -20   0   2 5.40600 1.31242   1
 -20   0   2 10.8589 1.76922   4
  20   0  -2 6.85340 1.26272   2
 -18   0   2 5.64864 1.21717   4
  18   0  -2 7.12744 1.17844   2
 -18   0   2 7.29581 1.46396   1
  18   0  -2 6.29161 1.08539   3
 -16   0   2 6.85974 1.27689   1
  16   0  -2 3.79089 0.83387   3
  16   0  -2 4.22913 0.87040   2
 -16   0   2 5.98199 1.17082   4
 -14   0   2 201.067 5.24265   4
  14   0  -2 189.129 4.60471   3
  14   0  -2 191.600 4.71267   2
 -14   0   2 187.002 5.34046   1
  12   0  -2 1000.24 15.9317   3
 -12   0   2 964.711 16.4198   4
  12   0  -2 977.267 15.8989   2
 -12   0   2 959.509 16.7372   1
 -10   0   2 36.2621 1.77442   1
  10   0  -2 39.0305 1.51628   2
 -10   0   2 35.7581 1.63788   4
  10   0  -2 33.6809 1.47481   3
   8   0  -2 716.397 11.5697   3
  -8   0   2 696.733 11.5498   3
  -8   0   2 701.922 11.6762   4
   8   0  -2 721.405 11.3014   2
  -8   0   2 708.271 11.9680   1
   6   0  -2 2386.51 34.6632   2
  -6   0   2 2317.10 34.4316   4
  -6   0   2 2332.83 34.5085   3
   6   0  -2 2334.86 34.4918   3
  -6   0   2 2350.19 34.7406   1
   4   0  -2 181.215 3.43716   3
  -4   0   2 175.590 3.44212   1
  -4   0   2 178.660 3.22287   4
   4   0  -2 176.425 3.02760   2
  -2   0   2 310.140 4.94874   1
   2   0  -2 305.630 4.67838   2
  -2   0   2 306.380 4.71449   4
   0   0   2 25.0529 0.75086   3
   0   0  -2 25.1998 0.70841   2
   0   0   2 26.5009 0.74496   2
   0   0   2 23.7483 0.56889   1
   0   0  -2 25.9568 0.61661   4
   0   0   2 24.9260 0.59397   4
   2   0   2 2000.01 30.3988   3
  -2   0  -2 1984.70 29.5886   4
  -2   0  -2 2041.24 30.5869   1
   2   0   2 1988.99 29.2430   2
  -4   0  -2 157.019 3.23732   4
   4   0   2 158.748 3.31062   2
  -4   0  -2 159.883 3.12054   1
   4   0   2 160.942 2.94082   3
  -6   0  -2 342.604 6.11426   1
   6   0   2 336.168 6.27895   2
   6   0   2 332.014 5.71698   3
  -6   0  -2 341.123 6.27057   4
  -8   0  -2 910.617 14.6607   1
   8   0   2 887.852 14.0253   3
   8   0   2 910.983 14.8214   2
  -8   0  -2 897.554 14.7966   4
  10   0   2 95.7015 3.07237   2
 -10   0  -2 102.691 3.16409   4
  10   0   2 96.6966 2.60443   3
 -10   0  -2 101.975 3.08477   1
 -12   0  -2 3.98293 0.86076   4
 -12   0  -2 3.05848 0.75464   1
  12   0   2 3.03617 0.69242   2
  12   0   2 4.19142 0.72166   3
  14   0   2 1.06290 0.62976   3
 -14   0  -2 1.06190 0.58213   4
 -14   0  -2 0.51325 0.56049   1
  14   0   2 0.08297 0.43050   2
  16   0   2 0.29789 0.56069   2
 -16   0  -2 0.62189 0.67118   4
  16   0   2 0.46833 0.62914   3
 -16   0  -2 0.34953 0.50563   1
 -18   0  -2 534.659 11.7507   1
 -18   0  -2 547.151 11.8855   4
  18   0   2 553.092 11.8293   2
  20   0   2 235.342 7.08684   2
 -20   0  -2 232.264 7.13394   1
 -20   0  -2 229.044 7.12004   4
 -22   0  -2 4.45679 1.36413   4
 -22   0  -2 4.88410 1.37441   1
  22   0   2 3.77847 1.21024   2
 -24   0  -2 13.8033 2.20081   1
  24   0   2 10.6135 2.25290   2
 -24   0  -2 12.2948 2.25764   4
 -26   0  -2 59.5982 4.16847   4
 -26   0  -2 68.8089 4.35086   1
 -28   0  -2 0.95116 1.51315   1
 -28   0  -2 -0.0303 1.10781   4
 -29  -1   2 8.26829 2.12584   4
 -29  -1   2 12.5490 2.61569   1
 -29   1   2 10.5902 2.44690   1
 -29   1   2 11.3849 2.47016   4
 -27  -1   2 107.213 5.67421   1
 -27  -1   2 104.059 5.27298   4
 -27   1   2 111.457 5.68671   1
 -27   1   2 107.365 5.60683   4
 -25  -1   2 2.90542 1.31622   4
 -25  -1   2 5.30041 1.59696   1
 -25   1   2 7.27632 1.82107   1
 -25   1   2 5.61909 1.71155   4
 -23  -1   2 2.54173 1.20251   1
 -23  -1   2 3.56881 1.21181   4
 -23   1   2 3.15329 1.26333   1
 -23   1   2 3.36058 1.21212   4
  23   1  -2 3.68265 1.17572   2
 -21  -1   2 0.63124 0.65685   1
 -21  -1   2 1.57339 0.92129   4
  21   1  -2 0.59446 0.72593   2
 -21   1   2 0.01312 0.62432   1
 -21   1   2 3.14516 1.12905   4
  19  -1  -2 16.4134 1.91876   3
 -19  -1   2 16.4993 2.12228   1
  19  -1  -2 18.7803 1.85549   2
 -19  -1   2 20.0904 2.17755   4
  19   1  -2 20.6415 2.08476   2
 -19   1   2 18.3982 2.19373   4
 -19   1   2 14.4396 1.94746   1
 -17  -1   2 5.03417 1.18384   1
 -17  -1   2 6.01990 1.15726   4
  17  -1  -2 9.21945 1.22074   2
  17  -1  -2 5.61246 1.18600   3
  17   1  -2 2.92486 0.88010   2
 -17   1   2 6.81180 1.33008   1
 -17   1   2 4.92484 1.18724   4
  15  -1  -2 4.46413 0.98979   3
  15  -1  -2 5.09102 0.88953   2
 -15  -1   2 5.66717 1.12098   1
 -15  -1   2 4.28030 0.88331   4
 -15   1   2 5.15893 1.04710   4
  15   1  -2 5.40310 0.78013   3
  15   1  -2 7.30143 1.12775   2
 -15   1   2 6.01357 1.13500   1
 -13  -1   2 1.97077 0.50315   3
 -13  -1   2 1.09315 0.51473   4
  13  -1  -2 1.18605 0.44646   2
 -13  -1   2 1.09958 0.56245   1
  13  -1  -2 0.58522 0.51300   3
 -13   1   2 1.02384 0.57366   4
  13   1  -2 3.44642 0.61164   3
 -13   1   2 1.18568 0.59093   1
  13   1  -2 0.58654 0.45506   2
 -11  -1   2 5.87356 0.73055   3
  11  -1  -2 5.66415 0.93741   3
 -11  -1   2 7.42468 0.95230   4
  11  -1  -2 5.84344 0.71857   2
 -11  -1   2 7.35185 1.09346   1
  11   1  -2 6.04271 0.86219   2
  11   1  -2 7.15182 0.78929   3
 -11   1   2 5.40064 0.92957   1
 -11   1   2 7.56867 1.02379   4
   9  -1  -2 12.2088 0.74440   2
  -9  -1   2 13.4808 1.07124   1
  -9  -1   2 14.1509 0.97398   4
   9  -1  -2 11.6614 0.99063   3
  -9  -1   2 13.0479 0.85142   3
  -9   1   2 12.7433 1.00243   4
   9   1  -2 13.1705 0.97051   2
  -9   1   2 13.0070 1.05615   1
  -7  -1   2 244.427 5.18431   1
   7  -1  -2 234.832 5.11315   3
   7  -1  -2 249.649 4.35038   2
  -7  -1   2 256.407 4.87769   4
  -7  -1   2 253.231 4.84793   3
  -7   1   2 254.027 5.23850   1
   7   1  -2 245.357 4.97029   2
  -7   1   2 249.825 5.13714   4
   5  -1  -2 2898.51 42.5286   3
   5  -1  -2 2973.84 43.2330   2
  -5  -1   2 2929.29 42.7157   4
  -5  -1   2 2895.31 42.2217   3
  -5  -1   2 2901.49 42.4364   1
  -5   1   2 2791.99 42.3346   4
   5   1  -2 2828.94 42.2441   2
  -5   1   2 2881.31 42.4647   1
  -5   1   2 2875.04 42.2190   2
  -3  -1   2 536.712 8.77626   1
  -3  -1   2 557.264 8.90225   3
  -3  -1   2 543.640 8.45774   4
   3  -1  -2 540.270 8.99665   3
  -3   1   2 545.364 8.89352   4
   3   1  -2 548.456 8.40923   4
  -3   1   2 551.864 8.94274   1
  -3   1   2 544.521 8.07810   2
   3   1  -2 560.354 8.88940   2
   1  -1  -2 673.424 10.5702   3
  -1  -1   2 687.887 10.2747   1
  -1  -1   2 680.873 10.7371   3
   1   1  -2 665.765 10.1267   4
   1   1  -2 671.394 10.5900   2
  -1   1   2 692.790 10.6065   1
  -1   1   2 669.333 10.5929   4
  -1   1   2 683.036 10.1767   2
  -1  -1  -2 542.152 8.76922   1
  -1  -1  -2 522.530 8.31840   3
   1  -1   2 544.012 8.99126   3
  -1   1  -2 548.501 8.41362   4
  -1   1  -2 551.245 8.72630   2
   1   1   2 539.524 8.70305   4
   1   1   2 545.365 8.55672   2
  -1   1  -2 548.875 8.10518   1
   1   1   2 531.917 8.61888   1
  -3  -1  -2 907.767 13.4893   3
  -3  -1  -2 918.310 14.4194   1
  -3  -1  -2 923.882 14.4476   4
   3  -1   2 931.947 14.4732   2
   3  -1   2 947.345 14.7192   3
   3   1   2 925.036 14.3504   4
  -3   1  -2 921.562 14.1979   4
  -3   1  -2 919.037 14.3228   2
  -3   1  -2 916.876 13.7832   1
   3   1   2 923.704 14.3407   2
  -5  -1  -2 249.531 5.02876   1
   5  -1   2 243.004 5.09292   3
  -5  -1  -2 242.441 4.97634   4
   5  -1   2 247.147 4.97183   2
   5   1   2 249.851 4.97589   2
  -5   1  -2 247.952 4.86257   2
   5   1   2 246.837 4.91313   4
  -5   1  -2 247.453 4.53093   1
  -5   1  -2 252.014 4.90121   4
   7  -1   2 965.400 15.8226   3
  -7  -1  -2 973.430 15.8309   1
   7  -1   2 955.616 15.6672   2
  -7  -1  -2 987.988 15.8284   4
  -7   1  -2 949.742 15.6586   4
   7   1   2 971.691 15.7834   2
  -7   1  -2 967.175 15.5281   2
  -7   1  -2 982.600 15.3172   1
  -9  -1  -2 156.090 4.12468   4
   9  -1   2 158.557 4.03232   2
   9  -1   2 155.629 4.07694   3
  -9  -1  -2 159.993 4.20261   1
   9   1   2 156.041 2.56735   3
  -9   1  -2 158.331 4.10378   4
   9   1   2 150.225 4.05650   2
  -9   1  -2 148.784 3.77094   1
 -11  -1  -2 466.676 9.40000   1
  11  -1   2 485.099 9.27642   2
  11  -1   2 477.733 9.23897   3
 -11  -1  -2 473.675 9.33535   4
  11   1   2 475.593 7.37277   3
 -11   1  -2 477.281 9.06914   1
  11   1   2 470.375 9.34104   2
 -11   1  -2 455.814 9.28893   4
  13  -1   2 314.031 7.02946   2
 -13  -1  -2 302.258 7.07706   4
 -13  -1  -2 297.451 7.13625   1
  13  -1   2 305.055 6.90818   3
 -13   1  -2 293.379 6.81809   1
  13   1   2 294.366 7.00961   2
  13   1   2 299.785 5.16663   3
 -13   1  -2 304.891 7.15911   4
 -15  -1  -2 0.42334 0.61928   4
 -15  -1  -2 -0.2832 0.51186   1
  15  -1   2 0.15546 0.74647   3
  15  -1   2 -0.1546 0.44890   2
 -15   1  -2 -0.1831 0.38871   4
  15   1   2 -0.1525 0.36282   2
 -15   1  -2 -0.2523 0.41302   1
  17  -1   2 68.4410 3.18156   3
 -17  -1  -2 74.0223 3.52314   1
  17  -1   2 66.4472 3.18439   2
 -17  -1  -2 74.3171 3.43722   4
 -17   1  -2 71.9932 3.49649   4
  17   1   2 68.0379 3.28699   2
 -17   1  -2 69.3890 3.29908   1
 -19  -1  -2 6.75107 1.35618   4
 -19  -1  -2 11.5989 1.77819   1
  19  -1   2 10.8202 1.72048   2
 -19   1  -2 10.7130 1.68842   1
  19   1   2 15.6567 2.03503   2
 -19   1  -2 10.6354 1.78191   4
  21  -1   2 24.2133 2.57032   2
 -21  -1  -2 27.0112 2.84597   1
 -21  -1  -2 25.7505 2.77460   4
 -21   1  -2 24.6466 2.68327   1
  21   1   2 21.2657 2.45832   2
 -21   1  -2 26.4967 2.90278   4
 -23  -1  -2 50.5682 3.49412   1
 -23  -1  -2 43.7735 3.26834   4
  23   1   2 46.7124 3.31993   2
 -23   1  -2 57.9169 3.61086   1
 -23   1  -2 47.6824 3.47267   4
 -25  -1  -2 13.9019 2.30872   4
 -25  -1  -2 14.1981 2.44497   1
  25   1   2 14.5831 2.46226   2
 -25   1  -2 18.3217 2.58785   1
 -25   1  -2 12.7533 2.40179   4
 -27  -1  -2 58.8661 4.14953   4
 -27  -1  -2 60.8456 4.31823   1
 -27   1  -2 61.7587 6.13798   1
 -27   1  -2 54.3237 4.13362   4
 -29  -1  -2 24.8479 3.45346   1
 -29  -1  -2 25.9666 4.04174   4
 -28  -2   2 63.3416 4.61509   1
 -28  -2   2 60.3515 4.13263   4
 -28   2   2 63.6175 4.46294   1
 -28   2   2 74.3045 4.86856   4
 -26  -2   2 0.85252 1.13092   1
 -26  -2   2 0.27749 0.97259   4
 -26   2   2 1.88292 1.33286   4
  26   2  -2 2.08946 1.18001   2
 -26   2   2 0.04362 1.10191   1
 -24  -2   2 88.6232 4.83649   1
 -24  -2   2 90.3122 4.48058   4
 -24   2   2 89.4917 4.84059   4
 -24   2   2 85.7114 4.66464   1
  24   2  -2 81.7685 4.26486   2
 -22  -2   2 127.839 5.08054   4
 -22  -2   2 130.473 5.60727   1
  22  -2  -2 118.640 5.29419   3
 -22   2   2 119.178 5.30272   4
 -22   2   2 122.562 5.31920   1
  22   2  -2 122.023 5.02845   2
  20  -2  -2 93.2430 4.44152   3
 -20  -2   2 84.2085 3.90479   4
 -20  -2   2 92.3149 4.46402   1
 -20   2   2 88.9014 4.24690   1
 -20   2   2 91.0096 4.38622   4
  20   2  -2 84.9977 3.96311   2
 -18  -2   2 263.740 7.01461   4
  18  -2  -2 265.132 7.50217   3
 -18  -2   2 269.350 7.71297   1
 -18   2   2 270.889 7.53983   1
  18   2  -2 254.428 7.05537   2
 -18   2   2 261.914 7.55580   4
 -16  -2   2 11.5447 1.53315   4
  16  -2  -2 10.0646 1.21674   2
  16  -2  -2 14.0321 1.89696   3
 -16  -2   2 11.6862 1.70509   1
  16   2  -2 8.05693 1.31578   2
 -16   2   2 12.7156 1.77030   4
 -16   2   2 11.1236 1.38362   2
 -16   2   2 11.2940 1.63768   1
  14  -2  -2 0.45234 0.70257   3
 -14  -2   2 0.21192 0.63513   1
 -14  -2   2 0.28737 0.34435   3
 -14  -2   2 -0.4432 0.38073   4
  14  -2  -2 -0.0302 0.33370   2
 -14   2   2 1.55192 0.68853   1
 -14   2   2 0.21146 0.32221   2
 -14   2   2 -0.0218 0.48789   4
  14   2  -2 0.16514 0.33393   3
  14   2  -2 0.76879 0.58847   2
 -12  -2   2 225.843 4.78124   3
 -12  -2   2 212.606 5.34075   4
  12  -2  -2 231.950 6.05902   3
  12  -2  -2 228.411 4.82557   2
 -12  -2   2 222.300 5.92664   1
 -12   2   2 221.301 5.85633   4
 -12   2   2 218.599 5.72953   1
  12   2  -2 213.760 5.54501   2
 -12   2   2 219.652 4.63813   2
 -10  -2   2 1291.02 20.0824   3
 -10  -2   2 1288.95 20.5624   4
  10  -2  -2 1294.13 21.3980   3
 -10  -2   2 1263.26 21.2140   1
 -10   2   2 1254.49 20.9437   1
  10   2  -2 1280.23 20.9200   2
 -10   2   2 1285.56 19.5236   2
 -10   2   2 1258.15 21.0946   4
  -8  -2   2 11.9338 1.28361   1
  -8  -2   2 15.2982 1.02965   3
  -8  -2   2 13.9199 1.01541   4
   8  -2  -2 10.0155 1.27286   3
  -8   2   2 12.8168 0.72715   2
  -8   2   2 12.3648 1.26020   4
   8   2  -2 12.2004 1.24117   2
  -8   2   2 14.7053 1.15219   1
  -6  -2   2 74.0254 2.28187   3
   6  -2  -2 75.2866 2.69965   3
  -6  -2   2 70.4195 2.43587   1
  -6  -2   2 70.6062 2.18967   4
  -6   2   2 71.7624 2.42371   1
  -6   2   2 73.7399 2.48930   4
   6   2  -2 69.6300 2.41718   2
  -6   2   2 70.6462 1.75543   2
   6   2  -2 69.5559 2.11076   4
   4  -2  -2 37.0195 1.73865   3
  -4  -2   2 33.7599 1.49130   1
  -4  -2   2 32.3961 1.47138   3
  -4   2   2 34.8823 1.57260   4
  -4   2   2 33.7834 1.11403   2
   4   2  -2 34.6178 1.54524   2
  -4   2   2 34.8701 1.51339   1
   4   2  -2 33.6625 1.29416   4
   2  -2  -2 42.9796 1.77182   3
  -2  -2   2 41.9622 1.52307   1
  -2  -2   2 43.6479 1.78765   3
   2   2  -2 42.1931 1.42853   4
  -2   2   2 40.5698 1.62778   4
  -2   2   2 38.3973 1.54452   1
   2   2  -2 42.2132 1.61813   2
  -2   2   2 43.0758 1.35760   2
   0  -2  -2 1.29664 0.36369   1
   0  -2  -2 1.67209 0.47261   3
   0  -2   2 1.13375 0.32314   1
   0  -2   2 1.76226 0.62398   3
   0   2   2 1.12049 0.33234   1
   0   2  -2 0.98956 0.27524   1
   0   2   2 0.96829 0.36672   4
   0   2  -2 1.56948 0.35691   4
   0   2   2 1.63743 0.36505   2
   0   2  -2 1.18131 0.38002   2
  -2  -2  -2 96.1349 2.75378   1
  -2  -2  -2 87.8698 2.44442   3
   2  -2   2 91.5395 2.98277   3
   2   2   2 93.9981 2.64749   4
  -2   2  -2 94.8591 2.57036   2
  -2   2  -2 95.6736 2.51582   4
   2   2   2 94.1295 2.56936   2
  -2   2  -2 94.0732 2.21766   1
   2   2   2 94.8822 2.58751   1
  -4  -2  -2 348.811 6.92667   1
  -4  -2  -2 345.856 6.14609   3
   4  -2   2 350.948 7.35753   3
  -4  -2  -2 349.758 6.88082   4
   4   2   2 352.189 6.78029   2
  -4   2  -2 356.564 6.19920   1
  -4   2  -2 346.368 6.64766   4
  -4   2  -2 347.401 6.58453   2
   4   2   2 348.613 6.74469   4
  -6  -2  -2 2041.38 31.5642   4
  -6  -2  -2 2041.42 31.7118   1
  -6  -2  -2 2091.57 30.0753   3
   6  -2   2 2049.70 32.1806   3
  -6   2  -2 2069.62 31.1783   2
   6   2   2 2005.72 31.3650   4
  -6   2  -2 2068.25 31.4598   4
  -6   2  -2 2093.20 30.8264   1
   6   2   2 2047.24 31.5030   2
  -8  -2  -2 911.202 15.9107   1
   8  -2   2 942.152 15.5829   2
  -8  -2  -2 918.967 13.6681   3
   8  -2   2 913.021 16.2216   3
  -8  -2  -2 923.717 15.7471   4
   8   2   2 922.272 15.7479   2
  -8   2  -2 920.720 15.6932   4
   8   2   2 901.033 15.5203   4
  -8   2  -2 933.811 15.1023   1
  -8   2  -2 942.297 15.3105   2
  10  -2   2 200.940 5.63890   3
 -10  -2  -2 206.965 5.50884   1
 -10  -2  -2 208.495 5.35392   4
  10  -2   2 207.337 5.15733   2
 -10   2  -2 207.809 5.39600   4
  10   2   2 190.129 5.22993   2
 -10   2  -2 211.245 5.01420   2
 -10   2  -2 217.779 5.00492   1
  12  -2   2 30.8724 1.87258   2
 -12  -2  -2 36.9344 2.28318   1
 -12  -2  -2 33.6241 2.05400   4
  12  -2   2 36.3792 2.39351   3
  12   2   2 31.3508 2.03381   2
 -12   2  -2 30.5917 2.03880   4
 -12   2  -2 31.4075 1.81774   1
 -12   2  -2 36.1312 1.92655   2
  14  -2   2 103.886 4.16441   3
  14  -2   2 102.522 3.72016   2
 -14  -2  -2 105.661 4.13463   1
 -14  -2  -2 104.414 3.88232   4
 -14   2  -2 101.645 3.53391   2
 -14   2  -2 101.471 3.64926   1
 -14   2  -2 105.923 4.04369   4
  14   2   2 103.044 3.93889   2
 -16  -2  -2 27.9898 2.25837   1
  16  -2   2 19.1645 2.30801   3
  16  -2   2 22.1842 1.80856   2
 -16  -2  -2 19.2200 2.07198   4
 -16   2  -2 18.2712 1.85433   2
 -16   2  -2 21.5487 2.27324   4
 -16   2  -2 22.9934 1.85454   1
  16   2   2 24.1782 2.39286   2
 -18  -2  -2 150.621 5.25952   4
  18  -2   2 136.775 5.28052   3
 -18  -2  -2 153.021 5.51333   1
  18  -2   2 149.095 5.07350   2
  18   2   2 141.305 5.27268   2
 -18   2  -2 153.886 5.60180   4
 -18   2  -2 135.380 4.66311   2
 -18   2  -2 147.318 5.10162   1
  20  -2   2 3.02505 1.34380   3
 -20  -2  -2 2.40950 1.07717   1
 -20  -2  -2 4.76441 1.31505   4
 -20   2  -2 2.60434 1.07092   1
  20   2   2 3.83561 1.27024   2
 -20   2  -2 0.50127 0.95017   4
 -22  -2  -2 7.58447 1.72540   1
 -22  -2  -2 3.07984 1.28750   4
  22   2   2 2.70849 1.29724   2
 -22   2  -2 2.29878 1.12566   1
 -22   2  -2 3.71831 1.37020   4
 -24  -2  -2 25.5604 3.17156   1
 -24  -2  -2 23.2422 2.86169   4
  24   2   2 24.2494 3.03307   2
 -24   2  -2 20.1085 2.89300   4
 -26  -2  -2 1.55377 1.25936   4
 -26  -2  -2 2.43114 1.39199   1
  26   2   2 3.79296 1.51067   2
 -26   2  -2 3.52418 1.42088   4
 -28  -2  -2 103.758 5.59465   4
 -28  -2  -2 103.814 5.85257   1
  28   2   2 89.4885 5.39564   2
 -28   2  -2 100.745 6.79914   4
 -27  -3   2 15.4740 2.88192   1
 -27  -3   2 19.0968 2.75699   4
  27   3  -2 18.6162 2.79917   2
 -27   3   2 16.7320 2.92566   4
 -25  -3   2 0.55313 1.10642   1
 -25  -3   2 -0.5516 1.05701   4
 -25   3   2 2.54554 1.24813   4
 -25   3   2 -0.0244 1.00121   1
  25   3  -2 1.18380 1.04421   2
 -23  -3   2 81.2543 4.70084   1
  23  -3  -2 71.2074 4.63238   3
 -23  -3   2 73.7338 4.00610   4
 -23   3   2 74.7955 4.53793   4
  23   3  -2 84.5910 4.43673   2
 -23   3   2 71.3495 4.13940   1
  21  -3  -2 127.643 5.97090   3
 -21  -3   2 138.288 5.20279   4
 -21  -3   2 127.388 5.58658   1
 -21   3   2 117.512 5.12738   1
 -21   3   2 129.641 5.67256   4
  21   3  -2 117.507 5.13277   2
 -19  -3   2 8.76764 1.74120   1
 -19  -3   2 8.48673 1.55674   4
  19  -3  -2 6.77953 1.97310   3
  19   3  -2 6.97325 1.53276   2
 -19   3   2 8.50366 1.73893   4
 -19   3   2 8.87422 1.60875   1
 -17  -3   2 736.830 15.6692   1
  17  -3  -2 787.711 16.3518   3
 -17  -3   2 785.077 14.9409   4
 -17   3   2 738.439 15.6834   4
 -17   3   2 763.864 15.3342   1
  17   3  -2 795.221 15.5092   2
  15  -3  -2 611.997 13.6380   3
 -15  -3   2 644.545 13.4367   1
 -15  -3   2 617.944 12.4099   4
 -15   3   2 639.822 13.3846   4
  15   3  -2 633.731 12.9666   2
 -15   3   2 634.306 12.9112   1
 -13  -3   2 59.5302 2.73724   4
 -13  -3   2 65.1355 3.20953   1
 -13  -3   2 60.9761 2.64874   3
  13  -3  -2 64.7151 3.47533   3
 -13   3   2 68.4239 3.08825   1
 -13   3   2 63.1390 2.46773   2
 -13   3   2 65.6382 3.21035   4
  13   3  -2 58.1708 2.93605   2
 -11  -3   2 43.8928 2.21222   4
 -11  -3   2 46.2968 2.04703   3
  11  -3  -2 43.0075 2.74335   3
 -11  -3   2 41.9348 2.45937   1
 -11   3   2 41.5815 2.27464   1
 -11   3   2 37.7437 2.31882   4
  11   3  -2 41.3631 2.34479   2
 -11   3   2 43.7491 1.65719   2
  -9  -3   2 41.2794 2.01040   4
  -9  -3   2 39.3852 2.23231   1
  -9  -3   2 41.3909 1.92288   3
   9  -3  -2 34.6654 2.37496   3
  -9   3   2 39.4022 1.51128   2
  -9   3   2 46.3793 2.23228   1
   9   3  -2 40.7283 1.93424   4
  -9   3   2 36.7345 2.12587   4
   9   3  -2 40.4633 2.20559   2
  -7  -3   2 278.129 6.50558   1
   7  -3  -2 278.357 6.98688   3
  -7  -3   2 282.645 6.09836   4
  -7  -3   2 276.763 6.11888   3
   7   3  -2 281.841 5.95979   4
   7   3  -2 272.766 6.44985   2
  -7   3   2 280.956 6.30373   1
  -7   3   2 273.509 5.31201   2
  -7   3   2 276.702 6.57588   4
  -5  -3   2 307.956 6.63465   3
   5  -3  -2 312.550 7.26562   3
  -5  -3   2 308.194 6.66123   1
   5   3  -2 299.978 6.67291   2
  -5   3   2 296.295 6.47102   1
  -5   3   2 311.397 5.79658   2
   5   3  -2 309.018 6.23832   4
  -5   3   2 296.238 6.72597   4
   3  -3  -2 179.245 4.95216   3
  -3  -3   2 180.404 4.43117   1
  -3  -3   2 179.129 4.72727   3
   3   3  -2 175.439 4.52810   2
  -3   3   2 179.772 4.00384   2
  -3   3   2 183.308 4.66477   4
  -3   3   2 165.528 4.29848   1
   3   3  -2 178.044 4.21642   4
  -1  -3   2 60.6398 2.61256   3
   1  -3  -2 55.2780 2.48311   3
   1  -3  -2 57.3281 2.32240   1
  -1  -3   2 59.3083 2.15599   1
  -1   3   2 56.3351 2.31870   4
   1   3  -2 59.0340 2.15043   4
  -1   3   2 56.0126 2.01532   2
  -1   3   2 55.1870 2.18114   1
   1   3  -2 56.3813 2.21952   2
  -1  -3  -2 1514.55 24.2082   3
   1  -3   2 1530.37 23.5412   1
  -1  -3  -2 1546.78 24.2729   1
   1  -3   2 1500.66 24.8464   3
  -1   3  -2 1492.71 23.8150   2
   1   3   2 1537.45 23.9115   1
   1   3   2 1491.32 24.0763   4
  -1   3  -2 1511.31 23.7245   4
  -1   3  -2 1541.70 23.3115   1
   1   3   2 1498.69 23.7172   2
  -3  -3  -2 1.96973 0.73399   3
  -3  -3  -2 1.36591 0.58727   1
   3  -3   2 1.38185 0.42598   1
   3  -3   2 3.37979 1.00706   3
   3   3   2 1.45994 0.50877   2
   3   3   2 1.56830 0.53851   4
  -3   3  -2 1.55613 0.53606   4
  -3   3  -2 1.87965 0.55507   2
  -3   3  -2 2.45764 0.50208   1
  -5  -3  -2 4.52542 0.87871   1
  -5  -3  -2 6.72875 0.89609   3
   5  -3   2 5.98731 1.28885   3
   5   3   2 6.70352 0.98478   2
   5   3   2 6.99069 1.02518   4
  -5   3  -2 7.54507 0.87134   1
  -5   3  -2 6.97940 1.01973   4
  -5   3  -2 5.03346 0.82858   2
  -7  -3  -2 230.190 5.75101   4
  -7  -3  -2 226.851 4.72135   3
   7  -3   2 222.091 6.36064   3
  -7  -3  -2 232.894 5.93280   1
   7   3   2 229.914 5.73847   2
   7   3   2 216.184 5.48253   4
  -7   3  -2 218.878 5.00417   1
  -7   3  -2 229.557 5.26664   2
  -7   3  -2 221.521 5.59545   4
  -9  -3  -2 5.08938 1.03200   1
  -9  -3  -2 5.78362 0.65939   3
   9  -3   2 5.67857 1.39789   3
  -9  -3  -2 5.33089 0.99485   4
   9   3   2 5.22100 0.98823   2
  -9   3  -2 3.95959 0.91110   4
  -9   3  -2 5.76708 0.90442   2
  -9   3  -2 6.51028 0.95293   1
   9   3   2 5.73022 0.99644   4
 -11  -3  -2 28.0742 2.06099   1
  11  -3   2 25.4369 2.65620   3
  11   3   2 25.1293 1.85989   2
 -11   3  -2 25.6441 1.94381   4
 -11   3  -2 25.2963 1.62558   1
 -11   3  -2 23.0575 1.55987   2
  13  -3   2 835.154 16.8137   3
 -13  -3  -2 829.964 15.7883   4
 -13  -3  -2 852.219 16.3383   1
 -13   3  -2 840.199 15.1375   1
  13   3   2 829.948 16.0111   2
 -13   3  -2 848.938 16.1185   4
 -13   3  -2 833.637 14.9532   2
  15  -3   2 21.3963 2.72116   3
 -15  -3  -2 18.3366 2.25651   1
 -15  -3  -2 21.2813 2.25781   4
 -15   3  -2 22.8619 1.80997   1
  15   3   2 23.5677 2.45978   2
 -15   3  -2 16.2573 2.03894   4
 -15   3  -2 20.4531 1.69429   2
 -17  -3  -2 44.2040 2.85363   4
  17  -3   2 41.7688 3.27822   3
 -17  -3  -2 39.5792 2.97972   1
  17   3   2 43.7100 2.89773   2
 -17   3  -2 44.8204 3.03574   4
 -17   3  -2 45.2832 2.65190   1
 -19  -3  -2 42.7278 3.18046   1
 -19  -3  -2 45.6347 2.96556   4
  19  -3   2 50.3359 3.81603   3
 -19   3  -2 40.7650 3.01023   4
 -19   3  -2 44.8685 2.82784   1
  19   3   2 50.1011 3.33328   2
  21  -3   2 40.2576 4.06877   3
 -21  -3  -2 34.6165 3.53278   1
 -21  -3  -2 39.4603 3.01801   4
 -21   3  -2 42.1642 3.29202   4
  21   3   2 41.9641 3.20143   2
 -23  -3  -2 36.4757 3.82490   1
 -23  -3  -2 33.8308 3.34818   4
  23   3   2 36.3284 3.02509   2
 -23   3  -2 30.9450 3.52298   4
 -25  -3  -2 14.1030 2.58448   1
 -25  -3  -2 14.5588 2.45907   4
 -25   3  -2 15.0509 2.70844   4
  25   3   2 10.1093 2.20533   2
 -27  -3  -2 0.59173 1.32264   1
 -27  -3  -2 -1.5869 1.09819   4
  27   3   2 1.17246 1.35086   2
 -27   3  -2 0.56394 1.37510   4
 -26  -4   2 2.61367 1.36697   4
 -26  -4   2 0.91758 1.43696   1
 -26   4   2 3.38100 1.60276   4
  26   4  -2 1.59927 1.34301   2
  24  -4  -2 1.19031 1.94984   3
 -24  -4   2 1.97080 1.32854   1
 -24  -4   2 1.12333 1.19580   4
 -24   4   2 2.00495 1.34127   4
  24   4  -2 1.04630 1.00765   2
 -22  -4   2 63.0757 4.13241   1
  22  -4  -2 54.4871 4.41871   3
 -22  -4   2 53.8231 3.41365   4
  22   4  -2 53.3230 3.63032   2
 -22   4   2 50.2096 3.71381   4
 -22   4   2 45.8477 3.35436   1
 -20  -4   2 27.4170 3.26059   1
  20  -4  -2 33.1198 3.93062   3
 -20  -4   2 34.9930 2.66645   4
 -20   4   2 32.3957 3.41464   4
 -20   4   2 30.9265 3.06492   1
  20   4  -2 34.1367 2.88882   2
 -18  -4   2 46.8298 2.87779   4
 -18  -4   2 46.4122 3.23610   1
  18  -4  -2 47.2075 3.87076   3
  18   4  -2 44.0920 3.13328   2
 -18   4   2 38.9272 3.07132   4
 -18   4   2 47.3519 3.01779   1
  16  -4  -2 102.183 5.24945   3
 -16  -4   2 96.7187 4.55804   1
 -16  -4   2 111.669 4.32867   4
 -16   4   2 101.284 4.67251   4
 -16   4   2 97.1098 4.20917   1
  16   4  -2 99.1050 4.41508   2
 -14  -4   2 23.4783 1.92530   4
  14  -4  -2 25.5926 3.13874   3
 -14  -4   2 22.2836 2.48921   1
 -14   4   2 26.1678 2.09505   1
 -14   4   2 29.5613 2.87720   4
  14   4  -2 31.9750 2.38013   2
 -12  -4   2 27.1603 1.99864   4
 -12  -4   2 22.5102 2.38889   1
  12  -4  -2 27.8693 3.11009   3
 -12   4   2 34.5747 2.51781   4
  12   4  -2 31.6483 2.34887   2
 -12   4   2 30.4667 2.13649   1
 -10  -4   2 213.578 6.29551   1
 -10  -4   2 223.366 5.88413   4
  10  -4  -2 229.396 7.25437   3
 -10  -4   2 220.624 5.70081   3
 -10   4   2 217.615 4.86709   2
 -10   4   2 213.393 6.33479   4
  10   4  -2 215.982 5.65528   4
 -10   4   2 219.528 5.97491   1
  10   4  -2 224.541 6.35284   2
  -8  -4   2 63.2276 2.78788   3
  -8  -4   2 61.4784 2.71174   4
  -8  -4   2 58.4016 2.89230   1
   8  -4  -2 68.7331 3.59689   3
  -8   4   2 59.8187 2.17643   2
   8   4  -2 61.4691 2.62011   4
  -8   4   2 63.0457 3.04268   4
   8   4  -2 58.3059 2.92376   2
  -8   4   2 62.5897 2.79367   1
  -6  -4   2 195.565 5.49190   3
  -6  -4   2 202.252 5.58652   1
   6  -4  -2 189.378 6.16935   3
   6   4  -2 199.989 5.64054   2
   6   4  -2 213.834 5.26790   4
  -6   4   2 212.764 4.78822   2
  -6   4   2 196.154 5.31941   1
  -6   4   2 203.132 5.75409   4
   4  -4  -2 103.514 4.26307   3
  -4  -4   2 99.9249 3.76278   3
   4  -4  -2 101.997 3.61482   1
  -4  -4   2 108.467 3.69110   1
  -4   4   2 102.306 3.49578   1
  -4   4   2 105.344 3.79229   4
   4   4  -2 107.049 3.44386   4
   4   4  -2 102.950 3.65711   2
  -4   4   2 105.329 3.15377   2
  -2  -4   2 4.17279 1.07729   3
  -2  -4   2 5.32412 0.94971   1
   2  -4  -2 5.35184 1.27649   3
   2  -4  -2 3.99823 0.89004   1
   2   4  -2 4.67067 0.94145   2
  -2   4   2 5.20771 0.85747   2
   2   4  -2 5.43734 0.94497   4
  -2   4   2 3.45878 0.84636   4
  -2   4   2 6.12601 1.02242   1
   0  -4  -2 5.10344 1.18805   3
   0  -4   2 4.47208 1.21024   3
   0  -4  -2 4.45456 0.92250   1
   0  -4   2 3.50291 0.78474   1
   0   4   2 3.44823 0.81833   4
   0   4   2 3.52233 0.78232   1
   0   4  -2 3.91389 0.81241   4
   0   4   2 4.86810 0.87736   2
   0   4  -2 4.92107 0.85721   1
   0   4  -2 4.14829 0.82109   2
  -2  -4  -2 1.40770 0.96197   3
   2  -4   2 1.55180 0.56455   1
   2  -4   2 3.39873 1.17408   3
  -2  -4  -2 3.27041 0.88776   1
  -2   4  -2 2.83297 0.66538   1
  -2   4  -2 3.18976 0.74776   2
   2   4   2 2.26857 0.72650   1
  -2   4  -2 2.16949 0.67909   4
   2   4   2 2.63108 0.74525   2
   2   4   2 3.55618 0.86095   4
  -4  -4  -2 0.16440 0.57136   1
   4  -4   2 0.71821 0.49516   1
  -4  -4  -2 0.44863 0.66386   3
   4  -4   2 2.57281 1.04039   3
  -4   4  -2 1.47228 0.64251   4
  -4   4  -2 0.93347 0.52120   2
   4   4   2 1.51733 0.65435   2
  -4   4  -2 0.90554 0.43693   1
   4   4   2 0.73444 0.55830   4
  -6  -4  -2 0.25529 0.52939   4
   6  -4   2 0.94124 0.87615   3
  -6  -4  -2 -0.4524 0.52103   1
  -6  -4  -2 0.50922 0.52589   3
   6   4   2 0.15260 0.50587   4
  -6   4  -2 0.48932 0.44235   1
   6   4   2 0.73011 0.62909   2
  -6   4  -2 -0.0186 0.37459   2
  -6   4  -2 -0.4806 0.42623   4
  -8  -4  -2 1.65787 0.81283   1
  -8  -4  -2 1.81448 0.75206   4
  -8  -4  -2 2.91814 0.69257   3
   8  -4   2 2.55709 1.38527   3
  -8   4  -2 2.46376 0.86105   4
   8   4   2 4.59162 0.96775   4
  -8   4  -2 2.42004 0.70219   1
  -8   4  -2 2.97759 0.74155   2
   8   4   2 3.33595 0.94541   2
  10  -4   2 4.40869 1.46032   3
 -10  -4  -2 5.03452 1.27891   1
 -10  -4  -2 2.15441 0.81946   4
  10   4   2 5.14998 1.15392   2
 -10   4  -2 4.12821 1.02748   4
 -10   4  -2 2.69112 0.74293   1
  10   4   2 4.31596 1.03225   4
 -10   4  -2 4.91764 0.99409   2
 -12  -4  -2 50.1676 3.15279   1
 -12  -4  -2 45.4976 2.77672   4
  12  -4   2 46.1962 3.50463   3
 -12   4  -2 51.3744 3.00867   4
 -12   4  -2 49.3863 2.50738   1
  12   4   2 53.4102 3.00702   2
 -12   4  -2 50.0382 2.47098   2
  12   4   2 56.7242 2.94098   4
  14  -4   2 23.6683 3.08481   3
 -14  -4  -2 24.7931 2.67846   1
 -14  -4  -2 26.3792 2.58845   4
 -14   4  -2 24.3959 2.63086   4
 -14   4  -2 28.7293 1.98898   1
  14   4   2 28.8930 2.40929   2
  16  -4   2 1.76416 1.51719   3
 -16  -4  -2 5.36048 1.49347   1
 -16  -4  -2 2.72655 1.17293   4
  16   4   2 5.33405 1.41012   2
 -16   4  -2 4.98077 1.39901   4
  18  -4   2 110.088 5.76401   3
 -18  -4  -2 123.616 5.13129   4
 -18  -4  -2 103.587 5.09066   1
 -18   4  -2 114.788 5.25250   4
  18   4   2 110.033 5.06858   2
 -20  -4  -2 217.318 7.78209   1
 -20  -4  -2 232.501 7.49758   4
  20  -4   2 208.880 8.26835   3
  20   4   2 212.400 7.65247   2
 -20   4  -2 215.066 7.78310   4
 -22  -4  -2 54.9194 4.06316   1
 -22  -4  -2 50.7712 3.60344   4
  22  -4   2 53.0616 4.41131   3
 -22   4  -2 50.9827 3.80635   4
  22   4   2 66.4948 4.20488   2
 -24  -4  -2 -0.5157 1.16921   1
 -24  -4  -2 2.99613 1.56075   4
  24   4   2 4.46213 1.73624   2
 -24   4  -2 5.72854 1.87398   4
 -26  -4  -2 4.55397 1.70799   4
  26   4   2 6.11209 1.93466   2
  25  -5  -2 1.36308 2.16325   3
  25   5  -2 3.61692 1.72178   2
  23  -5  -2 20.8375 3.81576   3
 -23  -5   2 21.3568 3.28454   1
 -23   5   2 23.7426 3.38035   4
  23   5  -2 19.8759 3.07804   2
 -21  -5   2 46.3619 3.85262   1
 -21  -5   2 47.9806 3.37241   4
  21  -5  -2 38.6091 4.71466   3
  21   5  -2 41.3603 4.07691   2
 -21   5   2 48.0524 3.88335   4
 -19  -5   2 -0.7291 0.97139   1
  19  -5  -2 0.09855 1.69010   3
 -19  -5   2 0.71268 0.92816   4
 -19   5   2 -1.9927 0.73885   4
  19   5  -2 -0.5068 0.89640   2
 -17  -5   2 1.41382 1.23840   1
 -17  -5   2 1.32432 1.01065   4
  17  -5  -2 -1.8286 1.33962   3
  17   5  -2 1.58133 0.93431   2
 -17   5   2 1.33024 0.91354   1
 -17   5   2 1.24301 0.93415   4
 -15  -5   2 -0.2141 0.61720   4
 -15  -5   2 -1.2098 0.70963   1
  15  -5  -2 -3.0219 1.14477   3
  15   5  -2 -0.8877 0.69345   2
 -15   5   2 0.28798 0.82903   4
 -15   5   2 0.10991 0.62413   1
 -13  -5   2 50.3273 2.90247   4
  13  -5  -2 52.0466 3.84320   3
 -13  -5   2 44.9856 3.14858   1
  13   5  -2 40.3759 2.96494   2
 -13   5   2 43.6870 3.09736   4
  13   5  -2 45.0882 2.66271   4
 -13   5   2 46.9126 2.89358   1
 -11  -5   2 21.7833 2.48247   1
  11  -5  -2 22.9548 3.04983   3
 -11  -5   2 23.5594 1.97929   4
 -11   5   2 19.5233 2.41149   4
  11   5  -2 18.9329 2.35911   2
  11   5  -2 22.2370 1.85798   4
 -11   5   2 22.4493 2.27966   1
   9  -5  -2 13.2108 2.36901   3
  -9  -5   2 12.7146 1.71061   3
  -9  -5   2 14.8320 1.97329   1
  -9  -5   2 13.1751 1.70533   4
  -9   5   2 13.3383 1.72937   1
   9   5  -2 10.9306 1.76559   2
  -9   5   2 15.4019 2.07756   4
   9   5  -2 13.5682 1.72188   4
  -7  -5   2 38.2080 2.58524   1
   7  -5  -2 52.2901 3.67801   3
   7  -5  -2 47.5610 2.70149   1
  -7  -5   2 43.9530 2.54008   4
  -7  -5   2 39.6595 2.54565   3
   7   5  -2 42.4268 2.72466   2
  -7   5   2 46.6087 2.20676   2
   7   5  -2 38.8290 2.33103   4
  -7   5   2 44.2610 2.75323   4
  -7   5   2 45.2230 2.52608   1
  -5  -5   2 54.6869 2.83910   1
   5  -5  -2 50.8432 3.51581   3
  -5  -5   2 51.3318 3.01812   3
   5  -5  -2 51.5182 2.80873   1
  -5   5   2 49.6893 2.63482   1
   5   5  -2 54.0612 2.94095   2
  -5   5   2 53.1682 2.99873   4
   5   5  -2 53.0587 2.68464   4
  -5   5   2 50.9173 2.35744   2
  -3  -5   2 7.11020 1.30560   1
  -3  -5   2 7.79567 1.56149   3
   3  -5  -2 7.16632 1.74515   3
   3  -5  -2 7.37539 1.29418   1
  -3   5   2 7.96271 1.19610   2
  -3   5   2 7.46763 1.22491   1
  -3   5   2 6.45767 1.32744   4
   3   5  -2 6.90328 1.26003   2
   3   5  -2 7.11130 1.22659   4
   1  -5  -2 66.6964 3.72636   3
   1  -5  -2 64.1662 3.16471   1
  -1  -5   2 65.1294 2.96556   1
  -1  -5   2 63.7306 3.54839   3
  -1   5   2 69.1008 3.30115   4
  -1   5   2 63.7971 2.82795   2
   1   5  -2 61.0971 2.92000   4
   1   5  -2 65.7397 3.06241   2
  -1   5   2 63.4089 2.94723   1
   1  -5   2 316.115 7.44957   1
   1  -5   2 306.779 8.62902   3
  -1  -5  -2 301.057 7.83498   1
  -1  -5  -2 314.476 8.33523   3
  -1   5  -2 318.233 7.11534   1
   1   5   2 300.980 7.39906   2
  -1   5  -2 306.803 7.58791   4
   1   5   2 308.401 7.84982   4
   1   5   2 315.659 7.57668   1
  -1   5  -2 309.156 7.52394   2
   3  -5   2 8.49323 1.30758   1
  -3  -5  -2 10.4290 1.64638   1
   3  -5   2 12.5558 2.18297   3
  -3  -5  -2 12.5321 1.91124   3
  -3   5  -2 9.93408 1.40032   2
  -3   5  -2 10.6873 1.29624   1
  -3   5  -2 9.54669 1.48036   4
   3   5   2 11.6318 1.63314   4
   3   5   2 12.7453 1.64010   2
   5  -5   2 0.10339 0.53001   1
  -5  -5  -2 0.37210 0.60036   1
   5  -5   2 0.01696 1.22241   3
  -5  -5  -2 1.74747 0.95731   3
  -5   5  -2 1.73580 0.67729   1
  -5   5  -2 0.12440 0.51402   2
  -5   5  -2 0.72242 0.64641   4
   5   5   2 0.96756 0.71606   2
   5   5   2 0.48759 0.67147   4
  -7  -5  -2 0.92858 0.79637   1
   7  -5   2 1.23111 1.08304   3
  -7  -5  -2 -0.2375 0.56448   3
  -7  -5  -2 -0.0395 0.61092   4
   7  -5   2 0.58682 0.54596   1
  -7   5  -2 -0.0212 0.50657   2
   7   5   2 1.17157 0.73805   4
   7   5   2 -0.2910 0.40621   2
  -7   5  -2 0.32913 0.54542   4
  -7   5  -2 -0.0267 0.51437   1
  -9  -5  -2 106.731 4.62779   1
   9  -5   2 95.6304 4.99510   3
  -9  -5  -2 105.656 4.36373   4
  -9   5  -2 97.7338 4.25126   4
  -9   5  -2 106.951 3.83220   2
   9   5   2 109.097 4.49901   2
   9   5   2 102.800 4.19906   4
  -9   5  -2 100.150 3.64276   1
 -11  -5  -2 4.76486 1.29073   4
  11  -5   2 3.22716 1.72077   3
 -11  -5  -2 2.79510 1.20632   1
  11   5   2 4.18427 1.17753   2
  11   5   2 5.93326 1.33600   4
 -11   5  -2 4.84041 1.35958   4
 -11   5  -2 4.66604 1.01061   1
 -13  -5  -2 6.40251 1.48954   4
  13  -5   2 8.27414 2.28098   3
 -13  -5  -2 3.85673 1.33600   1
 -13   5  -2 6.48190 1.57782   4
  13   5   2 6.74306 1.40502   4
  13   5   2 5.88577 1.43776   2
  15  -5   2 59.5366 4.53800   3
 -15  -5  -2 57.0788 3.49696   4
 -15  -5  -2 59.3792 3.87573   1
 -15   5  -2 55.9674 3.64768   4
  15   5   2 59.4874 3.74421   2
 -17  -5  -2 0.78230 1.21682   1
  17  -5   2 -1.1997 1.44644   3
 -17  -5  -2 -0.7171 0.74916   4
  17   5   2 -0.0647 0.94002   2
 -17   5  -2 1.02677 1.09631   4
  19  -5   2 21.7282 3.57436   3
 -19  -5  -2 20.0925 2.98040   1
 -19  -5  -2 25.4639 3.03977   4
  19   5   2 19.7997 2.80676   2
 -19   5  -2 26.9254 3.31984   4
 -21  -5  -2 5.79045 1.88494   1
 -21  -5  -2 5.16397 1.62456   4
  21  -5   2 4.02102 2.13909   3
 -21   5  -2 5.48347 1.80973   4
  21   5   2 5.67792 1.67687   2
  23  -5   2 70.9378 5.59629   3
 -23  -5  -2 77.4300 4.69537   4
 -23  -5  -2 72.3723 5.01313   1
 -23   5  -2 65.9374 4.77015   4
  23   5   2 65.4765 4.71572   2
 -22  -6   2 0.85639 1.28851   1
  22  -6  -2 0.12132 2.16642   3
 -22   6   2 0.62232 1.28284   4
  22   6  -2 -0.4662 1.55080   2
 -20  -6   2 2.78066 1.61004   1
  20  -6  -2 0.84830 1.97677   3
 -20   6   2 1.94731 1.36820   4
  20   6  -2 0.19962 1.17497   2
 -18  -6   2 2.77897 1.60891   1
  18  -6  -2 4.87708 2.14827   3
  18   6  -2 1.93803 1.29681   2
 -18   6   2 0.96945 1.23191   4
  16  -6  -2 81.9887 5.81132   3
 -16  -6   2 82.7832 4.86779   1
 -16   6   2 74.7137 4.64828   4
  16   6  -2 98.5073 5.10833   2
  14  -6  -2 0.95509 1.84934   3
 -14  -6   2 0.69283 1.05082   4
 -14  -6   2 1.27994 0.99563   1
  14   6  -2 0.86089 0.92196   2
 -14   6   2 1.55533 1.11783   4
 -12  -6   2 9.80363 1.87963   1
  12  -6  -2 5.91924 2.24252   3
 -12  -6   2 12.1672 1.88941   4
 -12   6   2 11.1116 1.85100   1
 -12   6   2 8.71309 1.87502   4
  12   6  -2 9.83965 1.67793   4
  12   6  -2 8.84809 1.86124   2
 -10  -6   2 4.14382 1.26654   1
  10  -6  -2 4.13120 1.19708   1
  10  -6  -2 3.02683 1.82961   3
 -10  -6   2 3.84174 1.19500   4
 -10   6   2 1.58769 1.10002   4
  10   6  -2 3.15293 1.03558   4
 -10   6   2 3.10334 1.04405   1
  10   6  -2 4.03807 1.21033   2
   8  -6  -2 51.7373 4.14016   3
   8  -6  -2 61.2591 3.48304   1
  -8  -6   2 66.8699 3.47383   4
  -8  -6   2 67.6965 3.76811   1
  -8  -6   2 58.6709 3.40850   3
   8   6  -2 59.1470 3.54933   2
  -8   6   2 62.7172 3.71017   4
  -8   6   2 61.0789 3.29159   1
   8   6  -2 62.5074 3.22786   4
  -6  -6   2 79.0722 3.95129   1
  -6  -6   2 85.9223 4.24353   3
   6  -6  -2 79.1211 4.74023   3
   6  -6  -2 88.8698 4.05106   1
  -6   6   2 83.3006 4.19843   4
  -6   6   2 79.0307 3.65774   1
   6   6  -2 82.3665 4.01411   2
   6   6  -2 79.0535 3.69172   4
   4  -6  -2 54.4193 3.22088   1
   4  -6  -2 63.0980 4.23917   3
  -4  -6   2 60.0982 3.28411   1
  -4  -6   2 58.3525 3.54143   3
  -4   6   2 59.5871 3.12599   1
   4   6  -2 65.8248 3.30696   4
  -4   6   2 57.5766 3.42792   4
  -4   6   2 63.8342 2.99919   2
   4   6  -2 65.3554 3.51077   2
  -2  -6   2 36.8682 2.99275   3
   2  -6  -2 38.1017 3.75991   3
   2  -6  -2 42.4479 2.82506   1
  -2  -6   2 33.6995 2.46767   1
   2   6  -2 38.5101 2.57037   2
  -2   6   2 34.0334 2.63216   4
  -2   6   2 35.1985 2.42514   1
  -2   6   2 34.1167 2.29078   2
   2   6  -2 35.0075 2.53090   4
   0  -6   2 13.3105 2.22793   3
   0  -6  -2 12.1938 2.26352   3
   0  -6   2 12.8756 1.81429   1
   0  -6  -2 14.0979 2.05385   1
   0   6   2 11.9680 1.73602   2
   0   6  -2 10.4384 1.71612   2
   0   6  -2 13.1389 1.86204   4
   0   6   2 14.2785 2.07991   4
   2  -6   2 221.964 6.43682   1
   2  -6   2 228.417 7.88398   3
  -2  -6  -2 225.257 7.29935   3
  -2  -6  -2 215.734 6.88259   1
   2   6   2 222.235 6.89948   4
   2   6   2 227.095 6.65131   2
  -2   6  -2 222.528 6.50625   2
  -2   6  -2 214.314 6.66229   4
   4  -6   2 2.32973 1.33684   3
   4  -6   2 0.12411 0.65560   1
  -4  -6  -2 1.08595 1.00659   3
  -4  -6  -2 1.40793 1.02176   1
  -4   6  -2 0.70898 0.69867   1
  -4   6  -2 1.21719 0.84125   4
  -4   6  -2 3.13734 0.96217   2
   4   6   2 1.58613 0.91971   2
   4   6   2 2.22932 1.05945   4
  -6  -6  -2 30.7554 2.48856   3
   6  -6   2 29.1485 3.63052   3
  -6  -6  -2 35.4453 2.82959   1
   6  -6   2 33.3624 2.32938   1
   6   6   2 34.7615 2.61681   4
  -6   6  -2 35.8215 2.25986   1
  -6   6  -2 32.1924 2.32435   2
   6   6   2 29.2966 2.48108   2
  -6   6  -2 29.4798 2.45956   4
  -8  -6  -2 24.7891 2.78959   4
  -8  -6  -2 17.4605 2.35984   1
   8  -6   2 15.5285 2.73911   3
  -8   6  -2 20.7287 2.47114   4
   8   6   2 19.6750 2.38763   4
   8   6   2 21.7695 2.64813   2
 -10  -6  -2 6.24154 1.73182   1
  10  -6   2 8.09091 2.32745   3
 -10  -6  -2 12.7292 2.10134   4
  10   6   2 6.71535 1.51196   4
 -10   6  -2 8.78234 1.77912   4
  10   6   2 11.2034 1.96328   2
 -12  -6  -2 0.02042 1.06052   1
 -12  -6  -2 1.25982 1.05792   4
  12  -6   2 1.35455 1.59233   3
  12   6   2 2.53556 1.21012   2
 -12   6  -2 2.31672 1.19344   4
  12   6   2 2.12537 1.05555   4
 -14  -6  -2 42.5320 3.51930   1
  14  -6   2 42.0690 4.76219   3
 -14  -6  -2 40.1681 3.14745   4
  14   6   2 46.0673 3.18619   4
 -14   6  -2 35.0775 3.57057   4
  14   6   2 42.4609 3.39818   2
  16  -6   2 2.64495 1.95161   3
 -16  -6  -2 2.88434 1.53154   1
 -16  -6  -2 1.53025 1.22279   4
  16   6   2 2.98499 1.52156   2
 -16   6  -2 1.61322 1.25738   4
  18  -6   2 0.57654 1.73835   3
 -18  -6  -2 3.67550 1.74459   1
 -18  -6  -2 2.18507 1.34688   4
  18   6   2 2.96854 1.47629   2
 -18   6  -2 1.90395 1.39186   4
  20  -6   2 -0.8673 1.59394   3
 -20  -6  -2 2.98986 1.71801   1
 -20  -6  -2 1.93916 1.27598   4
 -20   6  -2 3.32471 1.66699   4
  20   6   2 2.80114 1.63236   2
  17  -7  -2 -1.7100 1.29675   3
 -17  -7   2 0.31972 1.44048   1
  17   7  -2 -0.0958 0.90908   2
 -17   7   2 1.75996 1.48384   4
  15  -7  -2 -0.0931 2.08138   3
 -15  -7   2 2.40291 1.51474   1
  15   7  -2 4.90187 1.73266   2
 -15   7   2 2.67754 1.44627   4
  13  -7  -2 26.6568 4.15759   3
 -13  -7   2 31.2160 3.61310   1
  13   7  -2 27.9788 3.34386   2
 -13   7   2 24.8259 3.31285   4
 -11  -7   2 37.7890 3.78352   1
  11  -7  -2 40.0624 4.85988   3
 -11   7   2 37.2675 3.80745   4
  11   7  -2 41.2901 3.40908   2
  -9  -7   2 1.14996 0.98095   1
   9  -7  -2 0.43891 1.79340   3
  -9   7   2 2.61083 1.34635   4
  -9   7   2 2.82070 1.13289   1
   9   7  -2 1.62668 1.19263   2
  -7  -7   2 0.81883 1.00062   1
   7  -7  -2 1.19408 0.97991   1
  -7  -7   2 1.68003 1.21847   4
   7  -7  -2 -0.1805 1.57420   3
  -7   7   2 2.74752 1.06046   1
  -7   7   2 3.43040 1.33142   4
   7   7  -2 0.39245 0.80497   4
   7   7  -2 1.58029 1.10878   2
  -5  -7   2 2.38140 1.11506   3
  -5  -7   2 3.16229 1.37176   1
   5  -7  -2 1.77778 1.64460   3
   5  -7  -2 1.99165 1.09632   1
   5   7  -2 1.77604 1.13362   2
   5   7  -2 3.40633 1.14969   4
  -5   7   2 4.57769 1.20464   1
  -5   7   2 3.98648 1.34122   4
   3  -7  -2 46.3713 3.95239   3
   3  -7  -2 56.2443 3.53526   1
  -3  -7   2 51.3739 3.29210   1
  -3  -7   2 49.0726 3.58563   3
  -3   7   2 46.9975 3.02055   1
  -3   7   2 48.6896 3.45205   4
   3   7  -2 43.7268 3.14430   2
   3   7  -2 47.3855 3.10633   4
  -1  -7   2 127.684 5.16986   1
   1  -7  -2 121.330 5.27499   1
   1  -7  -2 117.024 5.87316   3
  -1  -7   2 126.232 5.96515   3
   1   7  -2 123.967 5.15164   4
   1   7  -2 125.935 5.18532   2
  -1   7   2 126.895 4.93305   2
  -1   7   2 119.587 5.35629   4
  -1  -7  -2 7.07794 1.88597   3
  -1  -7  -2 7.52344 1.66495   1
   1  -7   2 11.3847 1.88839   1
   1  -7   2 8.84147 2.13551   3
   1   7   2 10.3595 1.77998   2
  -1   7  -2 6.24805 1.47503   2
   1   7   2 7.63976 1.78009   4
  -1   7  -2 5.23582 1.42614   4
  -3  -7  -2 14.4487 2.44925   3
   3  -7   2 11.9672 2.49216   3
  -3  -7  -2 15.9463 2.37527   1
   3   7   2 15.9201 2.25435   2
   3   7   2 11.7583 2.04675   4
  -3   7  -2 14.7643 2.13783   4
  -3   7  -2 13.9304 2.01958   2
   5  -7   2 58.4079 4.50401   3
  -5  -7  -2 60.4482 3.88156   1
  -5   7  -2 64.2782 3.82075   4
   5   7   2 58.2102 3.55009   2
   5   7   2 62.7185 3.75147   4
   7  -7   2 1.74015 1.71669   3
  -7  -7  -2 1.85110 1.20626   4
  -7  -7  -2 3.29232 1.41383   1
  -7   7  -2 2.63405 1.31645   4
   7   7   2 1.90110 1.22840   2
   7   7   2 6.22731 1.57647   4
   9  -7   2 15.7086 3.13602   3
  -9  -7  -2 12.5235 2.32549   1
  -9  -7  -2 17.5628 2.51431   4
  -9   7  -2 10.3879 2.05658   4
   9   7   2 13.3289 2.21690   4
   9   7   2 11.1683 2.09778   2
 -11  -7  -2 25.2856 3.26523   1
  11  -7   2 27.7762 4.07688   3
 -11  -7  -2 31.3448 3.45481   4
  11   7   2 28.6665 3.27443   2
 -11   7  -2 30.4310 3.41589   4
  11   7   2 29.6623 3.23737   4
 -13  -7  -2 0.66274 1.05429   4
 -13  -7  -2 -2.4340 0.98397   1
  13  -7   2 0.80419 1.71728   3
 -13   7  -2 -0.7085 0.98314   4
  13   7   2 0.33571 1.08148   4
  13   7   2 -0.5085 0.98049   2
  15  -7   2 -0.4595 1.81657   3
 -15  -7  -2 2.64294 1.58022   1
 -15  -7  -2 3.98531 1.47488   4
  15   7   2 1.79315 1.43446   2
 -15   7  -2 1.76321 1.38455   4
  17  -7   2 0.81047 1.93004   3
 -17  -7  -2 -0.0603 1.38937   1
  17   7   2 2.05039 1.78144   2
 -17   7  -2 0.50563 1.33366   4
  12  -8  -2 15.5268 4.27828   3
 -12  -8   2 16.4579 2.77052   1
  12   8  -2 22.6175 3.29701   2
 -12   8   2 20.9524 3.25122   4
  10  -8  -2 3.11424 2.18582   3
 -10  -8   2 -1.3605 1.09026   1
  10   8  -2 -0.0782 1.13281   2
 -10   8   2 2.37904 1.56449   4
  -8  -8   2 143.199 6.47533   1
   8  -8  -2 158.762 8.12472   3
  -8   8   2 150.831 6.83476   4
   8   8  -2 161.150 6.77023   2
   6  -8  -2 3.55752 2.05156   3
  -6  -8   2 3.55635 1.49285   1
   6   8  -2 4.62801 1.58802   2
  -6   8   2 2.23864 1.46500   4
   4  -8  -2 26.5141 3.76799   3
  -4  -8   2 21.2762 4.17366   1
  -4  -8   2 20.5467 2.99487   3
   4   8  -2 24.0192 2.98391   2
  -4   8   2 25.4762 3.23955   4
  -2  -8   2 29.3989 3.63921   3
   2  -8  -2 28.4030 3.70913   3
   2  -8  -2 29.0139 3.30873   1
   2   8  -2 30.7333 3.34767   2
  -2   8   2 32.5332 3.61936   4
   0  -8  -2 51.9164 3.77003   1
   0  -8  -2 59.2857 4.42641   3
   0  -8   2 51.0709 4.13734   3
   0   8  -2 59.0307 3.78198   2
   0   8   2 52.2266 3.82645   4
  -2  -8  -2 -1.8720 1.05224   1
   2  -8   2 1.37333 1.39649   3
  -2   8  -2 -1.7714 1.10970   4
   2   8   2 -1.1505 0.94064   4
   2   8   2 0.23772 1.01891   2
   4  -8   2 13.8446 2.83135   3
  -4  -8  -2 21.6628 2.96789   1
  -4   8  -2 17.1961 2.67826   4
   4   8   2 13.1747 2.25140   2
   4   8   2 20.8154 2.84134   4
  -6  -8  -2 4.33187 1.73928   1
  -6  -8  -2 5.94197 1.81502   4
   6  -8   2 4.45761 2.04950   3
   6   8   2 2.63288 1.35486   2
   6   8   2 2.63091 1.50282   4
  -6   8  -2 6.55067 1.81696   4
   8  -8   2 13.3956 3.03068   3
  -8  -8  -2 5.40035 1.88256   4
  -8  -8  -2 9.66637 2.35820   1
  -8   8  -2 10.4945 2.19565   4
   8   8   2 13.5655 2.47026   2
   8   8   2 8.46532 2.11243   4
 -10  -8  -2 2.04291 1.62226   1
  10  -8   2 2.74943 1.70360   3
 -10   8  -2 3.33322 1.74445   4
  10   8   2 2.61736 2.24870   4
  10   8   2 3.29785 1.56705   2
 -12  -8  -2 5.81315 1.85391   1
 -12   8  -2 5.49930 2.11717   4
  12   8   2 7.34718 1.92098   2
 -30   0   3 0.63454 1.38624   1
 -30   0   3 1.95315 1.36776   4
 -28   0   3 1.03468 1.24320   1
 -28   0   3 -0.3187 1.03303   4
 -26   0   3 -0.6583 0.77859   1
 -26   0   3 -0.6498 0.57569   4
 -24   0   3 -0.0534 0.92950   4
 -24   0   3 -0.4468 0.74493   1
 -22   0   3 0.39313 0.84731   4
 -22   0   3 1.07283 1.00426   1
  20   0  -3 -0.0324 0.55768   2
 -20   0   3 1.04682 0.82580   1
 -20   0   3 -0.4346 0.62213   4
 -18   0   3 -0.4851 0.50673   4
  18   0  -3 -0.0423 0.52268   3
 -18   0   3 0.35912 0.71137   1
  18   0  -3 -0.1947 0.47887   2
  16   0  -3 0.55364 0.51477   3
  16   0  -3 -0.4832 0.39838   2
 -16   0   3 0.37350 0.54091   4
 -16   0   3 -0.3123 0.47138   1
 -14   0   3 0.40123 0.45868   1
  14   0  -3 0.50752 0.45953   3
  14   0  -3 0.74018 0.45273   2
 -14   0   3 0.61327 0.56104   4
 -12   0   3 -0.1003 0.28151   1
 -12   0   3 0.54481 0.44304   4
  12   0  -3 0.62585 0.44358   3
  12   0  -3 0.10085 0.36785   2
 -10   0   3 -0.1406 0.24983   4
  10   0  -3 0.24218 0.33656   3
  10   0  -3 0.17526 0.26728   2
 -10   0   3 -0.4401 0.27504   1
 -10   0   3 0.30542 0.32728   3
  -8   0   3 0.31267 0.28284   1
  -8   0   3 -0.0769 0.21862   4
   8   0  -3 0.05047 0.27835   3
   8   0  -3 0.00519 0.18105   2
  -8   0   3 0.23519 0.28918   3
   6   0  -3 -0.1017 0.11147   2
  -6   0   3 -0.3269 0.22892   1
  -6   0   3 0.38597 0.22899   4
   6   0  -3 0.22139 0.24591   3
  -6   0   3 0.08931 0.22005   3
   4   0  -3 0.19635 0.11053   2
  -4   0   3 0.27258 0.19961   1
  -4   0   3 -0.0248 0.19178   3
  -4   0   3 0.32125 0.14567   4
  -2   0   3 0.90612 0.19560   1
  -2   0   3 1.39130 0.17312   4
   2   0  -3 0.57349 0.13936   2
  -2   0   3 1.11603 0.26268   3
   0   0   3 0.03607 0.09661   2
   0   0   3 -0.0179 0.07904   4
   0   0  -3 0.07191 0.09167   4
   0   0   3 0.11965 0.07987   1
   0   0  -3 0.05455 0.08994   2
   0   0   3 -0.1830 0.09675   3
   2   0   3 0.05990 0.13188   3
   2   0   3 0.08295 0.15762   2
  -2   0  -3 0.01426 0.11029   1
  -2   0  -3 0.52402 0.18743   4
  -4   0  -3 0.18533 0.17365   4
   4   0   3 0.13864 0.23840   2
   4   0   3 -0.4080 0.21344   3
  -4   0  -3 0.41131 0.21086   1
  -6   0  -3 -0.1793 0.20960   4
   6   0   3 -0.0088 0.25585   3
  -6   0  -3 -0.3597 0.15102   1
   6   0   3 0.03990 0.18458   2
   8   0   3 0.61785 0.38861   3
  -8   0  -3 -0.1023 0.27050   1
   8   0   3 -0.3477 0.25076   2
  -8   0  -3 0.90998 0.40946   4
 -10   0  -3 0.26106 0.26978   4
  10   0   3 0.42156 0.40141   2
  10   0   3 -0.3744 0.34681   3
 -10   0  -3 -0.1615 0.27843   1
 -12   0  -3 0.19709 0.40260   1
 -12   0  -3 -0.2044 0.25491   4
  12   0   3 -0.1180 0.46841   3
  12   0   3 0.02092 0.38938   2
 -14   0  -3 0.05655 0.51424   4
 -14   0  -3 0.86469 0.53520   1
  14   0   3 -0.1761 0.55154   3
  14   0   3 0.02283 0.43835   2
 -16   0  -3 -0.5797 0.42074   1
  16   0   3 0.48607 0.66142   2
 -16   0  -3 -0.6499 0.49215   4
 -18   0  -3 0.72444 0.60154   4
 -18   0  -3 0.74729 0.62252   1
  18   0   3 0.29459 0.71603   2
 -20   0  -3 1.03039 0.91695   4
 -20   0  -3 0.64654 0.72033   1
  20   0   3 -0.4467 0.57017   2
  22   0   3 0.65984 0.82075   2
 -22   0  -3 -0.2577 0.79739   1
 -22   0  -3 0.22813 0.91429   4
 -24   0  -3 1.46604 1.06159   1
  24   0   3 -0.9621 0.81034   2
 -24   0  -3 -0.2027 0.90547   4
 -26   0  -3 -0.8614 1.11133   1
 -26   0  -3 -0.1450 1.08062   4
 -28   0  -3 -0.4836 1.17806   1
 -28   0  -3 -1.2722 1.09235   4
 -29  -1   3 21.5283 3.00417   4
 -29  -1   3 23.8412 3.39554   1
 -29   1   3 21.4656 3.14204   1
 -29   1   3 21.2658 3.08711   4
 -27  -1   3 119.390 5.59072   4
 -27  -1   3 111.903 5.80564   1
 -27   1   3 112.855 5.61362   4
 -27   1   3 125.382 6.04596   1
 -25  -1   3 2.72732 1.29893   4
 -25  -1   3 6.74328 1.68556   1
 -25   1   3 7.72415 1.85412   1
 -25   1   3 6.02948 1.72913   4
 -23  -1   3 134.936 5.34961   4
 -23  -1   3 136.342 5.84482   1
 -23   1   3 132.194 5.58360   4
 -23   1   3 139.441 5.80479   1
  23   1  -3 130.636 5.02816   2
 -21  -1   3 -0.5691 0.70698   4
  21  -1  -3 1.60538 1.00212   3
 -21  -1   3 -1.0811 0.70432   1
 -21   1   3 0.90855 0.70029   1
 -21   1   3 -0.2903 0.79373   4
  21   1  -3 0.15497 0.62248   2
 -19  -1   3 1.22340 0.80965   4
 -19  -1   3 2.01372 1.02305   1
  19  -1  -3 3.82546 1.14171   3
 -19   1   3 3.21803 1.07744   4
 -19   1   3 2.04806 1.00568   1
  19   1  -3 2.70622 0.91630   2
  17  -1  -3 15.1812 1.28453   2
 -17  -1   3 14.7911 1.73779   4
  17  -1  -3 14.4000 1.71242   3
 -17  -1   3 14.3382 1.90756   1
 -17   1   3 12.5781 1.71652   4
  17   1  -3 13.6788 1.15839   3
 -17   1   3 13.6590 1.80931   1
  17   1  -3 14.2491 1.60239   2
 -15  -1   3 38.9345 2.13547   4
  15  -1  -3 37.8530 2.15820   3
  15  -1  -3 45.9537 1.95368   2
 -15  -1   3 44.6309 2.54179   1
 -15   1   3 39.3876 2.37720   1
 -15   1   3 47.1218 2.49826   4
  15   1  -3 42.0491 2.13128   2
  15   1  -3 43.3332 1.88088   3
  13  -1  -3 2.88668 0.78955   3
  13  -1  -3 1.59824 0.47028   2
 -13  -1   3 1.77079 0.55840   4
 -13  -1   3 2.46523 0.58913   3
 -13  -1   3 1.57088 0.62809   1
  13   1  -3 1.87714 0.59508   2
 -13   1   3 2.14816 0.72316   1
 -13   1   3 1.05867 0.49783   4
  13   1  -3 1.69191 0.48889   3
  11  -1  -3 181.193 3.81696   2
 -11  -1   3 181.522 4.21282   3
  11  -1  -3 185.841 4.68504   3
 -11  -1   3 190.901 4.90530   1
 -11  -1   3 178.677 4.34254   4
  11   1  -3 184.762 4.39563   2
  11   1  -3 191.085 4.23857   3
 -11   1   3 179.585 4.81285   1
 -11   1   3 172.605 4.62672   4
   9  -1  -3 0.50822 0.39223   3
  -9  -1   3 1.12130 0.40101   3
  -9  -1   3 0.23209 0.27459   4
  -9  -1   3 0.29806 0.38360   1
   9  -1  -3 0.44146 0.21785   2
   9   1  -3 0.08653 0.28711   2
  -9   1   3 0.17207 0.39143   1
  -9   1   3 0.37693 0.33441   4
  -7  -1   3 94.8216 2.74237   1
   7  -1  -3 94.6839 2.79125   3
  -7  -1   3 94.4370 2.64394   3
  -7  -1   3 101.918 2.43716   4
   7  -1  -3 98.4386 1.91584   2
  -7   1   3 95.3313 2.80344   1
  -7   1   3 96.4200 2.71556   4
   7   1  -3 96.6334 2.59379   2
  -5  -1   3 73.0173 1.76761   4
  -5  -1   3 74.1073 2.17385   3
   5  -1  -3 78.8456 2.27719   3
  -5  -1   3 71.4179 2.08085   1
  -5   1   3 72.1502 2.09612   4
   5   1  -3 74.2161 2.05851   2
  -5   1   3 72.6746 2.19600   1
  -3  -1   3 1765.93 26.6659   3
   3  -1  -3 1825.24 26.6999   3
  -3  -1   3 1767.72 26.2659   1
  -3  -1   3 1802.49 26.4221   4
  -3   1   3 1793.96 26.2179   2
   3   1  -3 1765.08 26.7912   4
  -3   1   3 1761.60 26.4714   4
   3   1  -3 1762.79 26.4581   2
  -3   1   3 1788.84 26.6090   1
  -1  -1   3 3369.56 49.1383   1
  -1  -1   3 3381.66 48.3257   3
   1  -1  -3 3269.73 49.9191   3
  -1   1   3 3388.64 49.5111   4
   1   1  -3 3194.56 48.4026   4
  -1   1   3 3369.62 49.4843   1
   1   1  -3 3155.41 48.0231   2
  -1   1   3 3357.95 49.3029   2
  -1  -1  -3 173.170 3.13404   3
   1  -1   3 171.942 2.73864   1
  -1  -1  -3 166.115 3.47890   1
   1  -1   3 179.470 3.75458   3
  -1   1  -3 173.043 3.10782   4
   1   1   3 172.626 3.34573   2
   1   1   3 168.576 3.37757   1
   1   1   3 173.619 3.47878   4
  -1   1  -3 169.357 2.70086   1
  -1   1  -3 168.544 3.52138   2
  -3  -1  -3 1390.07 20.8737   3
  -3  -1  -3 1415.51 21.2862   1
   3  -1   3 1405.90 21.4906   2
   3  -1   3 1429.80 21.5672   3
  -3  -1  -3 1360.95 21.3079   4
   3   1   3 1396.20 21.2273   2
   3   1   3 1380.80 21.2210   4
  -3   1  -3 1394.32 20.3952   1
  -3   1  -3 1401.98 20.9689   4
  -3   1  -3 1406.34 21.3315   2
   5  -1   3 714.202 12.0586   3
   5  -1   3 726.501 12.0608   2
  -5  -1  -3 710.332 11.8573   1
  -5  -1  -3 705.993 11.9274   4
  -5   1  -3 705.560 11.6641   4
   5   1   3 724.478 11.8597   4
   5   1   3 724.378 11.9337   2
  -5   1  -3 717.812 11.8825   2
  -5   1  -3 714.038 11.1607   1
   7  -1   3 3.24175 0.72040   3
  -7  -1  -3 1.90279 0.54469   1
   7  -1   3 1.90682 0.52240   2
  -7  -1  -3 1.55073 0.49902   4
   7   1   3 2.29445 0.52988   2
  -7   1  -3 1.49261 0.47523   4
  -7   1  -3 2.11236 0.49580   2
  -7   1  -3 2.09584 0.43535   1
  -9  -1  -3 1114.56 18.3862   1
   9  -1   3 1107.22 18.3867   2
   9  -1   3 1121.61 18.2987   3
  -9  -1  -3 1111.54 18.4270   4
  -9   1  -3 1112.62 18.3001   4
  -9   1  -3 1133.01 17.7933   1
   9   1   3 1100.97 18.4155   2
  11  -1   3 62.3789 2.62009   2
 -11  -1  -3 63.4438 2.64640   1
  11  -1   3 65.4614 2.66304   3
 -11  -1  -3 61.8397 2.61555   4
 -11   1  -3 62.0750 2.39356   1
 -11   1  -3 63.1398 2.64167   4
  11   1   3 65.5500 1.23734   3
  11   1   3 61.2453 2.63534   2
  13  -1   3 223.878 5.70201   3
  13  -1   3 226.645 5.90278   2
 -13  -1  -3 223.321 5.87898   1
 -13  -1  -3 223.628 5.88793   4
  13   1   3 229.733 5.96881   2
 -13   1  -3 217.903 5.86833   4
 -13   1  -3 221.152 5.54528   1
  15  -1   3 124.634 4.36806   2
 -15  -1  -3 133.003 4.52291   4
  15  -1   3 125.792 4.18120   3
 -15  -1  -3 120.353 4.35426   1
  15   1   3 133.574 4.58606   2
 -15   1  -3 126.484 4.46392   4
 -15   1  -3 126.770 4.21187   1
 -17  -1  -3 2.07443 0.95279   1
  17  -1   3 2.17059 1.03816   3
 -17  -1  -3 2.15130 0.83460   4
  17  -1   3 3.20487 1.02726   2
  17   1   3 1.43679 0.88059   2
 -17   1  -3 2.15540 0.88930   4
 -17   1  -3 0.98361 0.72550   1
 -19  -1  -3 73.5431 3.76955   1
 -19  -1  -3 78.5598 3.85092   4
  19  -1   3 80.4883 3.84642   2
  19   1   3 75.7059 3.84182   2
 -19   1  -3 72.8840 3.57722   1
 -19   1  -3 73.4837 3.82035   4
 -21  -1  -3 0.32098 0.79678   1
 -21  -1  -3 0.28401 0.88148   4
  21  -1   3 -0.4399 0.71983   2
  21   1   3 -0.0395 0.77356   2
 -21   1  -3 -0.2213 0.69179   1
 -21   1  -3 0.74878 0.91416   4
 -23  -1  -3 4.66985 1.35537   1
 -23  -1  -3 3.03005 1.33899   4
 -23   1  -3 5.85956 1.53237   1
  23   1   3 2.78490 1.22669   2
 -23   1  -3 3.59876 1.30104   4
 -25  -1  -3 3.17153 1.46353   4
 -25  -1  -3 1.34517 1.17546   1
 -25   1  -3 1.70673 1.22808   4
 -25   1  -3 2.11334 1.20419   1
  25   1   3 1.58147 1.20156   2
 -27  -1  -3 12.4450 2.40349   4
 -27  -1  -3 11.2637 2.30786   1
 -27   1  -3 10.8636 2.34378   4
 -28  -2   3 41.1802 4.38311   1
 -28  -2   3 44.6432 3.52395   4
 -28   2   3 45.9937 4.54701   4
 -28   2   3 34.4436 3.95568   1
 -26  -2   3 10.5615 2.28702   1
 -26  -2   3 14.6722 2.33015   4
 -26   2   3 13.1202 2.48914   4
  26   2  -3 16.4372 2.40759   2
 -26   2   3 13.4770 2.40885   1
 -24  -2   3 1.89122 1.13260   1
 -24  -2   3 1.28500 1.02400   4
 -24   2   3 1.65002 1.17145   1
  24   2  -3 1.37538 0.98284   2
 -24   2   3 1.25311 1.03872   4
 -22  -2   3 135.025 5.76820   1
 -22  -2   3 134.230 5.20532   4
  22  -2  -3 149.597 5.80048   3
 -22   2   3 132.339 5.61987   1
  22   2  -3 142.290 5.35090   2
 -22   2   3 142.923 5.84908   4
 -20  -2   3 -0.6037 0.51527   1
 -20  -2   3 -0.2278 0.68815   4
  20  -2  -3 -1.0540 0.83112   3
 -20   2   3 0.97098 0.94117   4
  20   2  -3 -0.5790 0.62864   2
 -20   2   3 1.74287 0.91933   1
  18  -2  -3 463.219 10.5701   3
 -18  -2   3 427.619 10.4738   1
 -18  -2   3 442.087 9.77821   4
  18   2  -3 452.167 10.0166   2
 -18   2   3 424.321 10.3519   1
 -18   2   3 434.634 10.4717   4
  16  -2  -3 8.18876 1.49603   3
 -16  -2   3 8.09873 1.29974   4
 -16  -2   3 9.64703 1.60319   1
 -16   2   3 8.64354 1.43437   4
  16   2  -3 6.89803 1.19144   2
 -16   2   3 7.57656 1.40275   1
 -14  -2   3 2.70326 0.71949   4
  14  -2  -3 3.08445 0.62192   2
  14  -2  -3 4.37103 1.09767   3
 -14  -2   3 3.21886 0.99588   1
 -14  -2   3 3.39426 0.67692   3
 -14   2   3 3.78469 0.98683   1
  14   2  -3 3.74993 0.69229   3
 -14   2   3 2.52311 0.52157   2
  14   2  -3 2.40942 0.76566   2
 -14   2   3 2.81251 0.92931   4
  12  -2  -3 127.841 4.28990   3
 -12  -2   3 131.369 3.54577   3
 -12  -2   3 126.929 3.70541   4
 -12  -2   3 126.489 4.17872   1
  12   2  -3 135.443 4.07049   2
 -12   2   3 117.554 4.01682   1
 -12   2   3 130.338 2.98488   2
 -12   2   3 131.785 4.21974   4
 -10  -2   3 76.0387 2.60620   3
  10  -2  -3 81.6874 3.15463   3
 -10  -2   3 78.8811 3.01904   1
 -10  -2   3 79.1816 2.62182   4
 -10   2   3 74.6304 2.87560   1
 -10   2   3 79.0525 1.96414   2
 -10   2   3 82.0034 3.04310   4
  10   2  -3 78.6834 2.87452   2
   8  -2  -3 381.465 8.09349   3
  -8  -2   3 407.803 7.35095   4
  -8  -2   3 392.262 7.57079   3
  -8  -2   3 383.094 7.86773   1
  -8   2   3 383.865 7.87099   4
  -8   2   3 404.331 7.96660   1
  -8   2   3 397.542 6.36446   2
   8   2  -3 387.499 7.77199   2
  -6  -2   3 186.190 3.91491   4
  -6  -2   3 182.295 4.32294   1
   6  -2  -3 178.108 4.57113   3
  -6  -2   3 182.458 4.26778   3
   6   2  -3 178.593 4.30991   2
  -6   2   3 174.750 4.33799   1
  -6   2   3 182.110 3.24910   2
   6   2  -3 180.906 3.79414   4
  -6   2   3 175.245 4.35762   4
  -4  -2   3 1.88159 0.48942   3
   4  -2  -3 2.47358 0.59439   3
  -4  -2   3 2.38697 0.52392   1
   4   2  -3 2.63490 0.41976   4
  -4   2   3 1.46643 0.45503   1
  -4   2   3 2.14050 0.32610   2
   4   2  -3 2.45768 0.53162   2
  -4   2   3 2.11550 0.51492   4
  -2  -2   3 82.7393 2.61982   3
  -2  -2   3 82.0801 2.21463   1
   2  -2  -3 81.1410 2.52481   3
  -2   2   3 83.9224 2.45652   1
   2   2  -3 78.0684 2.42841   2
  -2   2   3 85.2460 2.53011   4
   2   2  -3 84.9490 2.09836   4
  -2   2   3 82.2185 2.02928   2
   0  -2   3 270.140 5.85458   3
   0  -2  -3 274.122 5.38345   3
   0  -2  -3 261.923 5.54961   1
   0  -2   3 279.543 4.97532   1
   0   2  -3 272.294 4.81301   1
   0   2   3 277.315 5.16642   2
   0   2   3 269.860 5.55061   4
   0   2  -3 273.190 5.04645   4
   0   2  -3 281.463 5.52256   2
   0   2   3 277.337 5.48328   1
   2  -2   3 22.7541 0.92399   1
  -2  -2  -3 20.7078 1.24716   1
   2  -2   3 23.6437 1.54492   3
  -2  -2  -3 22.8230 1.09252   3
  -2   2  -3 21.8128 1.18094   2
   2   2   3 23.5665 1.24624   4
  -2   2  -3 23.0893 1.10241   4
   2   2   3 23.9289 1.24486   1
   2   2   3 23.6757 1.19205   2
  -2   2  -3 21.6564 0.87961   1
  -4  -2  -3 584.572 9.42381   3
  -4  -2  -3 584.119 10.4559   1
  -4  -2  -3 581.172 10.4320   4
   4  -2   3 590.367 10.9478   3
  -4   2  -3 577.094 9.37704   1
  -4   2  -3 572.606 10.0215   4
   4   2   3 587.446 10.3026   4
   4   2   3 570.365 10.1810   2
  -4   2  -3 595.676 10.2355   2
  -6  -2  -3 277.714 6.07618   1
   6  -2   3 271.351 6.42908   3
  -6  -2  -3 271.402 4.55347   3
  -6  -2  -3 267.492 5.97228   4
  -6   2  -3 263.421 5.72890   2
   6   2   3 274.783 5.94211   2
  -6   2  -3 269.098 5.78375   4
   6   2   3 266.629 5.84222   4
  -6   2  -3 272.532 5.19384   1
   8  -2   3 186.000 5.19819   3
  -8  -2  -3 172.294 4.79763   1
   8  -2   3 177.582 4.70483   2
  -8  -2  -3 184.160 4.83106   4
  -8   2  -3 183.755 4.72356   4
  -8   2  -3 193.357 4.64033   2
   8   2   3 178.976 4.77012   2
   8   2   3 186.100 4.72825   4
  -8   2  -3 186.594 4.20313   1
 -10  -2  -3 461.826 9.71499   1
 -10  -2  -3 473.137 9.62924   4
  10  -2   3 477.688 10.0569   3
  10  -2   3 486.739 9.57649   2
 -10   2  -3 485.591 8.93800   1
 -10   2  -3 470.846 9.58097   4
  10   2   3 458.861 9.58181   2
 -10   2  -3 475.267 9.27348   2
 -12  -2  -3 7.08530 1.22709   1
 -12  -2  -3 6.77651 1.18284   4
  12  -2   3 7.30382 1.19836   2
  12  -2   3 5.24746 1.38333   3
 -12   2  -3 5.71428 0.97371   2
  12   2   3 8.12560 1.32103   2
 -12   2  -3 7.23632 1.04423   1
 -12   2  -3 7.23670 1.19675   4
 -14  -2  -3 1.16386 0.77961   4
  14  -2   3 4.85288 1.05556   2
  14  -2   3 3.16021 1.14204   3
 -14  -2  -3 3.00982 0.95728   1
 -14   2  -3 2.05256 0.70014   1
 -14   2  -3 2.64223 0.81085   2
  14   2   3 4.93452 1.11421   2
 -14   2  -3 3.13907 0.95963   4
  16  -2   3 62.8284 3.41791   3
 -16  -2  -3 63.5635 3.35669   1
  16  -2   3 62.6594 3.11293   2
 -16  -2  -3 64.6962 3.20958   4
 -16   2  -3 62.0960 3.31813   4
  16   2   3 60.5521 3.20095   2
 -16   2  -3 59.8856 2.90755   2
 -16   2  -3 59.5154 2.90055   1
  18  -2   3 4.10420 1.47573   3
 -18  -2  -3 8.40799 1.55826   1
  18  -2   3 6.65508 1.39403   2
 -18  -2  -3 10.4320 1.75262   4
 -18   2  -3 11.1059 1.74285   4
 -18   2  -3 8.19184 1.45814   2
 -18   2  -3 7.97515 1.43376   1
  18   2   3 11.4708 1.86651   2
 -20  -2  -3 21.4385 2.49409   4
 -20  -2  -3 23.3868 2.73291   1
 -20   2  -3 22.6934 2.74498   4
  20   2   3 20.0640 2.53249   2
 -20   2  -3 22.0237 2.42510   1
 -22  -2  -3 30.1921 3.20411   1
 -22  -2  -3 28.2480 3.03088   4
  22   2   3 30.4392 3.27793   2
 -22   2  -3 30.9062 3.37968   4
 -22   2  -3 31.7878 2.65423   1
 -24  -2  -3 44.5960 3.44886   1
 -24  -2  -3 37.9291 3.22346   4
  24   2   3 33.4883 3.61410   2
 -24   2  -3 41.2316 3.36238   4
 -26  -2  -3 74.2022 4.60937   4
 -26  -2  -3 83.1026 4.91430   1
 -26   2  -3 80.4820 5.00523   4
  26   2   3 77.8366 4.80903   2
 -28  -2  -3 1.21365 1.37651   1
 -28  -2  -3 1.33639 1.34456   4
  28   2   3 1.67208 1.50778   2
 -27  -3   3 0.89500 1.23860   1
 -27  -3   3 0.76038 1.08506   4
 -27   3   3 0.24045 1.12187   1
 -27   3   3 -0.3365 1.29221   4
  27   3  -3 -0.1164 1.08897   2
 -25  -3   3 13.6749 2.27113   4
 -25  -3   3 20.2459 3.02481   1
  25   3  -3 18.5652 2.64998   2
 -25   3   3 14.9934 2.41714   1
 -25   3   3 24.0529 3.24198   4
 -23  -3   3 127.611 5.22341   4
 -23  -3   3 122.437 5.81181   1
  23  -3  -3 124.048 6.01092   3
  23   3  -3 130.405 5.52774   2
 -23   3   3 124.997 5.61896   1
 -23   3   3 126.110 5.89222   4
 -21  -3   3 77.9772 3.83241   4
  21  -3  -3 79.5568 4.63710   3
 -21  -3   3 78.1009 4.30769   1
 -21   3   3 78.0235 4.31305   4
  21   3  -3 85.2673 4.22438   2
 -21   3   3 83.1484 4.27071   1
  19  -3  -3 72.8400 4.23181   3
 -19  -3   3 73.0149 3.49403   4
 -19  -3   3 74.7178 4.06603   1
 -19   3   3 75.7344 3.88866   1
 -19   3   3 66.5291 3.88193   4
  19   3  -3 81.7446 3.96066   2
  17  -3  -3 93.6859 4.56472   3
 -17  -3   3 93.8446 3.76845   4
 -17  -3   3 86.5256 4.20926   1
 -17   3   3 90.9337 4.27381   4
 -17   3   3 95.4045 4.16951   1
  17   3  -3 89.9757 3.99839   2
 -15  -3   3 341.175 7.88988   4
  15  -3  -3 344.156 9.10442   3
 -15  -3   3 344.185 8.72931   1
 -15   3   3 343.821 8.75750   4
 -15   3   3 327.403 8.35642   1
  15   3  -3 345.620 8.41720   2
 -13  -3   3 41.3919 2.19554   4
 -13  -3   3 41.2534 2.03495   3
  13  -3  -3 46.4262 2.92122   3
 -13  -3   3 41.0042 2.57125   1
  13   3  -3 39.1639 2.38941   2
 -13   3   3 39.3364 2.37285   1
 -13   3   3 37.4931 2.42931   4
 -11  -3   3 47.0989 2.20650   3
 -11  -3   3 43.7520 2.48920   1
  11  -3  -3 37.5326 2.57636   3
 -11  -3   3 47.4006 2.20192   4
  11   3  -3 42.2243 2.37616   2
 -11   3   3 43.7892 2.44005   4
 -11   3   3 47.3270 1.56836   2
 -11   3   3 45.1482 2.37709   1
  -9  -3   3 77.0396 2.73404   4
   9  -3  -3 77.1307 3.38385   3
  -9  -3   3 78.3923 3.14100   1
  -9  -3   3 83.0073 2.93615   3
  -9   3   3 80.3750 3.23051   4
   9   3  -3 75.3264 2.64675   4
   9   3  -3 71.0223 3.00244   2
  -9   3   3 76.3451 3.01843   1
  -9   3   3 82.1547 2.12503   2
   7  -3  -3 281.269 7.02520   3
  -7  -3   3 297.832 6.47527   3
  -7  -3   3 282.271 6.52078   1
  -7  -3   3 288.278 6.06270   4
   7   3  -3 280.494 5.88299   4
  -7   3   3 278.910 6.63897   4
   7   3  -3 282.653 6.56959   2
  -7   3   3 282.240 6.46464   1
  -7   3   3 278.683 5.22584   2
  -5  -3   3 2.28934 0.67444   3
   5  -3  -3 1.20606 0.65855   3
  -5  -3   3 1.93192 0.60048   1
  -5   3   3 1.40358 0.38772   2
   5   3  -3 2.04573 0.53275   4
   5   3  -3 1.36005 0.48820   2
  -5   3   3 0.98533 0.46765   4
  -5   3   3 2.36487 0.64492   1
   3  -3  -3 72.9512 2.86874   3
  -3  -3   3 67.7444 2.73150   3
  -3  -3   3 72.9762 2.49756   1
   3   3  -3 68.9916 2.28844   4
   3   3  -3 70.6702 2.64207   2
  -3   3   3 73.7318 2.18984   2
  -3   3   3 65.5725 2.61787   4
  -3   3   3 75.4453 2.65950   1
   1  -3  -3 35.1599 1.93593   3
  -1  -3   3 37.3123 1.62537   1
  -1  -3   3 38.1230 2.11870   3
   1  -3  -3 33.7518 1.82875   1
   1   3  -3 33.6516 1.71002   2
  -1   3   3 36.1307 1.57243   2
  -1   3   3 35.5667 1.76479   1
   1   3  -3 33.0037 1.53647   4
  -1   3   3 35.4547 1.84817   4
   1  -3   3 127.209 4.17761   3
  -1  -3  -3 128.687 3.76384   3
   1  -3   3 132.685 3.30225   1
  -1  -3  -3 130.024 3.86158   1
   1   3   3 124.195 3.59337   1
  -1   3  -3 127.736 3.61164   2
  -1   3  -3 133.653 3.47780   4
   1   3   3 120.627 3.69047   4
  -1   3  -3 125.030 3.08768   1
   1   3   3 129.410 3.49224   2
   3  -3   3 306.181 7.49333   3
  -3  -3  -3 323.238 6.59738   3
   3  -3   3 321.600 6.11693   1
  -3  -3  -3 319.632 7.04553   1
   3   3   3 315.194 6.67567   2
  -3   3  -3 318.808 6.56315   4
  -3   3  -3 319.439 5.98144   1
  -3   3  -3 311.405 6.60640   2
   3   3   3 298.404 6.72029   4
   5  -3   3 153.115 4.96056   3
  -5  -3  -3 151.507 4.41977   4
  -5  -3  -3 153.577 4.48021   1
  -5  -3  -3 152.598 3.75692   3
  -5   3  -3 151.117 4.13877   4
  -5   3  -3 150.428 4.06841   2
   5   3   3 136.750 4.11665   4
   5   3   3 150.075 4.24135   2
  -5   3  -3 147.881 3.53701   1
   7  -3   3 21.6122 2.27019   3
  -7  -3  -3 20.3722 1.09790   3
  -7  -3  -3 17.5531 1.74358   4
  -7  -3  -3 16.7069 1.44175   1
  -7   3  -3 21.1307 1.43452   2
  -7   3  -3 20.5014 1.50588   4
  -7   3  -3 20.2240 1.22923   1
   7   3   3 22.6305 1.58766   4
   7   3   3 21.7560 1.59421   2
  -9  -3  -3 62.1410 1.75140   3
  -9  -3  -3 61.5838 2.82485   4
  -9  -3  -3 64.9617 3.04594   1
   9  -3   3 66.8491 3.45631   3
  -9   3  -3 64.6690 2.62160   2
   9   3   3 61.1981 2.83811   2
  -9   3  -3 63.5094 2.38144   1
   9   3   3 62.1238 2.72864   4
  -9   3  -3 66.8844 2.90627   4
 -11  -3  -3 106.243 4.16524   1
  11  -3   3 110.212 4.59296   3
 -11  -3  -3 100.653 3.84648   4
 -11   3  -3 98.4647 3.29229   1
  11   3   3 100.720 3.89542   2
 -11   3  -3 99.3965 3.82690   4
 -11   3  -3 107.838 3.62897   2
  13  -3   3 36.6926 2.95325   3
 -13  -3  -3 39.4948 2.53451   4
 -13  -3  -3 40.1579 2.62753   1
 -13   3  -3 44.3530 2.29780   1
 -13   3  -3 41.5088 2.55791   4
  13   3   3 43.9716 2.70431   2
 -13   3  -3 39.5764 2.23354   2
 -15  -3  -3 160.318 5.51163   4
 -15  -3  -3 166.468 5.82741   1
  15  -3   3 170.027 6.24262   3
 -15   3  -3 165.262 4.99558   1
  15   3   3 161.905 5.64448   2
 -15   3  -3 167.209 5.08633   2
 -15   3  -3 164.231 5.70128   4
 -17  -3  -3 166.037 6.14197   1
 -17  -3  -3 162.785 5.75115   4
  17  -3   3 171.436 6.46011   3
  17   3   3 164.677 5.97988   2
 -17   3  -3 169.539 5.32660   1
 -17   3  -3 162.922 5.98095   4
 -19  -3  -3 5.68666 1.49491   4
 -19  -3  -3 3.80516 1.36196   1
  19  -3   3 5.49305 1.87443   3
 -19   3  -3 6.83367 1.57602   4
  19   3   3 5.03697 1.54897   2
 -21  -3  -3 1.87827 1.13959   4
 -21  -3  -3 2.41399 1.23926   1
  21  -3   3 -0.0018 1.44256   3
  21   3   3 3.85994 1.37035   2
 -21   3  -3 2.92623 1.30113   4
 -23  -3  -3 2.44444 1.38383   1
 -23  -3  -3 2.08938 1.15546   4
  23   3   3 0.27330 0.65609   2
 -23   3  -3 0.82721 1.13180   4
 -25  -3  -3 28.8886 3.60148   1
 -25  -3  -3 32.7343 3.66254   4
 -25   3  -3 29.1248 3.65677   4
  25   3   3 33.0857 3.79080   2
 -27  -3  -3 26.4287 3.48117   1
 -27  -3  -3 22.4957 3.16166   4
  27   3   3 26.9990 3.71731   2
 -26  -4   3 23.9496 3.41981   1
  26   4  -3 24.4366 3.15881   2
 -26   4   3 37.6343 4.23772   4
 -24  -4   3 36.3215 3.91385   1
 -24  -4   3 40.4605 3.18717   4
  24  -4  -3 34.8236 4.25943   3
  24   4  -3 35.3269 3.70320   2
 -24   4   3 37.7217 4.02903   4
 -22  -4   3 34.9140 2.76935   4
 -22  -4   3 39.5480 3.29772   1
  22  -4  -3 35.4433 4.21249   3
  22   4  -3 34.5406 3.48236   2
 -22   4   3 32.8672 3.35697   1
 -22   4   3 30.0384 3.51688   4
  20  -4  -3 33.5642 3.96557   3
 -20  -4   3 38.8413 2.73274   4
 -20  -4   3 34.2177 3.50348   1
 -20   4   3 39.0947 3.82185   4
  20   4  -3 35.7650 2.83367   2
 -20   4   3 33.2001 2.76448   1
 -18  -4   3 23.6848 2.39126   4
 -18  -4   3 24.0631 2.80911   1
  18  -4  -3 23.5188 3.25745   3
 -18   4   3 26.6152 2.97593   4
 -18   4   3 17.4766 2.22800   1
  18   4  -3 27.6404 2.87386   2
 -16  -4   3 21.5726 2.62389   1
 -16  -4   3 25.2347 2.04034   4
  16  -4  -3 23.3887 3.06881   3
  16   4  -3 21.9685 2.46095   2
 -16   4   3 20.0604 2.49029   4
 -16   4   3 22.9738 2.42611   1
  14  -4  -3 11.2354 2.19133   3
 -14  -4   3 7.04025 1.55655   1
 -14  -4   3 10.4330 1.50214   4
  14   4  -3 10.1572 1.74331   2
 -14   4   3 9.91020 1.57843   1
 -14   4   3 11.9813 1.81874   4
  12  -4  -3 3.28630 1.45021   3
 -12  -4   3 1.75581 0.70463   3
 -12  -4   3 1.21100 0.86956   1
 -12  -4   3 0.31778 0.51998   4
 -12   4   3 0.34106 0.58070   4
 -12   4   3 0.52998 0.63646   1
  12   4  -3 0.81012 0.64803   2
 -10  -4   3 60.4801 2.74155   4
  10  -4  -3 63.6972 3.58102   3
 -10  -4   3 61.0548 2.81947   3
 -10  -4   3 62.9178 3.09579   1
 -10   4   3 67.6246 3.11976   2
 -10   4   3 62.6645 2.96908   1
  10   4  -3 58.8687 3.01136   2
 -10   4   3 59.2129 3.07944   4
  10   4  -3 63.5500 2.70522   4
  -8  -4   3 25.5930 1.84941   3
  -8  -4   3 22.8479 1.79524   1
  -8  -4   3 27.2295 1.78789   4
   8  -4  -3 30.9389 2.54241   3
   8   4  -3 24.3329 1.63787   4
   8   4  -3 25.0483 1.87104   2
  -8   4   3 23.9254 1.77958   1
  -8   4   3 22.4398 1.82945   4
  -8   4   3 28.3420 1.39609   2
   6  -4  -3 63.7425 3.39365   3
  -6  -4   3 60.6376 2.86331   3
  -6  -4   3 59.5532 2.76496   1
   6   4  -3 62.6173 2.87315   2
  -6   4   3 64.8806 2.24941   2
  -6   4   3 59.4211 2.87862   4
  -6   4   3 59.1608 2.71420   1
   6   4  -3 65.2221 2.57478   4
   4  -4  -3 38.0095 2.18481   1
   4  -4  -3 37.9997 2.58719   3
  -4  -4   3 34.8303 2.00072   1
  -4  -4   3 37.8897 2.30046   3
   4   4  -3 36.9095 2.16202   2
  -4   4   3 38.4809 1.76706   2
  -4   4   3 38.9544 2.24317   4
   4   4  -3 40.9992 1.98713   4
  -4   4   3 40.1125 2.13957   1
   2  -4  -3 3.75720 1.19962   3
  -2  -4   3 3.64916 0.77972   1
   2  -4  -3 4.43650 1.01887   1
  -2  -4   3 5.19676 1.15064   3
  -2   4   3 3.48930 0.83488   1
   2   4  -3 3.92949 0.84780   2
  -2   4   3 1.99449 0.68419   4
  -2   4   3 1.94709 0.55949   2
   2   4  -3 4.34164 0.84237   4
   0  -4  -3 56.7018 2.87860   3
   0  -4  -3 61.0660 2.77700   1
   0  -4   3 56.1283 3.04437   3
   0  -4   3 59.4503 2.40398   1
   0   4   3 54.6184 2.48948   1
   0   4  -3 59.2037 2.48386   4
   0   4   3 54.2196 2.36035   2
   0   4  -3 61.2312 2.64180   2
   0   4   3 59.4496 2.76160   4
   2  -4   3 464.105 8.92669   1
  -2  -4  -3 459.237 9.71992   3
  -2  -4  -3 463.918 9.85305   1
   2  -4   3 467.746 10.5420   3
   2   4   3 454.446 9.28382   2
   2   4   3 466.610 9.74620   4
  -2   4  -3 464.862 9.39838   2
  -2   4  -3 470.806 8.68581   1
   2   4   3 447.972 9.38788   1
  -2   4  -3 451.767 9.23237   4
  -4  -4  -3 3.51523 0.97014   1
  -4  -4  -3 6.43775 1.16318   3
   4  -4   3 5.83176 1.33141   3
   4  -4   3 3.80312 0.72935   1
  -4   4  -3 6.21417 1.04339   4
   4   4   3 4.27168 0.98331   4
  -4   4  -3 4.97271 0.80711   1
  -4   4  -3 3.70749 0.83881   2
   4   4   3 5.01887 1.01087   2
   6  -4   3 4.58096 1.35360   3
  -6  -4  -3 3.25787 0.84492   3
  -6  -4  -3 2.92944 0.84379   4
  -6  -4  -3 2.64504 0.96673   1
   6   4   3 1.20494 0.65586   4
  -6   4  -3 1.44168 0.52262   1
  -6   4  -3 2.63978 0.73375   2
   6   4   3 2.56608 0.76477   2
  -6   4  -3 2.27952 0.76598   4
  -8  -4  -3 20.9146 1.37961   3
  -8  -4  -3 21.5614 2.26198   1
  -8  -4  -3 21.0412 2.13908   4
   8  -4   3 21.1489 2.64555   3
  -8   4  -3 20.8081 1.39536   1
  -8   4  -3 17.7836 1.48279   2
   8   4   3 18.5746 1.98920   2
   8   4   3 24.0156 1.85320   4
  -8   4  -3 20.9497 1.77588   4
 -10  -4  -3 70.9248 3.39015   4
  10  -4   3 64.5962 3.81418   3
 -10  -4  -3 61.2039 3.30093   1
 -10   4  -3 75.4838 3.04708   2
  10   4   3 69.8694 3.33893   2
 -10   4  -3 71.6710 2.77481   1
 -10   4  -3 66.6692 3.27709   4
  10   4   3 69.8714 3.24055   4
 -12  -4  -3 242.770 6.91079   4
 -12  -4  -3 225.264 7.05984   1
  12  -4   3 216.879 7.57564   3
  12   4   3 223.747 6.79967   2
 -12   4  -3 231.083 5.85722   1
 -12   4  -3 231.099 6.07653   2
 -12   4  -3 230.006 6.80620   4
  12   4   3 223.195 6.50085   4
  14  -4   3 89.7913 4.85693   3
 -14  -4  -3 70.4699 3.92679   1
 -14  -4  -3 83.2256 3.89137   4
 -14   4  -3 79.7381 3.95573   4
  14   4   3 82.5702 3.99903   2
  16  -4   3 100.964 5.35695   3
 -16  -4  -3 88.2973 4.60327   1
 -16  -4  -3 114.875 4.83121   4
 -16   4  -3 104.679 4.78675   4
  16   4   3 99.4630 4.65253   2
  18  -4   3 31.7876 3.72007   3
 -18  -4  -3 31.4771 3.33274   1
 -18  -4  -3 36.6184 2.90621   4
  18   4   3 38.8310 3.11709   2
 -18   4  -3 31.3029 3.29534   4
 -20  -4  -3 54.1430 3.61510   4
  20  -4   3 62.1189 4.53068   3
 -20  -4  -3 55.0368 3.93017   1
 -20   4  -3 50.0612 3.74907   4
  20   4   3 54.0134 3.81645   2
 -22  -4  -3 15.2704 2.69476   1
  22  -4   3 20.3493 3.26836   3
 -22  -4  -3 14.6014 2.36810   4
 -22   4  -3 19.4055 2.88927   4
  22   4   3 18.7449 2.76436   2
 -24  -4  -3 3.22829 1.61870   4
 -24  -4  -3 2.27116 1.36259   1
  24   4   3 2.09150 1.17473   2
 -24   4  -3 1.06581 1.47053   4
  25  -5  -3 9.10998 3.08728   3
  25   5  -3 7.78430 2.16033   2
 -23  -5   3 2.38849 1.28766   1
  23  -5  -3 2.62940 2.17281   3
  23   5  -3 6.14153 1.84791   2
 -23   5   3 5.00266 1.82734   4
 -21  -5   3 122.574 6.05438   1
  21  -5  -3 118.627 6.76106   3
 -21   5   3 110.437 5.85139   4
  21   5  -3 126.512 5.89924   2
 -19  -5   3 10.1033 1.77028   4
 -19  -5   3 10.5997 2.20109   1
  19  -5  -3 10.5284 2.69426   3
 -19   5   3 10.4440 1.88025   1
  19   5  -3 10.9954 2.05500   2
 -19   5   3 10.6138 2.22182   4
  17  -5  -3 40.9000 4.47620   3
 -17  -5   3 33.7654 2.63139   4
 -17  -5   3 44.6481 3.39305   1
  17   5  -3 37.5658 2.94091   2
 -17   5   3 36.3834 2.74452   1
 -17   5   3 33.6186 3.53162   4
 -15  -5   3 18.8191 2.16344   4
 -15  -5   3 19.8612 2.61309   1
  15  -5  -3 22.4923 3.33436   3
 -15   5   3 17.2909 2.12512   1
 -15   5   3 16.6120 2.40259   4
  15   5  -3 14.4024 2.15322   2
 -13  -5   3 0.72680 0.91241   1
  13  -5  -3 0.37265 1.33265   3
 -13  -5   3 -0.5379 0.62211   4
 -13   5   3 1.27205 0.96155   4
 -13   5   3 -0.2790 0.58299   1
  13   5  -3 0.07082 0.57389   2
  11  -5  -3 11.0435 2.36168   3
 -11  -5   3 13.8197 1.74679   4
 -11  -5   3 15.7065 2.10934   1
 -11   5   3 13.8559 2.06294   4
  11   5  -3 11.4088 1.79469   2
 -11   5   3 15.4603 1.92954   1
  11   5  -3 13.9698 1.71936   4
  -9  -5   3 28.0025 2.11506   4
  -9  -5   3 29.4829 2.38604   1
   9  -5  -3 31.4265 3.40189   3
  -9  -5   3 33.5133 2.38126   3
  -9   5   3 28.6343 2.81084   4
   9   5  -3 27.7230 1.95581   4
  -9   5   3 33.6392 2.31912   1
   9   5  -3 33.0627 2.42167   2
   7  -5  -3 370.579 10.1707   3
  -7  -5   3 354.243 8.77566   1
  -7  -5   3 366.711 8.45080   4
  -7  -5   3 353.711 8.87969   3
  -7   5   3 365.239 8.60284   1
  -7   5   3 367.791 9.21564   4
   7   5  -3 374.391 8.31555   4
  -7   5   3 360.440 7.52713   2
   7   5  -3 360.504 8.98277   2
   5  -5  -3 75.6070 3.45986   1
  -5  -5   3 76.4035 3.70922   3
  -5  -5   3 72.1338 3.30168   1
   5  -5  -3 71.5205 4.07343   3
  -5   5   3 70.0322 2.77606   2
  -5   5   3 72.5897 3.55222   4
   5   5  -3 77.9595 3.22217   4
   5   5  -3 74.4248 3.47631   2
  -5   5   3 70.9453 3.24010   1
  -3  -5   3 40.0702 2.38171   1
  -3  -5   3 42.8171 2.85143   3
   3  -5  -3 45.5218 2.66207   1
   3  -5  -3 41.5283 3.08852   3
   3   5  -3 50.2544 2.54340   4
   3   5  -3 38.7247 2.39620   2
  -3   5   3 41.5030 2.16614   2
  -3   5   3 40.9854 2.41747   1
  -3   5   3 37.7671 2.53870   4
   1  -5  -3 69.8935 3.76404   3
  -1  -5   3 67.2022 2.99793   1
  -1  -5   3 72.4549 3.80482   3
   1  -5  -3 67.1310 3.32096   1
  -1   5   3 70.6684 3.17476   1
   1   5  -3 74.3573 3.32700   2
  -1   5   3 73.8657 3.47704   4
   1   5  -3 70.6676 3.08960   4
  -1   5   3 74.0207 3.03839   2
   1  -5   3 149.615 5.69063   3
  -1  -5  -3 147.272 5.09175   1
  -1  -5  -3 149.399 5.37630   3
   1  -5   3 143.287 4.48763   1
   1   5   3 144.484 5.01463   4
  -1   5  -3 148.875 4.79864   2
   1   5   3 146.530 4.79126   1
  -1   5  -3 154.728 4.82241   4
   1   5   3 134.824 4.49634   2
   3  -5   3 15.9936 2.32905   3
  -3  -5  -3 16.5635 2.06772   3
  -3  -5  -3 15.6179 2.00469   1
   3  -5   3 16.6355 1.69039   1
   3   5   3 15.7196 1.84550   2
   3   5   3 16.7667 1.94749   4
  -3   5  -3 17.3139 1.88343   2
  -3   5  -3 17.3434 1.42730   1
  -3   5  -3 16.9341 1.92216   4
   5  -5   3 81.0738 4.31943   3
   5  -5   3 76.9501 3.11047   1
  -5  -5  -3 83.3901 3.58462   3
  -5  -5  -3 76.8084 3.68640   1
  -5   5  -3 85.0971 3.63231   4
  -5   5  -3 76.5958 2.92359   1
   5   5   3 82.5254 3.66475   4
   5   5   3 81.4169 3.59021   2
  -5   5  -3 74.2605 3.24399   2
   7  -5   3 13.2249 2.36265   3
  -7  -5  -3 8.87670 1.56947   4
  -7  -5  -3 10.4469 1.47190   3
  -7  -5  -3 12.2472 1.87198   1
   7  -5   3 9.09291 1.32745   1
   7   5   3 11.3751 1.71390   4
  -7   5  -3 11.1676 1.53807   2
  -7   5  -3 7.56112 1.41396   4
   7   5   3 10.2662 1.60491   2
  -7   5  -3 6.97808 1.10176   1
   9  -5   3 1.70774 1.42876   3
  -9  -5  -3 4.71518 1.26166   4
  -9  -5  -3 2.05627 1.06762   1
  -9   5  -3 3.92217 1.13427   4
   9   5   3 2.82258 1.01728   4
   9   5   3 3.35474 1.11112   2
  -9   5  -3 3.59975 1.01914   2
  -9   5  -3 4.94428 1.00835   1
 -11  -5  -3 17.8724 2.23838   4
 -11  -5  -3 13.6235 2.22629   1
  11  -5   3 14.0127 2.58774   3
  11   5   3 14.8703 1.99667   4
 -11   5  -3 15.2314 2.13466   4
  11   5   3 17.0521 2.21869   2
 -13  -5  -3 48.4836 3.45846   1
 -13  -5  -3 55.1421 3.33808   4
  13  -5   3 46.8661 3.95645   3
  13   5   3 37.2112 2.75849   4
  13   5   3 44.7755 3.15933   2
 -13   5  -3 50.8780 3.31319   4
 -15  -5  -3 39.4721 3.23525   1
 -15  -5  -3 43.3462 3.11001   4
  15  -5   3 37.4133 4.21443   3
 -15   5  -3 42.2570 3.19741   4
  15   5   3 43.5877 3.26729   2
 -17  -5  -3 38.0205 3.22713   1
  17  -5   3 42.6958 4.53768   3
 -17  -5  -3 40.8830 3.15493   4
 -17   5  -3 33.7634 3.52417   4
  17   5   3 35.7202 3.68088   2
  19  -5   3 29.9355 4.01479   3
 -19  -5  -3 25.6368 3.08150   4
 -19  -5  -3 31.0028 3.62937   1
  19   5   3 30.9875 3.46234   2
 -19   5  -3 33.4899 3.62661   4
 -21  -5  -3 36.5402 3.75325   4
  21  -5   3 32.4167 4.12827   3
 -21  -5  -3 29.0465 3.53250   1
  21   5   3 31.8241 3.65167   2
 -21   5  -3 26.4570 3.41589   4
  23  -5   3 38.6391 4.70837   3
 -23  -5  -3 32.4646 3.50605   4
 -23  -5  -3 38.8920 4.31882   1
 -23   5  -3 44.6854 4.48630   4
  23   5   3 31.3813 3.72712   2
  22  -6  -3 -2.5452 1.83271   3
 -22  -6   3 0.22957 1.07274   1
 -22   6   3 1.34867 1.22898   4
  22   6  -3 0.14777 0.96954   2
  20  -6  -3 0.81335 2.18098   3
 -20  -6   3 11.2303 2.42532   1
 -20   6   3 9.07569 2.19106   4
  20   6  -3 4.44376 1.80327   2
  18  -6  -3 43.4520 5.15551   3
 -18  -6   3 41.3340 4.21777   1
 -18   6   3 46.3243 3.83866   4
  18   6  -3 45.4728 3.55254   2
 -16  -6   3 -0.7658 1.03332   1
  16  -6  -3 1.48691 2.05039   3
  16   6  -3 0.82967 1.18180   2
 -16   6   3 1.34579 1.24934   4
  14  -6  -3 11.6484 2.65879   3
 -14  -6   3 16.6751 2.56908   1
 -14   6   3 15.4457 2.20545   1
  14   6  -3 15.5912 2.41075   2
 -14   6   3 13.1523 2.22836   4
 -12  -6   3 6.75870 1.45453   4
  12  -6  -3 10.8262 2.69592   3
 -12  -6   3 10.1589 1.99502   1
  12   6  -3 13.0264 1.83197   4
  12   6  -3 10.2035 1.99007   2
 -12   6   3 10.9209 2.01891   4
 -12   6   3 12.2308 1.82808   1
  10  -6  -3 7.40462 1.62420   1
 -10  -6   3 9.82565 1.61926   4
  10  -6  -3 9.58190 2.47695   3
 -10  -6   3 8.67950 1.78096   1
 -10   6   3 11.0634 1.75696   1
  10   6  -3 10.4639 1.92447   2
 -10   6   3 8.51007 1.81128   4
  10   6  -3 11.0791 1.68171   4
   8  -6  -3 0.49412 0.82498   1
  -8  -6   3 1.33013 1.04660   1
   8  -6  -3 0.39324 1.44134   3
  -8  -6   3 1.87462 0.89996   3
  -8  -6   3 0.76679 0.75246   4
  -8   6   3 0.27490 0.71855   1
   8   6  -3 1.13387 0.81171   2
  -8   6   3 1.29826 1.08126   4
   8   6  -3 0.82939 0.76697   4
  -6  -6   3 22.3956 2.51677   1
   6  -6  -3 19.7884 2.35313   1
   6  -6  -3 17.8150 2.85815   3
  -6  -6   3 20.5883 2.52093   3
  -6   6   3 17.9309 2.11187   1
   6   6  -3 19.7173 2.16924   4
   6   6  -3 18.4616 2.36690   2
  -6   6   3 21.2796 2.58504   4
  -4  -6   3 0.40373 0.78743   1
   4  -6  -3 0.83809 0.87026   1
   4  -6  -3 0.24010 1.37731   3
  -4  -6   3 0.15304 0.71391   3
   4   6  -3 -0.2096 0.68580   4
   4   6  -3 -0.8233 0.60068   2
  -4   6   3 0.51272 0.73821   1
  -4   6   3 0.22853 0.54921   2
  -4   6   3 1.72014 0.99125   4
  -2  -6   3 216.719 6.46871   1
  -2  -6   3 212.329 7.32517   3
   2  -6  -3 230.365 7.03345   1
   2  -6  -3 217.374 7.65017   3
  -2   6   3 218.812 6.53900   1
   2   6  -3 227.128 6.79781   2
  -2   6   3 220.780 7.03779   4
  -2   6   3 213.301 6.12827   2
   2   6  -3 222.549 6.49154   4
   0  -6   3 110.070 4.28633   1
   0  -6   3 103.562 5.10857   3
   0  -6  -3 101.124 4.57133   1
   0  -6  -3 111.906 5.22218   3
   0   6  -3 113.051 4.47214   4
   0   6   3 110.540 4.72680   4
   0   6   3 109.488 4.40033   1
   0   6   3 115.886 4.33306   2
   0   6  -3 101.883 4.30813   2
  -2  -6  -3 5.75518 1.45968   1
  -2  -6  -3 8.37275 1.92586   3
   2  -6   3 5.27696 1.74311   3
   2  -6   3 4.53269 1.14115   1
  -2   6  -3 7.21233 1.53320   4
   2   6   3 4.70150 1.27850   4
   2   6   3 3.63098 1.12763   2
  -2   6  -3 3.28220 1.07664   2
   4  -6   3 37.4778 3.19909   3
  -4  -6  -3 31.2264 3.10186   1
   4  -6   3 34.5128 2.29226   1
  -4  -6  -3 33.6349 2.66210   3
  -4   6  -3 32.0568 2.34707   2
   4   6   3 33.0357 2.51853   2
  -4   6  -3 28.6753 2.36049   4
   4   6   3 33.5534 2.61714   4
  -4   6  -3 36.5016 2.19659   1
  -6  -6  -3 -1.4448 0.73889   1
   6  -6   3 -0.0361 1.12590   3
   6   6   3 -0.1580 0.73805   4
  -6   6  -3 -0.0112 0.68902   4
  -6   6  -3 0.67312 0.76699   2
   6   6   3 0.93141 0.85229   2
  -8  -6  -3 8.77769 1.76403   4
  -8  -6  -3 11.3257 1.97634   1
   8  -6   3 5.03507 1.88333   3
   8   6   3 6.25864 1.50764   4
  -8   6  -3 9.64485 1.83065   4
  -8   6  -3 8.07861 1.62771   2
   8   6   3 8.56192 1.59860   2
 -10  -6  -3 5.42281 1.48622   4
 -10  -6  -3 8.83249 1.92655   1
  10  -6   3 4.76855 1.99041   3
  10   6   3 7.19362 1.56761   4
 -10   6  -3 6.78256 1.61428   4
  10   6   3 7.16182 1.69341   2
 -12  -6  -3 18.4805 2.73638   1
  12  -6   3 22.3413 3.38464   3
 -12  -6  -3 21.2073 2.71063   4
  12   6   3 20.7191 2.72469   2
  12   6   3 19.1758 2.48922   4
 -12   6  -3 18.6888 2.52021   4
 -14  -6  -3 0.47111 1.03107   4
 -14  -6  -3 1.16161 0.97589   1
  14  -6   3 0.77839 1.24706   3
 -14   6  -3 0.00349 0.98626   4
  14   6   3 -0.5027 0.73820   4
  14   6   3 0.99107 1.14249   2
 -16  -6  -3 85.3760 4.72075   4
 -16  -6  -3 78.4414 4.89219   1
  16  -6   3 81.8085 5.69625   3
  16   6   3 82.9838 4.83442   2
 -16   6  -3 65.5787 4.32692   4
  18  -6   3 2.25881 1.97433   3
 -18  -6  -3 2.04862 1.51967   4
 -18  -6  -3 1.89559 1.27715   1
 -18   6  -3 -1.1170 0.96178   4
  18   6   3 0.04331 1.18799   2
 -20  -6  -3 37.9162 3.92181   4
 -20  -6  -3 44.0407 4.71081   1
  20  -6   3 37.0243 4.81109   3
  20   6   3 36.9149 4.22193   2
 -20   6  -3 38.9633 4.23699   4
  17  -7  -3 5.03261 2.95219   3
 -17  -7   3 6.41280 2.12770   1
  17   7  -3 5.90318 1.83466   2
 -17   7   3 8.05631 2.35132   4
 -15  -7   3 2.67527 1.51488   1
  15  -7  -3 3.25292 2.48467   3
  15   7  -3 2.06206 1.27651   2
 -15   7   3 1.22970 1.36340   4
  13  -7  -3 15.7494 3.55861   3
 -13  -7   3 17.6418 2.73852   1
  13   7  -3 12.7499 2.44115   2
 -13   7   3 18.4979 2.80589   4
  11  -7  -3 55.2803 5.63891   3
 -11  -7   3 49.2098 3.53252   1
  11   7  -3 52.2195 3.80235   2
 -11   7   3 48.8207 3.76318   4
  -9  -7   3 67.0456 4.13023   1
   9  -7  -3 66.3044 5.20529   3
   9  -7  -3 75.6331 4.17274   1
  -9   7   3 69.0963 3.85841   1
  -9   7   3 70.7160 4.37872   4
   9   7  -3 66.8737 4.13322   2
  -7  -7   3 60.4709 6.71693   3
   7  -7  -3 52.8156 4.52868   3
  -7  -7   3 55.4140 3.64794   1
   7  -7  -3 51.9512 3.51398   1
  -7   7   3 58.4947 3.44564   1
  -7   7   3 57.7931 3.86280   4
   7   7  -3 49.4396 3.52534   2
   5  -7  -3 23.1986 2.78375   1
  -5  -7   3 19.0793 2.47965   1
  -5  -7   3 22.9053 2.87328   3
   5  -7  -3 14.4005 2.92155   3
   5   7  -3 16.9094 2.56163   4
   5   7  -3 20.3056 2.66497   2
  -5   7   3 21.1289 2.49493   1
  -5   7   3 16.3123 2.45601   4
   3  -7  -3 74.5285 4.14309   1
   3  -7  -3 73.1924 4.83496   3
  -3  -7   3 72.4909 4.40410   3
  -3  -7   3 75.2125 3.99148   1
  -3   7   3 75.2989 3.89482   1
   3   7  -3 78.0120 4.14556   2
  -3   7   3 75.0493 4.27991   4
   3   7  -3 73.9009 3.81184   4
   1  -7  -3 11.0068 2.32826   3
  -1  -7   3 10.6767 1.84618   1
   1  -7  -3 13.9708 2.24322   1
  -1  -7   3 13.9255 2.49277   3
  -1   7   3 14.7844 2.32516   4
   1   7  -3 11.7713 1.99182   2
   1   7  -3 14.2061 2.12849   4
  -1   7   3 14.5402 1.95519   2
   1  -7   3 37.5924 4.02396   3
  -1  -7  -3 46.8356 3.34646   1
  -1  -7  -3 37.6729 3.82270   3
   1   7   3 35.9879 2.71203   2
   1   7   3 35.8757 2.98973   4
  -1   7  -3 36.5201 2.79530   2
  -1   7  -3 36.6189 2.81281   4
   3  -7   3 34.2381 3.93641   3
  -3  -7  -3 32.4312 3.36515   3
  -3  -7  -3 37.2264 3.10353   1
   3   7   3 34.5512 2.73055   2
  -3   7  -3 33.5009 2.79844   4
  -3   7  -3 34.3329 2.64535   2
   3   7   3 35.5539 2.97345   4
  -5  -7  -3 17.9767 2.57878   1
   5  -7   3 16.7630 3.05179   3
   5   7   3 19.0673 2.55180   2
   5   7   3 23.6465 2.84421   4
  -5   7  -3 15.9529 2.34958   4
  -5   7  -3 20.3906 2.40319   2
  -7  -7  -3 0.38951 1.00766   4
  -7  -7  -3 0.09350 1.02209   1
   7  -7   3 -1.6370 1.07736   3
   7   7   3 -0.7924 0.52894   2
  -7   7  -3 -0.5462 0.86650   4
   7   7   3 -0.3081 0.75850   4
  -9  -7  -3 7.71503 1.80951   4
   9  -7   3 12.4675 2.91856   3
  -9  -7  -3 8.17845 2.09925   1
  -9   7  -3 12.7379 2.24934   4
   9   7   3 5.45873 1.58468   2
   9   7   3 11.5742 2.04874   4
 -11  -7  -3 2.62525 1.53289   4
  11  -7   3 0.92257 1.72720   3
 -11  -7  -3 1.91971 1.43639   1
  11   7   3 3.70198 1.40736   2
  11   7   3 3.21143 1.35438   4
 -11   7  -3 1.74472 1.28744   4
 -13  -7  -3 3.79098 1.54131   4
  13  -7   3 7.74408 2.59342   3
 -13  -7  -3 6.26672 1.97298   1
 -13   7  -3 5.18759 1.71020   4
  13   7   3 4.89481 1.65886   4
  13   7   3 4.81619 1.72072   2
  15  -7   3 6.69975 2.55484   3
 -15  -7  -3 7.62100 1.88945   4
 -15  -7  -3 9.47564 2.32556   1
  15   7   3 4.96854 1.82295   2
 -15   7  -3 8.04099 2.00904   4
 -17  -7  -3 4.71460 1.78438   4
  17  -7   3 7.65829 3.04713   3
 -17   7  -3 4.05634 1.80172   4
  12  -8  -3 90.4733 6.83034   3
  12   8  -3 78.0258 5.03579   2
 -12   8   3 81.4249 5.29174   4
 -10  -8   3 1.34904 1.33079   1
  10  -8  -3 -0.2064 2.08672   3
  10   8  -3 0.69877 1.27938   2
 -10   8   3 0.79205 1.23882   4
   8  -8  -3 0.91285 1.91393   3
  -8  -8   3 0.28487 1.21898   1
  -8   8   3 -0.3348 1.02586   4
   8   8  -3 0.06244 0.82335   2
   6  -8  -3 84.4011 5.84247   3
  -6  -8   3 82.6716 5.83420   1
   6   8  -3 89.6887 4.97647   2
  -6   8   3 91.4223 5.19771   4
   4  -8  -3 3.36856 1.55444   1
   4  -8  -3 3.12717 1.90848   3
  -4  -8   3 3.56101 1.33694   3
  -4   8   3 4.37848 1.65888   4
   4   8  -3 4.10425 1.50815   2
   2  -8  -3 0.67210 1.38390   3
   2  -8  -3 1.35459 1.16836   1
  -2  -8   3 4.27662 1.45374   3
  -2   8   3 -0.3757 1.17406   4
   2   8  -3 1.06072 1.13659   2
   0  -8   3 5.17489 1.64104   3
   0  -8  -3 2.40443 1.75290   3
   0  -8  -3 0.85682 1.20815   1
   0   8   3 2.85945 1.37722   4
   0   8  -3 2.77062 1.25600   2
  -2  -8  -3 2.04049 1.39340   1
   2  -8   3 4.92176 1.79121   3
   2   8   3 2.56464 1.31246   2
   2   8   3 4.59622 1.64214   4
  -4  -8  -3 4.59323 1.69660   1
   4  -8   3 6.85341 2.12317   3
   4   8   3 9.05295 1.93608   4
   4   8   3 7.59151 1.81636   2
   6  -8   3 11.1475 2.78240   3
  -6  -8  -3 16.9761 2.79982   4
  -6  -8  -3 11.8193 2.46016   1
   6   8   3 12.6138 2.25445   2
   6   8   3 13.6096 2.40626   4
  -6   8  -3 15.5880 3.06233   4
   8  -8   3 7.21064 2.56247   3
  -8  -8  -3 5.87275 1.79477   4
  -8  -8  -3 2.60135 1.56238   1
   8   8   3 3.39635 1.63890   4
   8   8   3 6.29327 1.86211   2
  -8   8  -3 6.67916 1.99025   4
 -10  -8  -3 82.3926 4.99424   4
 -10  -8  -3 87.7580 5.43369   1
  10  -8   3 82.3705 6.13407   3
 -10   8  -3 81.3456 5.03046   4
  10   8   3 83.5166 5.02073   2
  10   8   3 85.1878 4.90157   4
 -30   0   4 2.05650 1.50465   1
 -30   0   4 1.71353 1.30512   4
 -28   0   4 100.126 5.51689   1
 -28   0   4 95.6484 5.11411   4
 -26   0   4 25.6984 3.07993   4
 -26   0   4 27.9083 3.29431   1
 -24   0   4 37.1871 2.94796   4
 -24   0   4 39.4596 3.21799   1
 -22   0   4 161.803 5.77959   4
 -22   0   4 153.659 6.05286   1
  20   0  -4 0.29590 0.54616   2
 -20   0   4 -0.6285 0.61048   4
  20   0  -4 -0.1209 0.96771   3
 -20   0   4 -0.5739 0.63864   1
  18   0  -4 188.742 5.04139   2
 -18   0   4 190.448 5.67067   4
 -18   0   4 196.055 6.15125   1
  18   0  -4 185.625 5.12298   3
 -16   0   4 349.379 7.90507   4
  16   0  -4 338.916 7.41441   3
  16   0  -4 350.380 7.21180   2
 -16   0   4 337.821 8.30470   1
  14   0  -4 1323.10 21.5500   3
 -14   0   4 1318.35 22.4833   1
 -14   0   4 1327.13 21.8575   4
  14   0  -4 1348.10 21.0776   2
  12   0  -4 1110.03 18.0143   3
 -12   0   4 1103.40 18.0501   4
 -12   0   4 1074.17 18.6010   1
 -12   0   4 1098.40 18.0322   3
  12   0  -4 1099.19 17.3311   2
  10   0  -4 148.960 3.75880   3
 -10   0   4 136.218 3.53134   4
 -10   0   4 137.519 3.90365   1
  10   0  -4 137.715 3.13451   2
 -10   0   4 146.372 3.75127   3
  -8   0   4 328.003 6.61360   1
   8   0  -4 340.347 6.53570   3
  -8   0   4 337.160 6.57043   3
   8   0  -4 342.600 5.78173   2
  -8   0   4 325.427 6.15370   4
   6   0  -4 750.110 12.1216   3
  -6   0   4 722.270 12.1233   3
  -6   0   4 734.650 11.5151   4
   6   0  -4 722.675 11.1705   2
  -6   0   4 739.168 12.0245   1
  -4   0   4 9999.99 143.776   3
  -4   0   4 9485.71 140.156   4
  -4   0   4 9342.86 142.179   1
   4   0  -4 9428.01 139.907   2
  -2   0   4 6175.17 90.3815   3
  -2   0   4 5803.29 89.0846   1
  -2   0   4 6008.40 87.6499   4
   2   0  -4 5854.27 88.6681   2
   0   0   4 2.58778 0.26928   1
   0   0   4 2.20327 0.38553   3
   0   0   4 3.07023 0.30926   4
   0   0   4 2.15813 0.34169   2
   0   0  -4 1.80021 0.24713   4
   0   0  -4 2.76363 0.37760   2
  -2   0  -4 35.7745 1.00276   1
  -2   0  -4 35.6880 1.16705   4
   2   0   4 35.4123 1.17143   3
   2   0   4 36.3332 1.33997   2
  -4   0  -4 3404.26 49.8477   1
   4   0   4 3400.00 50.2489   3
  -4   0  -4 3293.63 48.9339   4
   4   0   4 3314.62 49.2849   2
  -6   0  -4 0.49319 0.31824   1
   6   0   4 -0.0759 0.22464   3
   6   0   4 1.05706 0.43580   2
  -6   0  -4 0.75612 0.34472   4
  -8   0  -4 1244.80 20.2261   4
   8   0   4 1260.79 20.5202   2
  -8   0  -4 1285.49 19.8814   1
   8   0   4 1277.58 19.3559   3
  10   0   4 333.320 7.28491   2
 -10   0  -4 334.589 6.80229   1
  10   0   4 332.695 6.19036   3
 -10   0  -4 317.223 7.00659   4
  12   0   4 55.0295 2.04415   3
  12   0   4 52.5716 2.58305   2
 -12   0  -4 58.1824 2.60881   4
 -12   0  -4 60.6196 2.50173   1
 -14   0  -4 142.352 4.39700   1
 -14   0  -4 133.641 4.49739   4
  14   0   4 139.859 3.66136   3
  14   0   4 139.503 4.68205   2
 -16   0  -4 1.70991 0.84315   4
  16   0   4 6.34629 1.32436   2
 -16   0  -4 5.17819 1.08944   1
 -18   0  -4 58.4308 3.10959   1
  18   0   4 54.7995 3.21169   2
 -18   0  -4 60.6488 3.26196   4
  20   0   4 21.2723 2.55556   2
 -20   0  -4 25.8190 2.80312   4
 -20   0  -4 28.5931 2.36267   1
 -22   0  -4 0.67272 0.94111   1
  22   0   4 0.02577 0.82406   2
 -22   0  -4 0.92287 0.84642   4
 -24   0  -4 -1.0860 0.91981   4
 -24   0  -4 -0.4509 0.79031   1
  24   0   4 -1.1095 0.82024   2
 -26   0  -4 11.9688 2.19653   1
 -26   0  -4 8.85172 2.19088   4
 -28   0  -4 5.99895 1.95096   4
 -29  -1   4 1.56246 1.45385   1
 -29  -1   4 8.21166 2.07053   4
 -29   1   4 2.07716 1.59632   1
 -29   1   4 5.93916 1.89211   4
 -27  -1   4 49.5215 3.91452   1
 -27  -1   4 47.8454 3.56588   4
 -27   1   4 60.0951 4.09212   4
 -27   1   4 51.8119 3.96251   1
 -25  -1   4 14.3935 2.23698   4
 -25  -1   4 15.4824 2.46505   1
 -25   1   4 13.7295 2.36056   1
 -25   1   4 6.27980 1.70042   4
 -23  -1   4 151.930 6.27467   1
 -23  -1   4 157.629 5.77454   4
  23   1  -4 168.164 5.60092   2
 -23   1   4 163.507 6.20573   4
 -23   1   4 165.909 6.42924   1
 -21  -1   4 79.4404 3.75132   4
  21  -1  -4 77.7087 3.67518   3
 -21  -1   4 74.7298 4.05984   1
 -21   1   4 75.6734 4.04095   1
 -21   1   4 73.5567 3.79683   4
  21   1  -4 74.9954 3.42580   2
 -19  -1   4 13.3040 1.73375   4
 -19  -1   4 10.1443 1.70446   1
  19  -1  -4 9.91914 1.54862   3
  19   1  -4 14.4489 1.73522   2
 -19   1   4 11.1545 1.69719   4
 -19   1   4 13.0537 2.00514   1
 -17  -1   4 -0.4633 0.57044   1
  17  -1  -4 0.23062 0.56697   3
  17  -1  -4 0.52634 0.46464   2
 -17  -1   4 -0.0164 0.49640   4
  17   1  -4 0.05435 0.43553   3
 -17   1   4 0.83425 0.58415   1
  17   1  -4 1.01914 0.59589   2
 -17   1   4 -0.0306 0.60192   4
  15  -1  -4 25.0646 1.38272   2
 -15  -1   4 24.9154 1.92980   1
 -15  -1   4 25.0572 1.67998   4
 -15  -1   4 22.9687 1.45373   3
  15  -1  -4 22.2562 1.72977   3
  15   1  -4 25.9804 1.64156   2
  15   1  -4 22.8176 1.46363   3
 -15   1   4 21.3799 1.74125   1
 -15   1   4 23.2565 1.80157   4
  13  -1  -4 15.4838 1.33503   3
  13  -1  -4 17.0192 1.00100   2
 -13  -1   4 14.2222 1.62544   1
 -13  -1   4 16.9432 1.22872   3
 -13  -1   4 16.9439 1.27362   4
 -13   1   4 16.6945 1.41555   4
 -13   1   4 15.0226 1.64266   1
  13   1  -4 13.6178 1.13228   2
  13   1  -4 19.4596 1.27290   3
  11  -1  -4 11.9960 1.33064   3
 -11  -1   4 18.8875 1.23865   3
 -11  -1   4 14.4914 1.05049   4
 -11  -1   4 13.1210 1.38960   1
  11  -1  -4 14.4940 0.80553   2
  11   1  -4 14.9663 1.09168   2
 -11   1   4 14.1001 1.47342   1
 -11   1   4 16.3373 1.21508   4
  -9  -1   4 304.344 6.42324   1
  -9  -1   4 300.362 5.78084   4
  -9  -1   4 299.834 6.22010   3
   9  -1  -4 311.402 5.07467   2
   9  -1  -4 304.392 6.44337   3
  -9   1   4 301.432 6.28222   4
   9   1  -4 313.331 6.07240   2
  -9   1   4 301.895 6.53217   1
   7  -1  -4 398.984 7.71409   3
   7  -1  -4 416.674 6.08978   2
  -7  -1   4 401.465 7.52923   1
  -7  -1   4 408.843 7.67206   3
  -7  -1   4 410.527 6.90559   4
   7   1  -4 404.477 7.28360   2
  -7   1   4 395.712 7.68957   1
  -7   1   4 414.289 7.51064   4
  -5  -1   4 53.6131 1.94729   3
  -5  -1   4 55.0437 1.36433   4
   5  -1  -4 56.4279 1.97667   3
  -5  -1   4 55.2373 1.76602   1
  -5   1   4 58.3290 1.82471   4
   5   1  -4 55.7987 1.74554   2
  -5   1   4 54.4749 1.89712   1
  -5   1   4 58.0269 2.01153   3
  -3  -1   4 1130.28 17.0205   1
  -3  -1   4 1134.29 16.4045   4
   3  -1  -4 1153.50 17.6287   3
  -3  -1   4 1114.48 17.7120   3
   3   1  -4 1120.28 17.3590   2
   3   1  -4 1153.66 16.7692   4
  -3   1   4 1139.16 17.6361   3
  -3   1   4 1123.84 17.5064   1
  -3   1   4 1121.38 16.4539   2
  -3   1   4 1131.60 17.3544   4
  -1  -1   4 257.857 4.12304   1
  -1  -1   4 257.870 5.04671   3
   1  -1  -4 252.066 4.72964   3
  -1   1   4 248.937 4.71832   4
  -1   1   4 255.278 4.75889   3
  -1   1   4 247.876 4.71972   1
   1   1  -4 258.220 3.96504   4
   1   1  -4 253.417 4.83376   2
  -1   1   4 251.494 4.34921   2
  -1  -1  -4 94.8594 2.11014   3
   1  -1   4 96.8543 2.60424   3
  -1  -1  -4 92.9550 2.38414   1
   1   1   4 94.4492 2.30031   1
   1   1   4 95.6732 2.38197   4
  -1   1  -4 95.3535 1.98706   4
   1   1   4 91.8708 2.10108   3
  -3  -1  -4 3131.34 45.5445   1
   3  -1   4 3174.02 45.8641   3
  -3  -1  -4 3144.77 45.6940   4
   3  -1   4 3019.63 45.8742   2
  -3  -1  -4 3113.06 45.5440   3
   3   1   4 3104.13 46.3701   3
   3   1   4 3120.36 45.5776   2
  -3   1  -4 3089.88 45.3697   1
   3   1   4 3173.79 45.5854   4
  -3   1  -4 3055.63 45.7102   2
  -3   1  -4 2999.54 45.1048   4
  -5  -1  -4 38.3302 0.72145   3
  -5  -1  -4 36.6244 0.79411   3
  -5  -1  -4 39.5437 1.68429   4
   5  -1   4 37.7752 1.71554   3
   5  -1   4 38.3060 1.73856   2
  -5  -1  -4 41.5686 1.63772   1
  -5   1  -4 40.4732 1.22155   1
  -5   1  -4 37.6043 1.50382   4
   5   1   4 39.3044 1.67508   2
  -5   1  -4 38.9309 1.67618   2
   5   1   4 42.0367 1.67928   4
  -7  -1  -4 437.090 8.46866   4
   7  -1   4 433.077 8.57075   2
  -7  -1  -4 440.076 8.37780   1
   7  -1   4 453.439 8.48633   3
  -7   1  -4 453.858 8.31261   4
  -7   1  -4 444.045 8.43167   2
  -7   1  -4 453.404 7.69929   1
   7   1   4 447.655 8.54010   2
  -9  -1  -4 6.70842 1.02176   4
   9  -1   4 7.25572 1.11459   3
  -9  -1  -4 6.55862 1.00844   1
   9  -1   4 6.15343 0.97534   2
   9   1   4 6.87380 1.03603   2
  -9   1  -4 9.03806 0.93627   1
  -9   1  -4 6.14641 0.94810   4
 -11  -1  -4 68.3359 2.82202   1
  11  -1   4 65.4382 2.82224   2
 -11  -1  -4 78.0770 3.00215   4
  11  -1   4 68.0616 2.78757   3
 -11   1  -4 71.3463 2.83359   4
 -11   1  -4 69.9484 2.51997   1
  11   1   4 70.8297 2.91788   2
 -13  -1  -4 333.997 7.77807   4
 -13  -1  -4 331.000 7.67590   1
  13  -1   4 336.669 7.50465   3
  13  -1   4 324.743 7.79206   2
 -13   1  -4 338.646 7.80904   4
  13   1   4 330.796 7.90033   2
 -13   1  -4 332.461 7.26674   1
  15  -1   4 14.8495 1.76244   3
 -15  -1  -4 16.3575 1.91926   1
 -15  -1  -4 14.6548 1.79788   4
  15  -1   4 13.7992 1.73506   2
  15   1   4 14.9092 1.80609   2
 -15   1  -4 18.0349 1.97883   4
 -15   1  -4 15.2094 1.66668   1
  17  -1   4 29.2626 2.21444   3
 -17  -1  -4 33.3915 2.39831   1
 -17  -1  -4 35.3659 2.39176   4
  17  -1   4 34.6102 2.46377   2
  17   1   4 32.3912 2.45072   2
 -17   1  -4 33.6798 2.25407   1
 -17   1  -4 32.1494 2.34093   4
 -19  -1  -4 134.023 5.22260   4
 -19  -1  -4 140.532 5.27935   1
  19  -1   4 133.369 5.20662   2
  19   1   4 133.546 5.31511   2
 -19   1  -4 140.667 5.05324   1
 -19   1  -4 135.192 5.29982   4
 -21  -1  -4 -0.0108 0.69443   1
  21  -1   4 0.46988 0.78167   2
 -21  -1  -4 0.51232 0.93737   4
 -21   1  -4 0.43081 0.96130   4
  21   1   4 -0.3473 0.78865   2
 -21   1  -4 -0.2475 0.82391   1
 -23  -1  -4 -1.0541 0.83638   4
 -23  -1  -4 0.64524 0.89517   1
  23   1   4 1.23585 1.15669   2
 -23   1  -4 0.42333 0.97582   1
 -23   1  -4 0.19903 1.01736   4
 -25  -1  -4 60.6679 4.06359   1
 -25  -1  -4 56.4735 4.00363   4
 -25   1  -4 66.7177 4.42390   4
  25   1   4 66.2969 4.31562   2
 -27  -1  -4 -0.6630 1.08627   1
 -27  -1  -4 1.42837 1.33052   4
 -27   1  -4 0.10931 1.31279   4
 -28  -2   4 11.3761 2.48713   1
 -28  -2   4 10.3175 2.11154   4
 -28   2   4 18.1080 2.93488   1
 -28   2   4 12.5831 2.38516   4
 -26  -2   4 2.10215 1.42232   1
 -26  -2   4 -0.5533 0.79149   4
 -26   2   4 1.10529 0.94088   4
 -26   2   4 0.21626 1.09947   1
  26   2  -4 -1.5296 0.72046   2
 -24  -2   4 0.26242 0.86980   4
 -24  -2   4 0.49471 1.00190   1
 -24   2   4 1.24011 1.10926   1
 -24   2   4 0.08141 1.00960   4
  24   2  -4 0.38091 0.93561   2
 -22  -2   4 105.939 5.02420   1
 -22  -2   4 122.971 4.82792   4
  22  -2  -4 112.124 5.02306   3
 -22   2   4 119.264 5.25830   4
  22   2  -4 109.968 4.62632   2
 -22   2   4 112.567 5.16283   1
 -20  -2   4 118.457 4.47173   4
 -20  -2   4 106.977 4.79222   1
  20  -2  -4 109.045 4.71279   3
 -20   2   4 121.602 5.02572   4
 -20   2   4 104.273 4.73551   1
  20   2  -4 113.509 4.45727   2
 -18  -2   4 56.4399 2.85719   4
  18  -2  -4 50.7671 3.08820   3
 -18  -2   4 57.4290 3.31953   1
 -18   2   4 54.1228 3.19478   1
  18   2  -4 59.2037 3.00015   2
 -18   2   4 55.1582 3.17057   4
 -16  -2   4 1.31885 0.53711   3
 -16  -2   4 2.84854 0.81696   4
 -16  -2   4 1.78367 0.85677   1
  16  -2  -4 4.13919 1.14653   3
 -16   2   4 2.58356 0.93828   1
 -16   2   4 1.73832 0.87412   4
  16   2  -4 2.78880 0.90109   2
  16   2  -4 2.59009 0.76913   3
 -14  -2   4 0.10072 0.37445   4
  14  -2  -4 0.56765 0.68831   3
  14  -2  -4 -0.0764 0.27831   2
 -14  -2   4 -0.0897 0.39431   1
 -14  -2   4 -0.3314 0.37291   3
 -14   2   4 0.85846 0.65764   4
  14   2  -4 -0.4404 0.23041   2
 -14   2   4 0.49239 0.30794   2
 -14   2   4 0.75426 0.57131   1
  12  -2  -4 8.33672 1.32201   3
 -12  -2   4 8.83141 1.07183   4
 -12  -2   4 8.56826 1.09361   3
 -12  -2   4 11.4529 1.46467   1
 -12   2   4 9.09105 0.61754   2
 -12   2   4 9.27210 1.33769   1
  12   2  -4 9.53288 1.26036   2
 -12   2   4 8.36379 1.27277   4
 -10  -2   4 246.556 5.64806   3
  10  -2  -4 242.453 6.08114   3
 -10  -2   4 247.855 5.29243   4
 -10  -2   4 238.296 5.86461   1
 -10   2   4 241.233 5.96467   1
 -10   2   4 249.654 5.97875   4
  10   2  -4 245.226 5.75245   2
 -10   2   4 247.829 4.16210   2
  -8  -2   4 185.060 4.65195   1
   8  -2  -4 183.060 4.84985   3
  -8  -2   4 179.587 4.52390   3
  -8  -2   4 181.531 4.00985   4
   8   2  -4 183.876 4.55367   2
  -8   2   4 185.097 3.07193   2
  -8   2   4 181.014 4.70223   1
  -8   2   4 178.658 4.61684   4
   6  -2  -4 810.619 14.0463   3
  -6  -2   4 821.818 13.8327   3
  -6  -2   4 839.006 12.9435   4
  -6  -2   4 812.185 13.5980   1
  -6   2   4 793.667 13.8231   1
   6   2  -4 811.127 12.7932   4
  -6   2   4 825.494 12.0977   2
  -6   2   4 810.837 13.8598   4
   6   2  -4 790.866 13.7059   2
   4  -2  -4 488.011 8.96074   3
  -4  -2   4 486.673 8.44964   1
  -4  -2   4 484.910 8.95848   3
   4   2  -4 472.294 7.83337   4
  -4   2   4 475.806 8.78945   1
   4   2  -4 469.323 8.70541   2
  -4   2   4 477.272 8.81483   4
  -4   2   4 488.564 7.62357   2
  -2  -2   4 88.6928 2.25183   1
   2  -2  -4 84.7522 2.59178   3
  -2  -2   4 85.5086 2.77706   3
  -2   2   4 86.9743 2.59511   1
   2   2  -4 86.4202 2.06615   4
  -2   2   4 85.1947 2.10434   2
   2   2  -4 91.3480 2.66742   2
  -2   2   4 90.0444 2.68345   4
   0  -2   4 14.8209 0.72867   1
   0  -2  -4 15.2363 1.07040   1
   0  -2   4 16.6367 1.26415   3
   0  -2  -4 14.4213 0.93638   3
   0   2   4 13.5557 0.96183   1
   0   2   4 15.5681 0.87981   2
   0   2   4 13.5964 1.00251   4
   0   2  -4 16.0736 1.06183   2
   0   2  -4 13.4002 0.75713   4
  -2  -2  -4 307.598 5.65678   3
   2  -2   4 311.906 5.24769   1
   2  -2   4 299.334 6.63468   3
  -2  -2  -4 314.590 6.37871   1
  -2   2  -4 307.730 5.73489   4
  -2   2  -4 310.157 5.16318   1
   2   2   4 307.141 6.22358   4
   2   2   4 317.023 6.16517   1
  -2   2  -4 314.096 6.26874   2
   2   2   4 302.905 5.97607   2
  -4  -2  -4 37.2962 1.79149   1
  -4  -2  -4 37.3436 1.80913   4
   4  -2   4 40.7000 2.09435   3
  -4  -2  -4 37.8957 1.29629   3
   4   2   4 34.9857 1.63386   2
  -4   2  -4 37.9643 1.20948   1
   4   2   4 38.7922 1.76206   4
  -4   2  -4 37.8412 1.74210   2
  -4   2  -4 37.3304 1.58465   4
  -6  -2  -4 27.7804 1.65031   1
  -6  -2  -4 30.3226 0.93043   3
  -6  -2  -4 30.5529 1.71821   4
   6  -2   4 26.6489 1.85582   3
  -6   2  -4 29.4445 1.54031   4
  -6   2  -4 31.7407 1.25258   1
   6   2   4 29.7530 1.63546   4
  -6   2  -4 28.7471 1.59924   2
   6   2   4 30.2601 1.66388   2
   8  -2   4 2339.06 36.8058   2
  -8  -2  -4 2366.82 36.8853   1
   8  -2   4 2387.13 37.3241   3
  -8  -2  -4 2400.40 36.8701   4
  -8   2  -4 2410.72 35.5553   1
  -8   2  -4 2401.04 36.5707   2
  -8   2  -4 2398.73 36.5613   4
   8   2   4 2338.16 36.7545   2
   8   2   4 2363.56 36.6136   4
  10  -2   4 533.889 10.6918   2
  10  -2   4 534.237 11.0565   3
 -10  -2  -4 529.719 10.7788   1
 -10  -2  -4 523.170 10.6498   4
 -10   2  -4 551.621 10.5024   2
 -10   2  -4 549.688 9.78744   1
 -10   2  -4 536.020 10.5827   4
  10   2   4 541.946 10.7930   2
 -12  -2  -4 4.08937 1.01309   4
 -12  -2  -4 6.86213 1.27132   1
  12  -2   4 3.17127 1.12101   3
  12  -2   4 6.17532 1.10598   2
 -12   2  -4 5.45133 1.00390   2
 -12   2  -4 4.42579 1.02582   4
  12   2   4 4.65658 1.07327   2
 -12   2  -4 5.87545 0.92810   1
  14  -2   4 226.437 6.25458   2
 -14  -2  -4 214.723 6.20429   4
  14  -2   4 214.190 6.38098   3
 -14  -2  -4 211.566 6.27460   1
  14   2   4 211.551 6.27559   2
 -14   2  -4 220.522 6.27670   4
 -14   2  -4 210.344 5.55553   1
 -14   2  -4 212.982 5.88858   2
 -16  -2  -4 6.13503 1.34032   4
  16  -2   4 8.29684 1.48506   2
 -16  -2  -4 5.90080 1.40307   1
  16  -2   4 9.21325 1.68702   3
 -16   2  -4 5.91733 1.22709   2
  16   2   4 7.26496 1.44697   2
 -16   2  -4 5.96621 1.15696   1
 -16   2  -4 7.68907 1.44749   4
 -18  -2  -4 1.06810 0.99410   1
  18  -2   4 1.18382 0.83479   2
 -18  -2  -4 1.31633 0.98551   4
  18  -2   4 0.60941 1.13761   3
 -18   2  -4 0.16523 0.56826   4
  18   2   4 1.48313 1.00557   2
 -18   2  -4 0.35860 0.73276   1
 -18   2  -4 -0.1989 0.56569   2
 -20  -2  -4 2.35737 1.15873   4
 -20  -2  -4 1.09680 1.00675   1
  20   2   4 0.76989 0.98966   2
 -20   2  -4 1.09802 0.79107   1
 -20   2  -4 1.98693 1.09850   4
 -22  -2  -4 50.2778 3.47256   4
 -22  -2  -4 51.8926 3.56412   1
 -22   2  -4 58.2147 3.78911   4
  22   2   4 48.0921 3.55540   2
 -24  -2  -4 5.03616 1.66146   4
 -24  -2  -4 5.19394 1.63540   1
  24   2   4 6.88417 1.83030   2
 -24   2  -4 10.3510 2.21603   4
 -26  -2  -4 2.04325 1.34705   1
 -26  -2  -4 2.27480 1.45744   4
  26   2   4 1.95869 1.47995   2
 -26   2  -4 3.76885 1.69268   4
 -27  -3   4 1.28912 1.14751   4
 -27  -3   4 1.69054 1.28798   1
  27   3  -4 1.84504 1.27839   2
 -27   3   4 0.01185 1.17388   4
 -27   3   4 -0.0692 1.12784   1
 -25  -3   4 6.41101 1.87218   1
 -25  -3   4 5.52916 1.59206   4
  25  -3  -4 6.59915 3.40951   3
  25   3  -4 3.47663 1.34393   2
 -25   3   4 3.38514 1.57632   1
 -25   3   4 4.08387 1.55742   4
  23  -3  -4 6.46947 2.12938   3
 -23  -3   4 9.33933 2.07690   1
 -23  -3   4 10.5928 1.81748   4
 -23   3   4 8.56538 1.97799   4
 -23   3   4 4.28904 1.48801   1
  23   3  -4 10.3609 1.98598   2
 -21  -3   4 14.7781 2.28951   1
 -21  -3   4 21.9808 2.36434   4
  21  -3  -4 15.4600 2.53892   3
 -21   3   4 14.9021 2.30873   4
 -21   3   4 18.9676 2.47594   1
  21   3  -4 16.6678 2.21740   2
 -19  -3   4 67.3192 3.81828   1
  19  -3  -4 85.3135 4.50723   3
 -19  -3   4 71.0711 3.47003   4
  19   3  -4 74.7463 3.77182   2
 -19   3   4 78.4362 4.07876   4
 -19   3   4 79.5169 4.02730   1
  17  -3  -4 8.80004 1.92147   3
 -17  -3   4 9.41357 1.40384   4
 -17  -3   4 7.55815 1.47397   1
 -17   3   4 9.37464 1.69182   1
 -17   3   4 9.22256 1.67533   4
  17   3  -4 7.61696 1.47527   2
  15  -3  -4 90.8696 4.28390   3
 -15  -3   4 98.6235 4.17230   1
 -15  -3   4 97.2104 3.54466   4
  15   3  -4 96.4850 3.92052   2
 -15   3   4 101.545 4.19713   4
 -15   3   4 97.0759 4.06372   1
 -13  -3   4 1.70103 0.87656   1
 -13  -3   4 0.23342 0.45806   4
  13  -3  -4 2.09854 1.01256   3
 -13  -3   4 0.60848 0.53917   3
 -13   3   4 0.36553 0.61852   1
 -13   3   4 0.11987 0.59810   4
  13   3  -4 2.13648 0.83185   2
  11  -3  -4 103.366 4.16575   3
 -11  -3   4 105.631 3.32509   4
 -11  -3   4 105.233 3.56841   3
 -11  -3   4 100.688 3.84078   1
  11   3  -4 96.6850 3.66028   2
 -11   3   4 99.5199 3.75170   1
 -11   3   4 102.563 3.89584   4
 -11   3   4 102.182 2.31045   2
  -9  -3   4 0.00266 0.33813   1
  -9  -3   4 0.15500 0.35716   4
  -9  -3   4 -0.1229 0.37644   3
   9  -3  -4 1.18946 0.77919   3
   9   3  -4 0.12169 0.29742   2
  -9   3   4 0.05119 0.19071   2
   9   3  -4 0.08305 0.34558   4
  -9   3   4 0.34074 0.43447   4
  -9   3   4 0.18213 0.34597   1
  -7  -3   4 83.7435 3.05539   1
  -7  -3   4 77.3299 2.99009   3
   7  -3  -4 82.2327 3.39597   3
  -7  -3   4 92.5954 2.77322   4
  -7   3   4 89.5441 3.28009   4
  -7   3   4 85.6499 2.14115   2
   7   3  -4 85.5990 3.16368   2
  -7   3   4 91.9324 3.22741   1
   7   3  -4 86.8309 2.61271   4
  -5  -3   4 217.169 5.50867   3
  -5  -3   4 224.050 5.21355   1
   5  -3  -4 211.742 5.66355   3
   5   3  -4 221.745 5.46306   2
   5   3  -4 222.131 4.69307   4
  -5   3   4 218.618 4.33123   2
  -5   3   4 218.432 5.36632   1
  -5   3   4 212.215 5.44626   4
   3  -3  -4 35.4638 1.99480   3
  -3  -3   4 32.6892 1.93916   3
  -3  -3   4 38.2842 1.71192   1
   3   3  -4 40.7713 1.62302   4
  -3   3   4 38.2777 1.51060   2
   3   3  -4 40.3219 1.97083   2
  -3   3   4 38.5069 1.88427   1
  -3   3   4 41.1770 2.04687   4
   1  -3  -4 256.044 5.93717   3
   1  -3  -4 258.108 6.01950   1
  -1  -3   4 259.105 5.28687   1
  -1  -3   4 254.007 6.30331   3
   1   3  -4 264.872 5.33420   4
  -1   3   4 258.059 5.32378   2
  -1   3   4 246.980 5.91412   4
   1   3  -4 248.577 5.80039   2
  -1   3   4 255.996 5.81255   1
  -1  -3  -4 69.1804 2.75364   1
  -1  -3  -4 66.9011 2.53388   3
   1  -3   4 73.7421 2.20767   1
   1  -3   4 73.5013 3.10814   3
   1   3   4 69.7719 2.42901   2
   1   3   4 69.0724 2.59173   1
  -1   3  -4 66.8046 2.30151   4
  -1   3  -4 72.1188 2.06176   1
  -1   3  -4 66.6099 2.55684   2
   1   3   4 63.4302 2.60019   4
  -3  -3  -4 811.681 13.7691   3
  -3  -3  -4 803.859 14.5281   1
   3  -3   4 839.296 13.2040   1
   3  -3   4 830.289 15.2225   3
   3   3   4 815.225 14.0491   2
  -3   3  -4 812.648 12.9991   1
  -3   3  -4 825.577 14.1960   2
   3   3   4 782.981 14.0867   1
   3   3   4 802.966 14.3126   4
  -3   3  -4 815.211 13.8470   4
   5  -3   4 159.338 5.12472   3
  -5  -3  -4 156.418 4.61307   1
  -5  -3  -4 156.180 4.61149   4
  -5  -3  -4 160.358 3.85079   3
  -5   3  -4 157.624 3.56292   1
   5   3   4 151.640 4.32106   2
   5   3   4 146.888 4.36179   4
  -5   3  -4 157.100 4.23002   4
  -5   3  -4 161.228 4.36359   2
  -7  -3  -4 6.89593 1.19678   1
   7  -3   4 5.56209 1.33502   3
  -7  -3  -4 5.76372 0.69965   3
  -7  -3  -4 5.27179 1.01693   4
  -7   3  -4 4.85072 0.70048   1
   7   3   4 4.23858 0.91243   2
  -7   3  -4 5.37616 0.92905   4
  -7   3  -4 4.23639 0.87076   2
   7   3   4 5.03855 0.97816   4
  -9  -3  -4 1.19696 0.63642   4
  -9  -3  -4 0.48013 0.63962   1
   9  -3   4 2.00944 1.06795   3
   9   3   4 1.62566 0.65287   4
  -9   3  -4 1.36614 0.49350   1
  -9   3  -4 0.98135 0.53079   2
   9   3   4 2.24310 0.74304   2
  -9   3  -4 2.05980 0.68677   4
  11  -3   4 -1.1648 0.94714   3
 -11  -3  -4 2.28738 0.97618   1
 -11  -3  -4 1.04017 0.60920   4
 -11   3  -4 1.05144 0.53619   1
 -11   3  -4 1.35408 0.62141   2
  11   3   4 1.93499 0.69280   2
 -11   3  -4 0.48783 0.61937   4
  11   3   4 1.33252 0.61140   4
  13  -3   4 28.9163 3.02557   3
 -13  -3  -4 20.5666 2.17461   4
 -13  -3  -4 16.9222 2.04714   1
  13   3   4 15.7201 2.01521   2
 -13   3  -4 20.6603 1.69580   2
 -13   3  -4 17.7346 1.48555   1
 -13   3  -4 14.5525 1.89501   4
 -15  -3  -4 1005.39 19.2293   1
 -15  -3  -4 996.172 18.8498   4
  15  -3   4 979.442 19.5463   3
 -15   3  -4 1001.98 17.5991   1
 -15   3  -4 994.101 18.9706   4
  15   3   4 971.341 18.9676   2
 -15   3  -4 1006.89 18.1182   2
 -17  -3  -4 122.212 5.21522   1
  17  -3   4 119.196 5.44287   3
 -17  -3  -4 108.621 4.71622   4
 -17   3  -4 116.035 4.93734   4
  17   3   4 123.335 5.15337   2
 -19  -3  -4 48.0835 3.27946   1
 -19  -3  -4 44.2644 3.03822   4
  19  -3   4 39.7371 3.29901   3
 -19   3  -4 47.0756 3.24948   4
  19   3   4 39.2263 3.05808   2
 -21  -3  -4 30.3367 3.32843   1
 -21  -3  -4 36.9652 3.03437   4
  21   3   4 38.7468 3.18130   2
 -21   3  -4 33.8707 3.55768   4
 -23  -3  -4 6.65464 1.69843   1
 -23  -3  -4 12.2182 2.26429   4
 -23   3  -4 11.6019 2.20555   4
  23   3   4 8.08865 1.98625   2
 -25  -3  -4 0.39243 1.10253   4
 -25  -3  -4 3.00754 1.58092   1
  25   3   4 2.68834 1.45572   2
 -25   3  -4 2.31819 1.53967   4
  26  -4  -4 4.03922 2.18524   3
 -26  -4   4 5.26087 1.85644   1
 -26   4   4 1.85595 1.51750   4
  26   4  -4 3.93139 1.59737   2
 -24  -4   4 -0.9495 1.03950   1
  24  -4  -4 -0.8117 1.68103   3
 -24   4   4 0.36339 1.03653   1
  24   4  -4 0.69400 1.10006   2
 -24   4   4 -0.4366 0.71328   4
 -22  -4   4 2.17317 1.17425   4
  22  -4  -4 0.30759 1.54797   3
 -22  -4   4 1.60216 1.12416   1
  22   4  -4 1.03617 0.99632   2
 -22   4   4 0.15769 1.02561   4
 -22   4   4 -0.1640 0.92528   1
 -20  -4   4 2.20375 1.35001   1
  20  -4  -4 3.64470 1.87673   3
 -20  -4   4 3.80944 1.19069   4
  20   4  -4 4.50862 1.26026   2
 -20   4   4 3.34948 1.35579   1
 -20   4   4 3.28388 1.36727   4
 -18  -4   4 31.0752 2.37690   4
  18  -4  -4 34.8962 3.72233   3
 -18  -4   4 33.5743 3.32600   1
  18   4  -4 35.1895 2.76042   2
 -18   4   4 36.1964 2.76762   1
 -18   4   4 32.2767 3.30827   4
 -16  -4   4 0.74636 0.65837   4
 -16  -4   4 0.26732 0.63530   1
  16  -4  -4 -1.4361 0.93431   3
 -16   4   4 0.21083 0.79565   4
 -16   4   4 -0.1839 0.57471   1
  16   4  -4 0.73302 0.89655   2
 -14  -4   4 133.884 4.45052   4
  14  -4  -4 124.466 5.54436   3
 -14  -4   4 141.780 5.29588   1
 -14   4   4 138.999 4.98139   1
  14   4  -4 135.021 5.03111   2
 -14   4   4 130.411 5.19398   4
 -12  -4   4 118.332 4.00786   4
 -12  -4   4 121.709 4.67164   1
  12  -4  -4 115.569 5.13389   3
 -12  -4   4 124.866 4.29656   3
 -12   4   4 127.751 4.84046   4
 -12   4   4 123.155 4.50887   1
  12   4  -4 122.048 4.60218   2
 -10  -4   4 80.6752 3.51155   1
 -10  -4   4 78.3592 3.34595   3
  10  -4  -4 84.6646 4.18592   3
 -10  -4   4 83.3263 3.15111   4
  10   4  -4 83.0618 3.60579   2
  10   4  -4 82.8932 3.04687   4
 -10   4   4 87.4495 3.58235   1
 -10   4   4 83.6014 3.67598   4
   8  -4  -4 81.8946 3.94852   3
  -8  -4   4 76.9464 2.89927   4
  -8  -4   4 81.2549 3.37481   1
  -8  -4   4 82.0463 3.38185   3
   8   4  -4 73.6836 2.76245   4
  -8   4   4 76.5153 3.25218   1
  -8   4   4 74.4915 2.31100   2
   8   4  -4 72.0542 3.24225   2
  -8   4   4 76.6777 3.40216   4
  -6  -4   4 110.717 3.81146   1
   6  -4  -4 98.5977 4.23917   3
  -6  -4   4 113.909 4.08511   3
  -6   4   4 112.317 3.03764   2
  -6   4   4 105.558 3.78770   1
  -6   4   4 107.697 4.00059   4
   6   4  -4 104.735 3.31371   4
   6   4  -4 108.616 3.94886   2
  -4  -4   4 228.398 5.68919   1
  -4  -4   4 231.749 6.34671   3
   4  -4  -4 235.531 6.14980   1
   4  -4  -4 232.387 6.58890   3
  -4   4   4 229.854 5.91072   1
  -4   4   4 229.870 5.14337   2
   4   4  -4 230.113 5.39699   4
   4   4  -4 231.819 6.08171   2
  -4   4   4 217.553 6.07926   4
  -2  -4   4 23.3524 1.56299   1
   2  -4  -4 20.8785 1.70259   1
  -2  -4   4 22.1712 1.92025   3
   2  -4  -4 26.1083 2.06747   3
  -2   4   4 21.0815 1.65495   4
  -2   4   4 23.0667 1.44145   2
   2   4  -4 25.3898 1.76981   2
   2   4  -4 21.7097 1.44874   4
  -2   4   4 23.2573 1.69517   1
   0  -4  -4 45.2649 2.58570   3
   0  -4   4 48.3157 2.85025   3
   0  -4   4 51.1777 2.16400   1
   0  -4  -4 45.8082 2.46448   1
   0   4   4 50.2622 2.23081   2
   0   4   4 42.7841 2.25105   1
   0   4  -4 48.3530 2.21637   4
   0   4   4 49.1805 2.54887   4
   0   4  -4 48.5631 2.40802   2
   2  -4   4 45.1342 2.77112   3
  -2  -4  -4 46.6783 2.54990   1
   2  -4   4 42.1919 1.91698   1
  -2  -4  -4 45.0818 2.46498   3
  -2   4  -4 44.8259 2.17595   4
   2   4   4 44.5168 2.23044   2
  -2   4  -4 45.6609 2.28932   2
   2   4   4 43.2576 2.41136   4
   2   4   4 43.3600 2.29646   1
  -2   4  -4 46.6175 1.88315   1
  -4  -4  -4 67.2700 3.13578   1
  -4  -4  -4 65.8132 2.86467   3
   4  -4   4 58.6301 3.38699   3
   4  -4   4 67.5333 2.43357   1
   4   4   4 64.9225 2.95613   4
  -4   4  -4 63.2689 2.25315   1
   4   4   4 65.3643 2.85102   2
  -4   4  -4 64.4978 2.78254   2
  -4   4  -4 66.1808 2.77477   4
  -6  -4  -4 15.8388 1.88786   1
   6  -4   4 14.1502 1.14581   1
   6  -4   4 13.4157 2.01104   3
  -6  -4  -4 13.1502 1.42597   3
  -6  -4  -4 15.2679 1.83207   4
   6   4   4 13.9949 1.64592   4
  -6   4  -4 13.0140 1.55947   4
  -6   4  -4 11.0877 1.42797   2
  -6   4  -4 15.2081 1.12875   1
   6   4   4 13.5298 1.65102   2
   8  -4   4 0.02795 1.04701   3
  -8  -4  -4 0.58878 0.74704   1
  -8  -4  -4 -0.4829 0.54968   4
   8   4   4 0.71717 0.60351   4
  -8   4  -4 0.18451 0.51758   4
   8   4   4 0.11343 0.43389   2
  -8   4  -4 -0.1886 0.44361   2
  -8   4  -4 -0.0536 0.36144   1
 -10  -4  -4 3.64836 1.12414   4
 -10  -4  -4 4.12761 1.13444   1
  10  -4   4 5.91986 1.70309   3
  10   4   4 5.56962 1.23182   4
 -10   4  -4 3.88874 1.07860   4
  10   4   4 5.87036 1.25138   2
 -10   4  -4 5.42765 1.06790   2
 -10   4  -4 5.85175 0.94787   1
 -12  -4  -4 7.16101 1.62012   1
 -12  -4  -4 6.30502 1.29811   4
  12  -4   4 7.57160 1.92965   3
  12   4   4 5.76444 1.28481   4
  12   4   4 4.95253 1.30577   2
 -12   4  -4 8.86485 1.45355   2
 -12   4  -4 9.21350 1.49146   4
 -14  -4  -4 39.2864 2.81150   4
 -14  -4  -4 50.3722 3.31026   1
  14  -4   4 41.1588 3.46125   3
 -14   4  -4 40.4512 2.78444   4
  14   4   4 48.7162 3.16378   2
 -14   4  -4 42.1229 2.98089   2
 -16  -4  -4 8.48198 1.73210   4
  16  -4   4 7.33637 2.10354   3
 -16  -4  -4 7.19172 1.65061   1
  16   4   4 8.99235 1.83595   2
 -16   4  -4 8.71362 1.76659   4
 -18  -4  -4 9.88078 1.90864   4
  18  -4   4 7.68726 2.19301   3
 -18  -4  -4 8.41313 1.98329   1
  18   4   4 10.5986 2.02145   2
 -18   4  -4 7.37798 1.72207   4
 -20  -4  -4 182.981 6.80203   4
  20  -4   4 185.880 7.62379   3
 -20  -4  -4 183.105 7.26126   1
  20   4   4 174.907 7.04342   2
 -20   4  -4 182.238 7.15178   4
  22  -4   4 0.03019 2.27470   3
 -22  -4  -4 0.36480 1.15241   1
 -22  -4  -4 -0.5989 0.92051   4
  22   4   4 2.16943 1.34943   2
 -22   4  -4 -0.1021 1.18415   4
 -24  -4  -4 16.4956 2.87392   1
 -24  -4  -4 21.8190 3.01464   4
 -24   4  -4 21.3140 3.18229   4
  24   4   4 22.0479 3.25974   2
  25  -5  -4 7.28316 3.06489   3
  25   5  -4 8.51600 2.23187   2
 -23  -5   4 1.07079 1.05049   1
  23  -5  -4 -1.7326 1.81213   3
  23   5  -4 0.47351 1.14054   2
 -23   5   4 2.71692 1.52937   4
  21  -5  -4 -1.1205 1.75750   3
 -21  -5   4 0.42043 1.20825   1
 -21   5   4 1.15298 1.04575   1
  21   5  -4 1.07734 1.18546   2
 -21   5   4 3.55116 1.67954   4
 -19  -5   4 68.3456 4.30697   1
  19  -5  -4 55.5724 4.65799   3
  19   5  -4 61.9785 3.98421   2
 -19   5   4 64.5050 3.79353   1
 -19   5   4 61.0134 4.10139   4
 -17  -5   4 0.73484 0.96609   4
 -17  -5   4 0.12954 0.73047   1
  17  -5  -4 -1.5038 0.86199   3
  17   5  -4 -0.4313 0.55614   2
 -17   5   4 -0.5734 0.72353   1
 -17   5   4 1.27168 1.09492   4
 -15  -5   4 -0.6207 0.61959   4
 -15  -5   4 -0.4414 0.83116   1
  15  -5  -4 -1.7736 1.28105   3
 -15   5   4 0.78938 0.82470   1
 -15   5   4 -0.0313 0.75296   4
  15   5  -4 0.52230 0.76449   2
 -13  -5   4 28.4573 2.09931   4
 -13  -5   4 25.9628 2.78838   1
  13  -5  -4 24.9283 3.29147   3
 -13   5   4 24.2293 2.78914   4
 -13   5   4 26.0888 2.22398   1
  13   5  -4 28.0341 2.89094   2
 -11  -5   4 160.377 5.64842   1
 -11  -5   4 155.996 5.31599   3
  11  -5  -4 146.695 6.35780   3
 -11  -5   4 152.772 4.91568   4
  11   5  -4 141.513 5.45273   2
 -11   5   4 150.439 5.26900   1
 -11   5   4 148.065 5.65641   4
  11   5  -4 159.385 4.84067   4
  -9  -5   4 270.884 6.88595   4
   9  -5  -4 273.303 8.69250   3
  -9  -5   4 269.537 7.51089   1
  -9  -5   4 270.178 7.49420   3
  -9   5   4 263.656 7.75306   4
  -9   5   4 283.668 7.46695   1
   9   5  -4 271.205 6.68566   4
   9   5  -4 271.441 7.68877   2
  -7  -5   4 372.658 8.96337   1
   7  -5  -4 374.649 10.2727   3
  -7  -5   4 387.496 9.40852   3
  -7  -5   4 388.456 8.57467   4
   7   5  -4 380.229 8.32947   4
  -7   5   4 369.502 8.84550   1
  -7   5   4 349.698 7.57191   2
  -7   5   4 380.285 9.45252   4
   7   5  -4 376.067 9.21109   2
   5  -5  -4 231.261 7.43742   3
   5  -5  -4 215.898 6.44387   1
  -5  -5   4 219.191 6.79146   3
  -5  -5   4 236.953 6.33466   1
  -5   5   4 222.258 6.30084   1
  -5   5   4 238.987 6.88026   4
   5   5  -4 216.181 5.79166   4
   5   5  -4 229.025 6.58523   2
  -5   5   4 221.490 5.47323   2
  -3  -5   4 19.2585 1.91384   1
  -3  -5   4 18.2274 2.28767   3
   3  -5  -4 23.1782 2.74674   3
   3  -5  -4 12.2382 1.73142   1
   3   5  -4 18.8205 1.85835   4
  -3   5   4 15.1262 1.80787   1
  -3   5   4 16.2917 2.03266   4
   3   5  -4 18.6559 2.02709   2
  -3   5   4 14.4732 1.55178   2
  -1  -5   4 11.2098 1.47013   1
  -1  -5   4 12.9074 1.99450   3
   1  -5  -4 12.2088 1.70317   1
   1  -5  -4 12.9375 2.08184   3
   1   5  -4 16.2217 1.91989   2
  -1   5   4 11.3057 1.56069   1
  -1   5   4 9.97732 1.40210   2
  -1   5   4 12.2333 1.73821   4
   1   5  -4 13.4682 1.57635   4
  -1  -5  -4 284.645 7.63930   1
  -1  -5  -4 266.308 7.58708   3
   1  -5   4 273.124 6.56630   1
   1  -5   4 286.042 8.30325   3
   1   5   4 282.450 7.55429   4
  -1   5  -4 285.005 7.20771   2
   1   5   4 271.000 7.11573   1
   1   5   4 278.631 6.89767   2
  -1   5  -4 276.301 6.93382   4
   3  -5   4 10.0376 2.06281   3
   3  -5   4 11.4789 1.41353   1
  -3  -5  -4 10.1393 1.63102   1
  -3  -5  -4 12.7521 1.91858   3
   3   5   4 11.5460 1.58193   2
  -3   5  -4 9.77982 1.17848   1
  -3   5  -4 11.0222 1.55913   2
   3   5   4 11.5818 1.69505   4
  -3   5  -4 11.5313 1.55604   4
  -5  -5  -4 46.1774 2.68020   3
  -5  -5  -4 44.0005 2.80484   1
   5  -5   4 52.9226 3.63856   3
   5  -5   4 50.4481 2.40885   1
  -5   5  -4 48.2026 2.21871   1
  -5   5  -4 49.5068 2.73426   4
   5   5   4 48.1225 2.70648   2
   5   5   4 48.5142 2.85849   4
  -5   5  -4 46.0371 2.58620   2
   7  -5   4 56.3685 3.83141   3
  -7  -5  -4 47.5873 3.10539   1
  -7  -5  -4 55.8563 3.24407   4
  -7   5  -4 51.4173 2.36361   1
   7   5   4 54.4187 3.06358   4
  -7   5  -4 51.6989 2.92552   4
   7   5   4 49.4878 2.86876   2
  -7   5  -4 51.1840 2.74328   2
  -9  -5  -4 11.6485 1.85714   4
  -9  -5  -4 9.39859 1.77671   1
   9  -5   4 9.95729 2.14405   3
   9   5   4 7.76258 1.45911   2
  -9   5  -4 11.7166 1.60689   2
   9   5   4 9.66047 1.60667   4
  -9   5  -4 8.99319 1.62767   4
 -11  -5  -4 -0.0606 0.67478   4
 -11  -5  -4 1.68016 1.10078   1
  11  -5   4 0.71309 1.31004   3
 -11   5  -4 0.34163 0.67204   2
  11   5   4 1.35956 0.79598   2
  11   5   4 0.01792 0.70407   4
 -11   5  -4 2.46536 1.04446   4
 -13  -5  -4 1.76329 1.31183   1
 -13  -5  -4 -0.2144 0.82445   4
  13  -5   4 4.05499 1.80512   3
 -13   5  -4 3.78019 1.34226   4
  13   5   4 3.03203 1.23887   4
  13   5   4 4.05851 1.24501   2
 -15  -5  -4 34.6254 2.97751   1
  15  -5   4 31.7928 3.97736   3
 -15  -5  -4 35.7284 2.92264   4
 -15   5  -4 37.1448 3.55914   4
  15   5   4 41.0920 3.10077   2
  17  -5   4 4.57362 1.98083   3
 -17  -5  -4 5.52226 1.64333   4
 -17  -5  -4 2.78107 1.48551   1
  17   5   4 3.55065 1.38952   2
 -17   5  -4 5.59045 1.56922   4
 -19  -5  -4 6.15101 1.98701   1
  19  -5   4 7.51509 2.28096   3
 -19  -5  -4 7.43316 1.96005   4
 -19   5  -4 5.74080 1.73930   4
  19   5   4 7.18643 1.83071   2
  21  -5   4 5.00031 2.06192   3
 -21  -5  -4 5.46893 1.96366   1
 -21  -5  -4 6.20781 1.81744   4
 -21   5  -4 5.27578 1.74500   4
  21   5   4 5.75710 1.73353   2
  23  -5   4 6.90226 2.39032   3
 -23  -5  -4 11.3380 2.35951   4
  23   5   4 9.44821 2.28833   2
 -23   5  -4 7.67459 2.11294   4
  22  -6  -4 1.17120 2.13175   3
 -22  -6   4 1.50275 1.48989   1
 -22   6   4 0.97624 1.17344   4
  22   6  -4 1.56019 1.42436   2
  20  -6  -4 2.59254 2.32140   3
 -20  -6   4 7.36024 2.03484   1
 -20   6   4 6.74782 2.06712   4
  20   6  -4 6.17338 1.95489   2
  18  -6  -4 6.58911 2.55890   3
 -18  -6   4 11.6827 2.37348   1
 -18   6   4 11.2087 2.40093   4
  18   6  -4 7.65029 1.77790   2
 -16  -6   4 61.4110 4.04680   1
  16  -6  -4 64.2141 5.19996   3
 -16   6   4 62.7912 4.21242   4
 -16   6   4 58.2849 3.59092   1
  16   6  -4 63.4645 4.15997   2
  14  -6  -4 -0.6887 1.52670   3
 -14  -6   4 -0.1288 0.91491   1
  14   6  -4 2.66543 1.25974   2
 -14   6   4 1.10233 0.93665   1
 -14   6   4 -0.0563 0.90563   4
  12  -6  -4 0.61185 1.18676   3
 -12  -6   4 0.80933 0.97934   1
  12   6  -4 1.85334 1.04537   2
 -12   6   4 1.92402 1.17560   4
 -12   6   4 1.75638 0.99015   1
  10  -6  -4 57.6400 4.46637   3
 -10  -6   4 66.9977 3.78790   1
  10  -6  -4 54.8960 3.38213   1
  10   6  -4 53.2088 3.51048   2
 -10   6   4 62.7972 3.83930   4
 -10   6   4 57.6473 3.32050   1
  10   6  -4 60.4779 3.12383   4
   8  -6  -4 42.9506 3.61881   3
   8  -6  -4 41.3153 2.90975   1
  -8  -6   4 42.6501 2.66943   4
  -8  -6   4 41.1509 3.02494   3
  -8  -6   4 41.0497 2.91195   1
   8   6  -4 42.8640 3.06497   2
  -8   6   4 41.2389 3.00897   4
  -8   6   4 38.9416 2.71945   1
   8   6  -4 39.2400 2.48314   4
   6  -6  -4 148.861 5.54290   1
   6  -6  -4 130.420 6.16296   3
  -6  -6   4 137.278 5.55797   3
  -6  -6   4 125.632 4.95209   1
  -6   6   4 137.956 5.09184   1
   6   6  -4 146.474 4.88252   4
   6   6  -4 135.880 5.30997   2
  -6   6   4 124.146 5.31923   4
   4  -6  -4 2.49496 1.57842   3
   4  -6  -4 2.96797 1.15098   1
  -4  -6   4 2.56317 1.16338   3
  -4  -6   4 5.15677 1.26404   1
   4   6  -4 1.99574 1.04267   2
   4   6  -4 3.26457 1.09458   4
  -4   6   4 4.88452 1.21587   1
  -4   6   4 4.48615 1.02128   2
  -4   6   4 3.33309 1.10677   4
   2  -6  -4 81.8465 4.12161   1
  -2  -6   4 92.3399 3.93536   1
  -2  -6   4 95.2773 4.72111   3
   2  -6  -4 92.3877 4.89545   3
   2   6  -4 95.0794 3.96632   4
  -2   6   4 87.6092 3.63253   2
   2   6  -4 96.6506 4.24903   2
  -2   6   4 90.1340 4.01564   1
  -2   6   4 89.0248 4.32879   4
   0  -6   4 12.8619 1.77694   1
   0  -6  -4 12.0602 2.21709   3
   0  -6  -4 14.1527 2.10321   1
   0  -6   4 13.5927 2.27282   3
   0   6  -4 12.7622 1.88562   2
   0   6  -4 12.8965 1.78532   4
   0   6   4 11.7268 1.93280   4
   0   6   4 11.4172 1.75817   1
   0   6   4 11.8546 1.69064   2
  -2  -6  -4 155.861 5.86224   1
   2  -6   4 157.953 5.05331   1
  -2  -6  -4 157.101 6.02185   3
   2  -6   4 153.225 6.48441   3
  -2   6  -4 165.048 5.59033   2
   2   6   4 164.614 5.90471   4
  -2   6  -4 165.985 5.52947   4
   2   6   4 156.923 5.37486   2
   4  -6   4 14.2846 2.52871   3
  -4  -6  -4 12.4496 2.02166   3
  -4  -6  -4 10.8513 1.93884   1
  -4   6  -4 15.3256 1.95666   2
  -4   6  -4 12.2481 1.80664   4
   4   6   4 13.3932 2.01987   4
   4   6   4 13.8048 1.94876   2
  -6  -6  -4 7.26194 1.73309   1
  -6  -6  -4 6.78559 1.54353   4
   6  -6   4 5.91540 1.93647   3
  -6   6  -4 6.39232 1.45216   4
   6   6   4 4.58595 1.19270   2
   6   6   4 3.92750 1.27501   4
  -6   6  -4 7.15924 1.38850   2
  -8  -6  -4 5.50160 1.66894   1
  -8  -6  -4 3.24972 1.28770   4
   8  -6   4 2.50763 1.57233   3
  -8   6  -4 4.28030 1.33255   4
   8   6   4 2.42166 1.14541   4
   8   6   4 3.36954 1.19039   2
  -8   6  -4 4.16246 1.14335   2
  10  -6   4 27.1080 3.65375   3
 -10  -6  -4 19.9566 2.58858   4
 -10  -6  -4 20.5568 2.80597   1
  10   6   4 14.3773 2.15007   4
 -10   6  -4 21.6055 2.57492   4
  10   6   4 19.4838 2.59930   2
  12  -6   4 3.04427 1.84944   3
 -12  -6  -4 3.81646 1.40000   4
 -12  -6  -4 3.33137 1.40238   1
  12   6   4 1.12401 1.04527   4
 -12   6  -4 2.38188 1.16943   4
  12   6   4 2.42802 1.10093   2
  14  -6   4 30.4023 4.12914   3
 -14  -6  -4 22.0724 3.11215   1
 -14  -6  -4 21.4471 2.79783   4
 -14   6  -4 25.0473 3.03366   4
  14   6   4 19.8160 2.79048   2
  14   6   4 22.7237 2.78413   4
  16  -6   4 12.6998 3.00859   3
 -16  -6  -4 12.9523 2.54402   1
 -16  -6  -4 8.55036 1.99150   4
  16   6   4 14.1985 2.53648   2
 -16   6  -4 11.5885 2.25789   4
  18  -6   4 0.43448 1.82860   3
 -18  -6  -4 3.04412 1.78411   1
 -18  -6  -4 1.24213 1.29586   4
 -18   6  -4 0.26503 1.18519   4
  18   6   4 1.25054 1.45916   2
  20  -6   4 1.87467 1.93103   3
 -20  -6  -4 -1.3597 1.05738   4
 -20  -6  -4 0.18351 1.93686   1
 -20   6  -4 -0.1057 1.23640   4
  20   6   4 1.81116 1.74950   2
 -19  -7   4 7.26122 2.51588   1
 -17  -7   4 1.64868 1.55131   1
  17  -7  -4 1.50037 2.36835   3
  17   7  -4 3.00575 1.56936   2
 -17   7   4 2.84958 1.66040   4
  15  -7  -4 10.0529 3.25633   3
 -15  -7   4 11.1269 2.39562   1
 -15   7   4 8.83688 2.21052   4
  15   7  -4 11.9098 2.33710   2
 -13  -7   4 0.41791 1.05235   1
  13  -7  -4 -0.4598 1.97168   3
  13   7  -4 -0.4031 1.02522   2
 -13   7   4 0.17172 1.11521   4
  11  -7  -4 -0.6600 1.81192   3
 -11  -7   4 -0.4722 0.99789   1
  11  -7  -4 1.07420 1.14639   1
 -11   7   4 0.25921 0.92402   1
  11   7  -4 0.44540 1.13168   2
 -11   7   4 -0.1085 1.07001   4
  -9  -7   4 0.77182 1.05681   1
   9  -7  -4 -1.1857 0.69445   1
   9  -7  -4 -3.7161 1.35028   3
  -9   7   4 0.62689 1.03407   4
   9   7  -4 -0.6903 0.89351   2
  -9   7   4 0.84473 0.95351   1
   7  -7  -4 45.0234 3.30780   1
  -7  -7   4 42.1010 3.17462   1
  -7  -7   4 46.2772 3.50437   3
   7  -7  -4 48.0675 4.93788   3
  -7   7   4 45.1546 3.48603   4
   7   7  -4 46.1237 3.42915   2
  -7   7   4 45.3542 3.11643   1
   5  -7  -4 3.93322 2.05495   3
  -5  -7   4 4.31392 1.31382   1
   5  -7  -4 4.47935 1.43922   1
  -5  -7   4 5.12648 1.60840   3
  -5   7   4 2.65702 1.09865   1
  -5   7   4 6.71773 1.72144   4
   5   7  -4 1.90114 1.02714   2
  -3  -7   4 1.37677 1.06917   1
   3  -7  -4 0.06284 1.40811   3
  -3  -7   4 0.53761 1.02083   3
   3  -7  -4 0.26811 0.91956   1
   3   7  -4 0.03701 0.64180   2
  -3   7   4 0.84057 0.98714   4
  -3   7   4 0.78380 0.80250   1
  -1  -7   4 2.30471 1.39520   3
   1  -7  -4 2.22723 1.24074   1
   1  -7  -4 -0.2842 1.48514   3
  -1   7   4 2.70967 1.22583   4
   1   7  -4 1.12015 0.99174   2
  -1   7   4 2.01816 1.03352   2
   1   7  -4 2.41342 1.10541   4
  -1  -7  -4 22.0349 2.80331   1
   1  -7   4 18.6553 2.90396   3
  -1  -7  -4 20.7859 2.93865   3
   1   7   4 16.5151 2.50010   4
  -1   7  -4 20.8221 2.51284   4
  -1   7  -4 18.6946 2.43418   2
   1   7   4 13.4096 1.99231   2
  -3  -7  -4 65.0877 4.04842   1
   3  -7   4 62.2052 4.50105   3
  -3  -7  -4 60.9923 6.64465   3
  -3   7  -4 55.0120 3.39242   2
   3   7   4 52.9980 3.36390   2
   3   7   4 60.7044 3.82276   4
  -3   7  -4 65.7029 3.70052   4
  -5  -7  -4 11.7692 2.25901   1
   5  -7   4 7.36859 2.22829   3
   5   7   4 11.6200 2.01436   2
   5   7   4 12.5282 2.15246   4
  -5   7  -4 10.5193 1.93580   4
  -5   7  -4 7.96832 1.65516   2
   7  -7   4 -0.7704 0.95392   3
  -7  -7  -4 -1.1569 0.82270   4
  -7  -7  -4 -0.8772 0.98546   1
   7   7   4 0.60221 0.96138   2
  -7   7  -4 0.22529 0.91673   4
   7   7   4 0.66922 0.95502   4
  -9  -7  -4 30.0215 3.34869   4
   9  -7   4 30.2904 4.10523   3
  -9  -7  -4 25.1710 3.20648   1
   9   7   4 29.4228 3.24990   4
   9   7   4 28.9411 3.24374   2
  -9   7  -4 24.4644 2.95893   4
 -11  -7  -4 3.62039 1.55164   4
 -11  -7  -4 4.68438 1.67871   1
  11  -7   4 3.15143 1.95005   3
  11   7   4 3.42575 1.36565   4
 -11   7  -4 4.87373 1.56242   4
  11   7   4 2.96276 1.46805   2
 -13  -7  -4 17.5881 2.79469   4
 -13  -7  -4 11.8157 2.43529   1
  13  -7   4 20.3464 3.69092   3
  13   7   4 12.9924 2.46405   2
  13   7   4 11.5167 2.16802   4
 -13   7  -4 14.4737 2.53166   4
 -15  -7  -4 75.0490 4.65741   4
  15  -7   4 63.4280 5.44743   3
 -15  -7  -4 65.3414 4.83463   1
 -15   7  -4 77.0621 4.82353   4
  15   7   4 64.7424 4.54805   2
 -17  -7  -4 49.0459 3.99961   4
 -17   7  -4 55.3883 4.31115   4
  12  -8  -4 23.3433 4.37158   3
 -12  -8   4 19.8316 3.04149   1
 -12   8   4 15.4687 2.89367   4
  12   8  -4 16.7990 2.87032   2
 -10  -8   4 0.27104 1.23238   1
  10  -8  -4 -2.0017 1.78314   3
  10   8  -4 0.84334 0.98023   2
 -10   8   4 0.91665 1.24653   4
   8  -8  -4 17.0397 3.41318   3
   8   8  -4 20.2161 2.99369   2
  -8   8   4 19.8266 3.04217   4
   6  -8  -4 14.7684 2.59945   1
   6  -8  -4 13.8681 3.14085   3
   6   8  -4 10.3009 2.22027   2
  -6   8   4 11.9405 2.11670   1
  -6   8   4 12.7596 2.46613   4
  -4  -8   4 62.6731 4.47223   3
   4  -8  -4 52.2494 3.83154   1
   4  -8  -4 48.2085 4.99564   3
   4   8  -4 62.1062 4.00206   2
  -4   8   4 51.4441 3.97357   4
   2  -8  -4 1.37877 1.79857   3
  -2  -8   4 2.45051 1.22771   3
   2  -8  -4 3.34782 1.51280   1
  -2   8   4 0.42051 1.17992   4
   2   8  -4 -0.2887 1.01002   2
   0  -8   4 7.64091 2.07568   3
   0  -8  -4 4.66855 1.72161   3
   0  -8  -4 4.57820 1.73322   1
   0   8   4 6.12290 1.76602   4
   0   8  -4 7.39677 1.77770   2
   2  -8   4 9.28239 2.30812   3
  -2  -8  -4 3.61297 1.62179   1
   2   8   4 9.07644 2.08819   4
  -2   8  -4 3.78659 1.40997   2
   2   8   4 8.08108 1.74451   2
  -4  -8  -4 1.06657 1.19503   1
   4  -8   4 0.48161 1.30225   3
   4   8   4 3.04824 1.39191   2
   4   8   4 0.17959 1.08857   4
   6  -8   4 24.1612 3.91027   3
  -6  -8  -4 23.0695 3.23716   4
  -6  -8  -4 20.5807 3.09752   1
   6   8   4 21.8488 3.00972   4
   6   8   4 21.8773 2.99694   2
  -8  -8  -4 3.34427 1.60392   4
  -8  -8  -4 3.13179 1.78606   1
   8  -8   4 2.73505 1.80818   3
   8   8   4 3.62201 1.58518   2
   8   8   4 2.02024 1.46408   4
 -10  -8  -4 227.333 8.84171   1
  10  -8   4 216.462 11.1859   3
 -10  -8  -4 221.752 8.44210   4
  10   8   4 226.570 8.44357   2
  10   8   4 220.073 8.14079   4
 -30   0   5 -0.2266 1.08418   4
 -30   0   5 0.13505 1.25984   1
 -28   0   5 -0.9063 1.01656   4
 -28   0   5 0.39656 1.33058   1
 -26   0   5 -0.1832 0.91239   4
 -26   0   5 0.38115 0.99052   1
 -24   0   5 0.60253 0.90661   4
 -24   0   5 0.44171 0.73741   1
 -22   0   5 -0.6160 0.75590   1
 -22   0   5 -0.5894 0.73538   4
  20   0  -5 -0.0107 0.47298   2
 -20   0   5 0.00067 0.58711   4
  20   0  -5 0.28331 0.60474   3
 -20   0   5 -0.3560 0.48465   1
 -18   0   5 -1.3048 0.45161   1
  18   0  -5 0.44198 0.59370   3
 -18   0   5 -0.5011 0.47145   4
  18   0  -5 -0.1536 0.46468   2
 -16   0   5 0.64977 0.57316   4
  16   0  -5 -0.1634 0.37415   2
  16   0  -5 -0.0922 0.39587   3
 -16   0   5 -0.4751 0.52695   1
  14   0  -5 -0.4900 0.30216   2
  14   0  -5 0.30308 0.47893   3
 -14   0   5 0.27071 0.45485   3
 -14   0   5 0.52061 0.39900   4
 -14   0   5 0.60473 0.50009   1
 -12   0   5 -0.3505 0.26956   4
  12   0  -5 -0.1099 0.38512   3
  12   0  -5 -0.0152 0.26011   2
 -12   0   5 -0.0461 0.28501   1
 -12   0   5 0.20732 0.43221   3
 -10   0   5 0.12957 0.27494   4
  10   0  -5 0.14837 0.22510   2
  10   0  -5 -0.0600 0.30718   3
 -10   0   5 -0.1104 0.27914   3
 -10   0   5 -0.3476 0.27065   1
  -8   0   5 0.14579 0.25612   1
  -8   0   5 -0.1559 0.25600   3
  -8   0   5 0.02831 0.20963   4
   8   0  -5 0.37372 0.19310   2
   8   0  -5 -0.1994 0.24734   3
  -6   0   5 -0.0373 0.29427   3
   6   0  -5 0.41380 0.18989   2
  -6   0   5 0.07553 0.22847   1
  -6   0   5 0.08895 0.16872   4
  -4   0   5 0.78004 0.29842   1
   4   0  -5 0.24197 0.14235   2
  -4   0   5 0.52276 0.19371   4
  -4   0   5 -0.1214 0.27149   3
   2   0  -5 0.66456 0.21063   2
  -2   0   5 0.01664 0.14895   1
  -2   0   5 0.05580 0.11261   4
  -2   0   5 -0.0054 0.15417   2
  -2   0   5 0.03041 0.26546   3
   0   0   5 -0.0409 0.20698   3
   0   0   5 0.39952 0.20306   2
   0   0  -5 0.37218 0.19399   2
   0   0   5 0.38411 0.15639   4
   0   0  -5 0.17150 0.15277   4
   0   0   5 0.37853 0.15858   1
  -2   0  -5 0.37083 0.19396   4
  -2   0  -5 0.86080 0.21645   1
   2   0   5 0.76326 0.30139   3
   2   0   5 0.39276 0.23412   2
   4   0   5 -0.4044 0.16247   3
  -4   0  -5 0.16563 0.21189   1
  -4   0  -5 -0.0235 0.20317   4
   4   0   5 -0.0637 0.26305   2
   6   0   5 0.01497 0.30543   2
  -6   0  -5 0.31441 0.26274   1
  -6   0  -5 0.61638 0.30358   4
   6   0   5 -0.1246 0.19223   3
  -8   0  -5 0.50161 0.37005   4
   8   0   5 1.90716 0.44482   3
   8   0   5 -0.0045 0.37155   2
  -8   0  -5 -0.1075 0.25083   1
 -10   0  -5 0.70178 0.46396   4
 -10   0  -5 0.38257 0.39517   1
  10   0   5 0.20542 0.35680   2
  10   0   5 -0.4436 0.30420   3
  12   0   5 0.45795 0.56112   2
 -12   0  -5 0.18369 0.46666   4
 -12   0  -5 -0.1456 0.39125   1
  12   0   5 0.75119 0.44686   3
  14   0   5 0.31049 0.61069   2
 -14   0  -5 0.27499 0.48080   1
 -14   0  -5 0.09108 0.53794   4
  14   0   5 -0.3222 0.42525   3
 -16   0  -5 0.74086 0.63213   1
 -16   0  -5 -0.0107 0.67020   4
  16   0   5 0.65134 0.65379   2
 -18   0  -5 0.71559 0.82994   4
 -18   0  -5 0.00683 0.60316   1
  18   0   5 -0.4172 0.66423   2
 -20   0  -5 3.06663 1.14528   4
 -20   0  -5 -0.0583 0.64994   1
  20   0   5 -0.5826 0.68511   2
 -22   0  -5 -0.4358 0.86440   4
  22   0   5 -0.4310 0.88566   2
 -22   0  -5 0.81300 0.86240   1
  24   0   5 -0.1475 0.96242   2
 -24   0  -5 -0.1717 1.00264   4
 -24   0  -5 -0.7505 0.87151   1
 -26   0  -5 -0.0936 1.20815   4
 -26   0  -5 1.41051 1.29347   1
 -29  -1   5 0.56078 1.33758   1
 -29  -1   5 0.48259 1.12773   4
 -29   1   5 -0.1415 1.15601   1
 -29   1   5 -0.0252 1.12220   4
 -27  -1   5 36.6979 3.11318   4
 -27  -1   5 38.4725 4.09952   1
 -27   1   5 36.0084 3.93093   1
 -27   1   5 37.1097 3.81362   4
 -25  -1   5 47.2707 3.29994   4
 -25  -1   5 44.5838 3.43797   1
 -25   1   5 43.4167 3.49163   1
 -25   1   5 44.5421 3.36649   4
 -23  -1   5 34.9745 3.55183   1
 -23  -1   5 36.0833 2.73134   4
  23   1  -5 34.8234 2.44612   2
 -23   1   5 37.8654 2.96536   4
 -23   1   5 32.2889 3.42019   1
 -21  -1   5 40.4199 2.64661   4
 -21  -1   5 38.4286 2.96263   1
  21  -1  -5 41.8883 2.69288   3
 -21   1   5 34.8907 2.74384   1
  21   1  -5 38.6994 2.46956   2
 -21   1   5 40.6431 2.84934   4
 -19  -1   5 111.545 4.14873   4
  19  -1  -5 111.746 4.21658   3
 -19  -1   5 108.045 4.62784   1
 -19   1   5 102.198 4.27973   4
 -19   1   5 102.421 4.52970   1
  19   1  -5 114.697 4.00332   2
 -17  -1   5 280.007 6.38265   3
 -17  -1   5 274.115 7.44143   1
  17  -1  -5 274.650 5.86107   2
  17  -1  -5 270.478 6.92562   3
 -17  -1   5 269.393 6.69118   4
 -17   1   5 268.108 7.43119   1
  17   1  -5 269.107 6.47325   2
  17   1  -5 254.180 6.15507   3
 -17   1   5 278.987 7.19242   4
 -15  -1   5 0.22885 0.54193   1
 -15  -1   5 0.09163 0.41868   3
  15  -1  -5 0.77648 0.58685   3
  15  -1  -5 -0.2320 0.31549   2
 -15  -1   5 0.14674 0.39189   4
 -15   1   5 -0.0266 0.53811   1
 -15   1   5 0.44712 0.53221   4
  15   1  -5 -0.1573 0.35488   2
  15   1  -5 0.24421 0.43148   3
  13  -1  -5 175.908 3.67007   2
 -13  -1   5 175.081 4.40686   4
 -13  -1   5 171.172 4.98059   1
  13  -1  -5 171.459 4.82474   3
 -13  -1   5 170.125 4.52380   3
  13   1  -5 166.821 4.33325   2
 -13   1   5 171.858 4.76514   4
  13   1  -5 179.933 4.54706   3
 -13   1   5 167.514 5.02178   1
 -11  -1   5 64.5480 2.19437   4
 -11  -1   5 62.0458 2.58226   1
  11  -1  -5 65.9722 2.62849   3
 -11  -1   5 62.3516 2.45674   3
  11  -1  -5 60.9774 1.61100   2
  11   1  -5 60.6059 2.21543   2
 -11   1   5 62.9589 2.64806   1
 -11   1   5 60.1794 2.43306   4
  -9  -1   5 145.055 3.96467   3
   9  -1  -5 142.383 3.98550   3
   9  -1  -5 145.078 2.58673   2
  -9  -1   5 148.605 3.34939   4
  -9  -1   5 143.856 3.89092   1
   9   1  -5 147.811 3.59245   2
  -9   1   5 150.348 4.10801   1
  -9   1   5 150.962 3.82227   4
   7  -1  -5 314.422 6.42769   3
  -7  -1   5 309.122 5.35581   4
  -7  -1   5 309.105 6.10365   1
  -7  -1   5 306.278 6.41727   3
  -7   1   5 305.449 6.01649   4
   7   1  -5 298.505 5.85869   2
  -7   1   5 306.860 6.41612   3
  -7   1   5 311.096 6.37159   1
   5  -1  -5 175.196 4.07584   3
  -5  -1   5 168.987 3.63068   1
  -5  -1   5 166.579 2.94219   4
  -5  -1   5 166.602 4.10805   3
  -5   1   5 168.849 4.03805   3
  -5   1   5 167.740 3.72359   4
   5   1  -5 169.966 3.69210   2
  -5   1   5 165.096 3.90266   1
   3  -1  -5 4376.20 62.8883   3
  -3  -1   5 4324.44 61.9122   4
  -3  -1   5 4178.14 62.4433   1
  -3  -1   5 4355.05 63.1375   3
  -3   1   5 4332.59 62.8916   3
  -3   1   5 4273.76 64.1581   4
   3   1  -5 4268.63 63.6348   2
  -3   1   5 4426.82 64.4295   2
  -3   1   5 4274.32 62.6969   1
  -1  -1   5 0.26717 0.12988   1
   1  -1  -5 0.61500 0.29515   3
  -1  -1   5 -0.0447 0.30984   3
   1   1  -5 0.63590 0.27590   2
   1   1  -5 0.45338 0.11435   4
  -1   1   5 0.41815 0.21628   1
  -1   1   5 0.30923 0.25177   4
  -1   1   5 0.62371 0.21990   2
  -1   1   5 0.22153 0.22397   3
  -1  -1  -5 3.41884 0.46806   3
   1  -1   5 2.69023 0.56690   3
  -1  -1  -5 2.06545 0.40985   1
  -1   1  -5 2.99435 0.54749   2
   1   1   5 2.03569 0.42901   4
   1   1   5 2.45393 0.43165   2
   1   1   5 3.06978 0.45747   1
  -1   1  -5 2.69689 0.33365   4
   1   1   5 2.70300 0.42187   3
  -3  -1  -5 2057.52 30.0026   3
  -3  -1  -5 2066.02 31.0485   4
  -3  -1  -5 2065.30 30.8780   1
   3  -1   5 2066.39 31.1656   3
   3  -1   5 2034.50 31.3899   2
   3   1   5 2079.78 30.0450   3
  -3   1  -5 2033.61 31.1829   2
  -3   1  -5 2042.40 30.3745   1
   3   1   5 2049.75 30.9568   2
   3   1   5 2069.90 30.9240   4
  -3   1  -5 2076.93 30.4485   4
  -5  -1  -5 803.222 13.3548   4
   5  -1   5 782.132 13.2935   3
  -5  -1  -5 787.038 11.7077   3
  -5  -1  -5 770.678 13.0572   1
   5  -1   5 784.724 13.6092   2
   5   1   5 811.642 11.7588   3
  -5   1  -5 798.034 12.0908   1
   5   1   5 801.122 13.2152   4
   5   1   5 760.874 13.2427   2
  -5   1  -5 787.668 12.8809   4
  -5   1  -5 799.282 13.4519   2
  -7  -1  -5 14.5839 1.12875   4
   7  -1   5 14.2639 1.17019   3
  -7  -1  -5 16.8035 1.19598   1
   7  -1   5 12.4659 1.32698   2
   7   1   5 14.5684 1.17303   2
  -7   1  -5 15.2724 1.09010   4
  -7   1  -5 15.3263 1.18760   2
  -7   1  -5 13.1164 0.81541   1
  -9  -1  -5 38.6376 2.02080   4
   9  -1   5 39.9473 2.00527   3
   9  -1   5 36.6016 2.04976   2
  -9  -1  -5 39.7716 1.96324   1
  -9   1  -5 40.0743 1.95725   4
   9   1   5 39.7445 2.05456   2
  -9   1  -5 39.3274 1.64084   1
  11  -1   5 3.39517 0.92075   3
 -11  -1  -5 2.86737 0.76648   4
 -11  -1  -5 2.44242 0.67830   1
  11  -1   5 3.30823 0.79336   2
 -11   1  -5 2.19518 0.55461   1
  11   1   5 4.25122 0.94700   2
 -11   1  -5 3.43509 0.81423   4
  13  -1   5 15.1590 1.67618   3
 -13  -1  -5 11.2962 1.49819   4
 -13  -1  -5 13.7079 1.62602   1
  13  -1   5 14.9861 1.75803   2
 -13   1  -5 13.1233 1.56626   4
 -13   1  -5 12.9787 1.40807   1
  13   1   5 12.0909 1.62197   2
  15  -1   5 48.7287 2.80195   2
  15  -1   5 51.5314 2.64306   3
 -15  -1  -5 54.2813 2.85301   1
 -15  -1  -5 51.4193 2.86016   4
 -15   1  -5 57.0196 2.98379   4
  15   1   5 46.4518 2.83178   2
 -15   1  -5 55.9993 2.62376   1
 -17  -1  -5 -1.3457 0.50404   1
  17  -1   5 -0.2697 0.64219   2
 -17  -1  -5 -0.2165 0.63706   4
  17   1   5 -0.1355 0.63363   2
 -17   1  -5 -0.2744 0.45891   1
 -17   1  -5 0.12844 0.53511   4
 -19  -1  -5 5.71655 1.37426   1
  19  -1   5 5.12289 1.29652   2
 -19  -1  -5 7.99242 1.54133   4
  19   1   5 5.98237 1.50932   2
 -19   1  -5 5.55769 1.43157   4
 -19   1  -5 4.51998 1.17043   1
 -21  -1  -5 43.8036 3.17517   4
  21  -1   5 41.6525 3.11118   2
 -21  -1  -5 40.8414 3.01448   1
  21   1   5 43.9549 3.29487   2
 -21   1  -5 44.2907 2.94830   1
 -21   1  -5 44.7292 3.27422   4
 -23  -1  -5 22.8838 2.89488   4
 -23  -1  -5 15.6625 2.36207   1
  23   1   5 23.2867 2.97442   2
 -23   1  -5 19.6925 2.72088   4
 -25  -1  -5 1.17912 1.25103   4
 -25  -1  -5 0.04530 1.01152   1
  25   1   5 -0.5374 1.01744   2
 -25   1  -5 0.23736 1.14250   4
 -27  -1  -5 29.8243 3.53442   1
 -27  -1  -5 26.3256 3.41888   4
 -27   1  -5 33.2853 3.93166   4
  27   1   5 24.1167 3.46260   2
 -30  -2   5 26.0459 3.29275   4
 -30   2   5 18.7092 3.13532   1
 -28  -2   5 23.5880 3.29121   1
 -28  -2   5 21.2137 2.78916   4
 -28   2   5 18.1804 2.77830   4
 -28   2   5 19.3337 2.96227   1
 -26  -2   5 0.83972 1.24534   1
 -26  -2   5 0.01795 1.08039   4
 -26   2   5 2.30363 1.34252   4
 -26   2   5 -0.2085 0.76066   1
  24  -2  -5 24.4815 3.26938   3
 -24  -2   5 31.1840 3.45908   1
 -24  -2   5 29.0250 2.90933   4
 -24   2   5 26.4054 3.16467   1
  24   2  -5 30.5167 2.53853   2
 -24   2   5 29.0620 3.19536   4
 -22  -2   5 82.0186 4.34958   1
  22  -2  -5 78.8531 4.20309   3
 -22  -2   5 86.4161 3.95912   4
  22   2  -5 76.0883 3.76713   2
 -22   2   5 77.8350 4.23683   1
 -22   2   5 80.2086 4.28061   4
  20  -2  -5 312.544 8.53390   3
 -20  -2   5 313.250 7.85770   4
 -20  -2   5 291.059 8.57820   1
 -20   2   5 302.636 8.54294   4
 -20   2   5 297.477 8.60442   1
  20   2  -5 307.332 7.92478   2
 -18  -2   5 55.6608 3.28795   1
  18  -2  -5 53.5713 3.16741   3
 -18  -2   5 59.8480 2.87022   4
 -18   2   5 60.0590 3.22478   4
  18   2  -5 50.0205 2.70859   2
 -18   2   5 63.9261 3.47034   1
 -16  -2   5 39.7592 2.17491   4
  16  -2  -5 45.7376 2.74681   3
 -16  -2   5 42.8242 2.15117   3
 -16  -2   5 44.2096 2.66246   1
  16   2  -5 40.7852 2.33096   2
 -16   2   5 42.8317 2.61246   4
  16   2  -5 44.0793 2.15551   3
 -16   2   5 43.9183 2.70702   1
 -14  -2   5 14.9678 1.50691   3
 -14  -2   5 12.8700 1.36013   4
 -14  -2   5 13.6510 1.69850   1
  14  -2  -5 14.1057 1.75212   3
 -14   2   5 11.4230 1.60074   1
  14   2  -5 13.7934 1.56118   2
 -14   2   5 16.8408 1.87690   4
 -12  -2   5 4.84871 0.98532   1
 -12  -2   5 5.28698 0.84488   4
 -12  -2   5 5.18149 0.94934   3
  12  -2  -5 4.10165 0.95486   3
 -12   2   5 5.89315 0.38571   2
  12   2  -5 6.27705 0.99249   2
 -12   2   5 3.94702 0.85834   4
 -12   2   5 3.57568 0.89924   1
  10  -2  -5 5.47995 1.01760   3
 -10  -2   5 5.56645 0.93676   1
 -10  -2   5 5.99547 0.79542   4
 -10  -2   5 4.64668 0.84388   3
 -10   2   5 6.46784 1.04310   4
  10   2  -5 5.87027 0.94162   2
 -10   2   5 6.46784 1.07152   1
 -10   2   5 5.19769 0.20522   2
  -8  -2   5 384.942 6.78637   4
  -8  -2   5 368.324 7.53278   1
   8  -2  -5 380.507 7.98681   3
  -8  -2   5 381.352 7.80252   3
   8   2  -5 363.665 7.50058   2
  -8   2   5 368.208 7.78433   1
  -8   2   5 372.072 7.69094   4
  -6  -2   5 50.3182 1.97785   1
  -6  -2   5 54.0502 1.60450   4
  -6  -2   5 53.8613 2.24871   3
   6  -2  -5 52.9317 2.27471   3
   6   2  -5 52.5710 2.11442   2
  -6   2   5 52.4841 1.14475   2
   6   2  -5 53.3737 1.55191   4
  -6   2   5 54.1998 2.17188   4
  -6   2   5 53.3479 2.20858   1
  -4  -2   5 111.563 3.37275   3
   4  -2  -5 116.016 3.32937   3
  -4  -2   5 111.730 2.84621   1
  -4   2   5 113.179 3.23276   4
   4   2  -5 106.109 3.13495   2
  -4   2   5 114.627 2.31700   2
  -4   2   5 115.596 3.26007   1
   4   2  -5 112.380 2.37244   4
  -2  -2   5 32.4962 1.69974   3
  -2  -2   5 37.1860 1.30491   1
   2  -2  -5 34.5289 1.58232   3
   2   2  -5 35.9739 1.62267   2
   2   2  -5 34.0445 1.10775   4
  -2   2   5 32.3783 1.58677   4
  -2   2   5 34.1820 1.21376   2
  -2   2   5 35.4290 1.59751   1
   0  -2   5 903.994 13.5900   1
   0  -2   5 904.122 15.2582   3
   0  -2  -5 899.218 14.4094   3
   0  -2  -5 884.199 14.8680   1
   0   2   5 876.817 14.7920   4
   0   2  -5 900.188 13.8449   4
   0   2   5 901.520 14.2351   2
   0   2  -5 905.213 14.8770   2
   0   2   5 883.516 14.6741   1
  -2  -2  -5 86.2017 2.27657   3
   2  -2   5 84.0881 3.01415   3
   2  -2   5 85.9610 1.83774   1
  -2  -2  -5 83.0942 2.77042   1
  -2   2  -5 89.0082 1.78239   1
   2   2   5 80.1676 2.57755   1
   2   2   5 86.5788 2.73873   4
  -2   2  -5 90.5391 2.84245   2
  -2   2  -5 86.3860 2.33145   4
   2   2   5 85.2103 2.55984   2
  -4  -2  -5 579.599 9.34963   3
   4  -2   5 585.569 11.1177   3
  -4  -2  -5 576.653 10.6587   1
  -4  -2  -5 585.979 10.7719   4
  -4   2  -5 575.849 10.6406   2
   4   2   5 595.576 10.5251   2
  -4   2  -5 606.114 9.14395   1
   4   2   5 571.862 10.5396   4
  -4   2  -5 590.977 10.1304   4
  -6  -2  -5 249.320 5.84522   1
  -6  -2  -5 238.729 4.12976   3
  -6  -2  -5 246.597 5.84461   4
   6  -2   5 240.129 6.07732   3
   6   2   5 252.273 5.78155   2
  -6   2  -5 246.843 5.75272   2
   6   2   5 241.935 5.66132   4
  -6   2  -5 245.977 5.45816   4
  -6   2  -5 245.489 4.58903   1
   8  -2   5 108.922 3.92119   3
  -8  -2  -5 115.618 3.76853   4
   8  -2   5 107.904 3.74836   2
  -8  -2  -5 107.740 3.64109   1
   8   2   5 115.417 3.77090   2
  -8   2  -5 116.588 3.70779   2
  -8   2  -5 114.174 3.55258   4
  -8   2  -5 114.129 2.90593   1
   8   2   5 112.539 3.62119   4
  10  -2   5 415.232 9.08552   2
  10  -2   5 413.169 9.24500   3
 -10  -2  -5 417.630 8.99865   4
 -10  -2  -5 412.702 9.01470   1
 -10   2  -5 432.214 8.91318   2
 -10   2  -5 423.014 7.90154   1
  10   2   5 400.371 8.94055   2
 -10   2  -5 406.322 8.72923   4
  12  -2   5 11.3550 1.63827   3
 -12  -2  -5 11.9573 1.61534   1
 -12  -2  -5 14.2031 1.72083   4
  12  -2   5 16.7168 1.84715   2
 -12   2  -5 11.9018 1.49332   2
  12   2   5 15.8551 1.84147   2
 -12   2  -5 14.6069 1.66579   4
 -12   2  -5 15.9185 1.28028   1
 -14  -2  -5 59.3008 3.09382   1
  14  -2   5 56.6644 3.25440   3
 -14  -2  -5 61.7709 3.15264   4
  14  -2   5 56.9801 3.03514   2
  14   2   5 58.0388 3.12085   2
 -14   2  -5 56.8803 2.58824   1
 -14   2  -5 55.2903 2.93672   4
 -14   2  -5 55.8873 2.85718   2
 -16  -2  -5 29.1616 2.25101   4
  16  -2   5 30.2602 2.43472   3
 -16  -2  -5 24.0330 2.45472   1
  16  -2   5 29.3083 2.29533   2
  16   2   5 27.8128 2.27478   2
 -16   2  -5 27.7413 2.30893   4
 -16   2  -5 27.9339 2.19296   2
 -16   2  -5 34.2382 2.16682   1
 -18  -2  -5 15.9828 2.15901   4
 -18  -2  -5 16.4846 2.17174   1
  18  -2   5 18.0132 2.31912   2
  18  -2   5 13.0736 2.08230   3
 -18   2  -5 12.1289 1.69967   1
 -18   2  -5 15.4042 2.02328   2
 -18   2  -5 14.1514 2.05335   4
  18   2   5 16.7761 2.30993   2
 -20  -2  -5 21.4104 2.64978   1
  20  -2   5 17.8154 2.39814   2
 -20  -2  -5 18.3792 2.47940   4
  20   2   5 17.4657 2.48140   2
 -20   2  -5 17.0512 2.34326   4
 -22  -2  -5 6.76972 1.68648   1
 -22  -2  -5 5.95832 1.65553   4
  22   2   5 11.5488 2.18216   2
 -22   2  -5 7.04519 1.81743   4
 -24  -2  -5 141.324 6.16260   4
 -24  -2  -5 120.560 5.78911   1
  24   2   5 123.897 5.99337   2
 -24   2  -5 141.200 6.41844   4
 -26  -2  -5 3.31024 1.51477   1
 -26  -2  -5 5.11498 1.75135   4
 -26   2  -5 3.62586 1.51411   4
  26   2   5 1.91958 1.47960   2
 -29   3   5 17.5313 2.96050   1
 -27  -3   5 30.6130 3.20446   4
 -27  -3   5 31.7634 3.85365   1
 -27   3   5 40.8555 4.25735   1
 -27   3   5 35.7653 4.04581   4
  27   3  -5 31.7667 3.43506   2
  25  -3  -5 1.38379 1.62931   3
 -25  -3   5 2.74589 1.39016   1
 -25  -3   5 1.43539 1.09005   4
 -25   3   5 3.04106 1.59818   4
  25   3  -5 0.25336 1.07685   2
 -25   3   5 2.70791 1.37997   1
 -23  -3   5 138.990 6.21990   1
  23  -3  -5 160.350 6.74109   3
 -23  -3   5 149.878 5.52306   4
 -23   3   5 154.066 6.43787   4
  23   3  -5 146.835 5.80072   2
 -23   3   5 150.148 6.25539   1
  21  -3  -5 -1.8315 1.13113   3
 -21  -3   5 -0.0910 0.69555   4
 -21  -3   5 0.65735 1.01068   1
 -21   3   5 -0.4288 0.81408   1
 -21   3   5 -0.6399 0.81522   4
  21   3  -5 0.11597 0.82674   2
 -19  -3   5 29.9894 2.17868   4
 -19  -3   5 29.9492 3.06629   1
  19  -3  -5 24.4866 2.92849   3
 -19   3   5 25.3777 2.83704   4
 -19   3   5 27.2177 2.82302   1
  19   3  -5 31.5280 2.46212   2
 -17  -3   5 16.0787 1.77293   4
  17  -3  -5 18.1017 2.41958   3
 -17  -3   5 16.5353 2.24758   1
 -17   3   5 20.5555 2.34938   1
 -17   3   5 17.3485 2.15505   4
  17   3  -5 20.3686 2.22653   2
 -15  -3   5 225.463 5.96261   3
 -15  -3   5 216.802 6.57227   1
  15  -3  -5 224.992 6.99158   3
 -15  -3   5 221.855 5.74531   4
 -15   3   5 225.114 6.68432   4
  15   3  -5 236.706 6.52595   2
 -15   3   5 230.570 6.68805   1
 -13  -3   5 2.38358 0.89038   1
  13  -3  -5 2.03038 1.01162   3
 -13  -3   5 3.62152 0.89848   3
 -13  -3   5 3.23605 0.78156   4
 -13   3   5 4.98573 1.13173   1
  13   3  -5 1.54412 0.75730   2
 -13   3   5 3.34645 0.89808   4
  11  -3  -5 49.5161 2.86418   3
 -11  -3   5 49.8429 2.56852   1
 -11  -3   5 48.4916 2.10165   4
 -11  -3   5 52.6112 2.55959   3
 -11   3   5 48.8784 2.65852   4
  11   3  -5 46.3996 2.50008   2
 -11   3   5 52.4151 2.68228   1
  -9  -3   5 21.8390 1.64488   1
  -9  -3   5 21.1386 1.63958   3
  -9  -3   5 25.3243 1.41823   4
   9  -3  -5 25.8126 2.00905   3
  -9   3   5 23.1799 1.75421   4
  -9   3   5 22.1158 1.67016   1
  -9   3   5 25.6618 0.88979   2
   9   3  -5 23.0734 1.32084   4
   9   3  -5 22.4767 1.66848   2
   7  -3  -5 214.386 5.91697   3
  -7  -3   5 213.764 5.33856   1
  -7  -3   5 211.433 5.60728   3
  -7  -3   5 227.796 4.83304   4
  -7   3   5 221.513 5.71773   4
   7   3  -5 218.382 5.59341   2
   7   3  -5 221.967 4.67744   4
  -7   3   5 222.265 4.10183   2
  -7   3   5 217.806 5.60821   1
  -5  -3   5 38.3795 2.12363   3
  -5  -3   5 43.3313 1.94946   1
   5  -3  -5 40.6559 2.19589   3
  -5   3   5 40.5069 2.03819   1
   5   3  -5 40.7044 1.58219   4
  -5   3   5 41.8501 2.15360   4
   5   3  -5 39.4764 2.02484   2
  -5   3   5 41.9077 1.44824   2
   3  -3  -5 36.5972 2.00645   3
  -3  -3   5 39.6850 1.69615   1
  -3  -3   5 37.6642 2.12680   3
   3   3  -5 36.9442 1.94199   2
  -3   3   5 35.0477 1.88035   1
  -3   3   5 36.1306 1.94269   4
  -3   3   5 38.0398 1.48769   2
   3   3  -5 34.5383 1.46589   4
   1  -3  -5 110.484 3.48382   3
   1  -3  -5 116.142 3.67471   1
  -1  -3   5 111.798 3.86144   3
  -1  -3   5 112.571 2.95868   1
   1   3  -5 114.851 3.57049   2
  -1   3   5 117.213 3.10522   2
  -1   3   5 111.375 3.59503   4
  -1   3   5 111.799 3.48134   1
   1   3  -5 114.517 2.98547   4
  -1  -3  -5 141.401 4.23325   1
  -1  -3  -5 141.239 3.86403   3
   1  -3   5 144.386 3.28583   1
   1  -3   5 139.957 4.50442   3
   1   3   5 133.579 4.06813   4
  -1   3  -5 134.189 3.49462   4
   1   3   5 144.799 3.75381   2
  -1   3  -5 142.173 4.05384   2
   1   3   5 143.085 4.03251   1
  -3  -3  -5 132.758 3.58982   3
   3  -3   5 135.963 3.11916   1
  -3  -3  -5 132.079 4.16479   1
   3  -3   5 135.539 4.52408   3
  -3   3  -5 132.264 3.94440   2
   3   3   5 141.925 3.90254   2
   3   3   5 141.548 4.16170   4
   3   3   5 127.130 3.87073   1
  -3   3  -5 128.367 3.57926   4
  -3   3  -5 138.856 3.00879   1
  -5  -3  -5 165.752 3.88411   3
  -5  -3  -5 154.444 4.68564   1
   5  -3   5 155.253 5.09157   3
  -5  -3  -5 155.846 4.70624   4
   5   3   5 162.297 4.54244   2
  -5   3  -5 164.594 4.59125   2
  -5   3  -5 168.650 3.53480   1
   5   3   5 153.878 4.53478   4
  -5   3  -5 160.946 4.29221   4
  -7  -3  -5 44.1556 2.44421   4
   7  -3   5 46.6939 2.76235   3
  -7  -3  -5 51.8606 1.68752   3
  -7  -3  -5 49.3677 2.59581   1
  -7   3  -5 50.0482 1.78334   1
   7   3   5 47.1447 2.40515   4
  -7   3  -5 46.8925 2.28902   4
  -7   3  -5 56.7030 2.53923   2
   7   3   5 49.5055 2.47592   2
   9  -3   5 3.20400 1.25608   3
  -9  -3  -5 2.52077 0.94304   1
  -9  -3  -5 4.22158 1.02466   4
   9   3   5 3.42967 0.91584   4
  -9   3  -5 2.46214 0.58494   1
  -9   3  -5 2.44719 0.77891   4
   9   3   5 2.03426 0.77242   2
  -9   3  -5 3.26483 0.84551   2
 -11  -3  -5 860.893 16.4070   4
 -11  -3  -5 870.467 16.6699   1
  11  -3   5 858.597 17.1272   3
 -11   3  -5 871.740 16.2220   4
 -11   3  -5 885.964 14.8604   1
  11   3   5 872.700 16.1885   4
 -11   3  -5 877.925 16.0064   2
  11   3   5 874.037 16.5217   2
 -13  -3  -5 19.9278 2.21093   1
 -13  -3  -5 18.5555 2.09309   4
  13  -3   5 18.0639 2.56250   3
 -13   3  -5 16.8631 1.88013   2
 -13   3  -5 21.6377 2.29552   4
 -13   3  -5 18.8063 1.47669   1
  13   3   5 19.4001 2.15965   2
 -15  -3  -5 137.200 5.38754   1
 -15  -3  -5 144.026 5.33456   4
  15  -3   5 134.673 5.57940   3
 -15   3  -5 143.383 5.33100   4
  15   3   5 143.174 5.39991   2
 -15   3  -5 153.888 5.09151   2
 -17  -3  -5 2.54550 1.10727   4
 -17  -3  -5 0.47071 0.79077   1
  17  -3   5 2.23030 1.38510   3
  17   3   5 2.62665 1.00700   2
 -17   3  -5 3.51818 1.13686   4
 -17   3  -5 1.94893 0.95957   2
 -19  -3  -5 88.5010 4.47055   4
 -19  -3  -5 94.0659 4.72264   1
  19  -3   5 96.5888 4.87157   3
  19   3   5 92.2543 4.70536   2
 -19   3  -5 89.0725 4.60121   4
 -21  -3  -5 10.5049 2.07565   4
 -21  -3  -5 12.1229 2.24170   1
 -21   3  -5 3.85992 1.53986   4
  21   3   5 9.14231 1.98407   2
 -23  -3  -5 2.89843 1.46913   1
 -23  -3  -5 1.72171 1.37199   4
 -23   3  -5 3.83748 1.59397   4
  23   3   5 0.79284 1.21967   2
 -25  -3  -5 1.57959 1.42743   1
 -25  -3  -5 3.88784 1.60616   4
 -25   3  -5 3.01459 1.58794   4
  25   3   5 5.67073 1.97166   2
 -26  -4   5 28.1492 3.66671   1
  26  -4  -5 19.7236 3.53983   3
 -26   4   5 23.9156 3.23468   1
 -26   4   5 26.1037 3.43872   4
  26   4  -5 18.2176 2.72670   2
  24  -4  -5 9.39479 2.97570   3
 -24  -4   5 10.2393 2.32260   1
  24   4  -5 15.5303 2.50696   2
 -24   4   5 8.95102 1.97442   1
 -24   4   5 17.1191 2.81781   4
  22  -4  -5 5.58419 2.06174   3
 -22  -4   5 3.02217 1.25479   1
 -22   4   5 3.13657 1.41697   4
  22   4  -5 4.19497 1.40126   2
 -22   4   5 3.33678 1.29335   1
 -20  -4   5 18.2050 2.61433   1
 -20  -4   5 18.4325 2.15842   4
  20  -4  -5 17.0733 2.93468   3
  20   4  -5 17.8027 2.33445   2
 -20   4   5 17.7417 2.44716   1
 -20   4   5 17.7329 2.61215   4
 -18  -4   5 0.32962 0.68373   4
 -18  -4   5 1.30251 1.02535   1
  18  -4  -5 -0.9337 1.14409   3
  18   4  -5 0.76685 0.86861   2
 -18   4   5 -0.7252 0.59964   1
 -18   4   5 0.19876 0.69630   4
 -16  -4   5 6.33956 1.25028   4
 -16  -4   5 6.64004 1.56627   1
  16  -4  -5 3.71658 1.60502   3
  16   4  -5 4.96342 1.26274   2
 -16   4   5 5.89924 1.42341   4
 -16   4   5 5.60567 1.37073   1
 -14  -4   5 185.900 6.17595   1
 -14  -4   5 201.501 5.51300   4
  14  -4  -5 202.759 7.06166   3
  14   4  -5 192.293 6.21181   2
 -14   4   5 186.351 6.38427   4
 -14   4   5 186.441 6.04757   1
 -12  -4   5 137.675 4.21984   4
 -12  -4   5 138.882 4.98514   1
 -12  -4   5 131.112 4.62008   3
  12  -4  -5 129.429 5.33153   3
 -12   4   5 137.669 4.86418   1
  12   4  -5 136.465 4.95556   2
 -12   4   5 131.920 5.00788   4
 -10  -4   5 160.842 5.08453   1
 -10  -4   5 161.143 5.09801   3
 -10  -4   5 156.048 4.40601   4
  10  -4  -5 138.581 5.45220   3
 -10   4   5 144.310 5.09079   4
  10   4  -5 162.003 4.34818   4
  10   4  -5 163.307 5.25167   2
 -10   4   5 144.804 4.92242   1
  -8  -4   5 81.5612 2.94667   4
  -8  -4   5 81.3724 3.52793   3
  -8  -4   5 79.1301 3.31805   1
   8  -4  -5 86.5073 4.02939   3
  -8   4   5 83.5979 3.60778   4
  -8   4   5 88.6224 2.43765   2
  -8   4   5 82.7547 3.42673   1
   8   4  -5 84.4895 3.52498   2
   8   4  -5 82.4874 2.84023   4
   6  -4  -5 55.7540 3.12077   3
  -6  -4   5 55.4939 2.86009   3
  -6  -4   5 52.4758 2.53201   1
   6   4  -5 52.0670 2.71276   2
  -6   4   5 51.4606 2.71959   4
  -6   4   5 57.1230 2.71544   1
  -6   4   5 53.8454 1.96351   2
   6   4  -5 51.4285 2.16536   4
  -4  -4   5 215.948 6.24759   3
  -4  -4   5 227.514 5.51543   1
   4  -4  -5 223.067 6.36099   3
   4   4  -5 215.678 5.89530   2
  -4   4   5 219.622 4.93433   2
  -4   4   5 217.350 5.80531   1
   4   4  -5 221.650 5.14334   4
  -4   4   5 207.705 5.96248   4
  -2  -4   5 322.252 8.02147   3
   2  -4  -5 315.706 7.77352   3
   2  -4  -5 319.609 7.66759   1
  -2  -4   5 315.689 6.77584   1
  -2   4   5 320.808 7.67757   4
  -2   4   5 310.096 7.35383   1
   2   4  -5 316.990 6.71861   4
   2   4  -5 308.088 7.37872   2
  -2   4   5 325.527 6.70751   2
   0  -4  -5 19.9493 2.02467   1
   0  -4  -5 17.2699 1.91491   3
   0  -4   5 15.1644 1.16049   1
   0  -4   5 16.0384 2.08610   3
   0   4   5 17.5971 1.33909   2
   0   4  -5 19.9305 1.38289   4
   0   4  -5 20.3036 1.61281   2
   0   4   5 15.8450 1.76367   4
   0   4   5 16.4728 1.70733   1
  -2  -4  -5 17.9557 1.93846   1
   2  -4   5 22.4335 1.35471   1
   2  -4   5 23.6988 2.50489   3
  -2  -4  -5 22.4957 1.84728   3
   2   4   5 21.6426 1.52227   2
   2   4   5 21.1978 1.65847   1
  -2   4  -5 19.6428 1.60255   2
   2   4   5 18.7353 1.91511   4
  -2   4  -5 21.9112 1.24043   1
  -2   4  -5 20.7356 1.47069   4
  -4  -4  -5 13.6634 1.58050   3
   4  -4   5 11.8255 1.81410   3
  -4  -4  -5 12.1794 1.62843   1
   4  -4   5 12.9750 1.04015   1
   4   4   5 11.3376 1.41085   2
  -4   4  -5 10.5682 1.44619   2
   4   4   5 13.9145 1.68240   4
  -4   4  -5 10.5165 1.33594   4
  -4   4  -5 13.6611 1.00583   1
  -6  -4  -5 156.338 5.21485   4
   6  -4   5 159.932 5.78387   3
  -6  -4  -5 157.564 4.31724   3
  -6  -4  -5 158.868 5.28460   1
   6  -4   5 159.668 4.02689   1
   6   4   5 171.698 5.09475   2
  -6   4  -5 160.015 4.83344   4
  -6   4  -5 161.516 3.91174   1
   6   4   5 154.524 5.00614   4
  -6   4  -5 163.698 4.90477   2
  -8  -4  -5 0.48698 0.72020   1
   8  -4   5 1.72024 1.27165   3
  -8  -4  -5 0.16711 0.48202   4
   8   4   5 0.39277 0.49289   4
  -8   4  -5 0.25348 0.52139   2
   8   4   5 -0.4086 0.33243   2
  -8   4  -5 -0.6679 0.43965   4
  -8   4  -5 -0.0833 0.39058   1
 -10  -4  -5 739.838 15.2857   1
  10  -4   5 745.401 16.1418   3
 -10  -4  -5 747.300 15.0890   4
 -10   4  -5 750.425 14.3972   2
  10   4   5 752.860 15.0501   2
  10   4   5 773.727 14.9182   4
 -10   4  -5 751.249 14.7416   4
  12  -4   5 40.5558 3.29219   3
 -12  -4  -5 44.5199 3.06843   1
 -12  -4  -5 44.1811 2.90936   4
 -12   4  -5 46.0043 2.68367   2
  12   4   5 44.9180 2.86942   2
  12   4   5 41.9287 2.74202   4
 -12   4  -5 44.1887 2.80841   4
 -14  -4  -5 105.631 4.88346   1
  14  -4   5 115.749 5.49349   3
 -14  -4  -5 110.338 4.74400   4
  14   4   5 102.548 4.65881   2
 -14   4  -5 107.793 4.24671   2
 -14   4  -5 113.636 4.79231   4
 -16  -4  -5 34.3158 2.80828   4
 -16  -4  -5 30.9278 3.33597   1
  16  -4   5 31.6532 3.69024   3
 -16   4  -5 25.4818 2.85559   4
  16   4   5 36.9160 2.97746   2
  18  -4   5 7.86853 2.12496   3
 -18  -4  -5 7.95228 1.73421   4
 -18  -4  -5 3.47658 1.46872   1
  18   4   5 8.25604 1.81989   2
 -18   4  -5 5.19922 1.56685   4
 -20  -4  -5 60.7828 3.93208   4
 -20  -4  -5 63.7250 4.17263   1
  20  -4   5 57.4247 4.30433   3
  20   4   5 67.1907 4.30741   2
 -20   4  -5 60.1182 4.08528   4
 -22  -4  -5 18.0900 2.86596   1
 -22  -4  -5 13.6609 2.49083   4
 -22   4  -5 16.4638 2.66612   4
  22   4   5 15.3311 2.59757   2
 -24  -4  -5 -0.5270 0.92485   1
 -24  -4  -5 0.36275 1.19049   4
 -24   4  -5 -0.6598 1.26165   4
  24   4   5 1.32624 1.36647   2
 -25  -5   5 27.3609 4.32494   1
  25  -5  -5 24.2493 4.01152   3
  25   5  -5 30.0043 3.62770   2
 -25   5   5 36.7771 4.90030   4
  23  -5  -5 35.6763 4.68691   3
 -23  -5   5 35.5949 3.94576   1
 -23   5   5 35.4493 4.04532   4
  23   5  -5 44.3088 3.63042   2
  21  -5  -5 -1.9980 1.68212   3
 -21  -5   5 1.12573 1.12730   1
 -21   5   5 2.06393 1.20130   1
 -21   5   5 2.88257 1.37085   4
  21   5  -5 4.59707 1.41956   2
  19  -5  -5 55.0901 4.61679   3
 -19  -5   5 51.7828 3.79404   1
  19   5  -5 52.9878 3.57478   2
 -19   5   5 50.3068 3.43190   1
 -19   5   5 59.2154 4.08177   4
  17  -5  -5 -0.1549 1.03038   3
 -17  -5   5 2.66170 1.21942   1
 -17   5   5 3.20346 1.28665   4
  17   5  -5 0.84549 1.11849   2
 -17   5   5 1.94344 1.10546   1
 -15  -5   5 1.35143 0.93246   1
  15  -5  -5 1.68183 1.65561   3
  15   5  -5 0.11414 0.81840   2
 -15   5   5 0.15441 0.97064   4
 -15   5   5 1.36116 0.86162   1
  13  -5  -5 1.22970 1.49077   3
 -13  -5   5 2.57993 1.16651   1
 -13  -5   5 3.01054 0.94935   4
 -13   5   5 3.15160 1.24344   4
  13   5  -5 0.29661 0.87438   2
 -13   5   5 2.42665 1.01782   1
 -11  -5   5 80.7971 3.91801   1
 -11  -5   5 88.2866 3.98964   3
 -11  -5   5 85.4951 3.44270   4
  11  -5  -5 84.3749 4.75281   3
 -11   5   5 79.4347 3.78716   1
 -11   5   5 77.6359 3.98657   4
  11   5  -5 79.1650 3.92788   2
  11   5  -5 77.0285 3.18447   4
  -9  -5   5 160.926 4.87121   4
  -9  -5   5 154.255 5.48742   3
   9  -5  -5 163.362 6.46121   3
  -9  -5   5 159.896 5.41093   1
   9   5  -5 157.934 4.64658   4
  -9   5   5 156.002 5.35664   1
   9   5  -5 153.393 5.52757   2
  -9   5   5 155.140 5.64653   4
  -7  -5   5 4.73939 1.17713   1
  -7  -5   5 2.19422 0.91633   3
   7  -5  -5 3.29701 1.51686   3
  -7  -5   5 3.62145 0.93368   4
  -7   5   5 2.92809 0.98227   1
  -7   5   5 3.55019 1.08402   4
   7   5  -5 2.56021 0.79724   4
   7   5  -5 3.27960 1.07892   2
  -5  -5   5 2.54405 0.90389   1
   5  -5  -5 5.43591 1.62931   3
  -5  -5   5 0.78592 0.90040   3
   5  -5  -5 2.28228 0.86592   1
   5   5  -5 2.80889 0.82760   4
  -5   5   5 2.75660 1.16371   4
   5   5  -5 5.64051 1.23700   2
  -5   5   5 4.14275 1.07345   1
  -5   5   5 2.65227 0.73624   2
   3  -5  -5 89.6544 3.93920   1
  -3  -5   5 89.1743 4.19484   3
   3  -5  -5 91.5087 4.37746   3
  -3  -5   5 91.1739 3.46774   1
   3   5  -5 86.2762 3.28463   4
  -3   5   5 85.7701 3.86919   4
  -3   5   5 83.4178 3.63241   1
   3   5  -5 86.8871 3.78523   2
  -3   5   5 88.3450 3.18247   2
  -1  -5   5 162.626 5.85552   3
   1  -5  -5 150.104 5.27526   1
  -1  -5   5 150.979 4.51749   1
   1  -5  -5 153.424 5.54436   3
  -1   5   5 152.190 5.01386   1
   1   5  -5 141.446 4.90594   2
   1   5  -5 147.241 4.55561   4
  -1   5   5 149.669 5.26822   4
  -1   5   5 146.033 4.48449   2
  -1  -5  -5 12.0026 1.77951   1
   1  -5   5 16.5117 1.37743   1
  -1  -5  -5 17.8864 2.20287   3
   1  -5   5 10.7002 1.99647   3
  -1   5  -5 14.4315 1.67005   4
   1   5   5 12.2061 1.77867   4
   1   5   5 17.8840 1.86623   2
  -1   5  -5 14.2941 1.79741   2
   1   5   5 14.2036 1.79075   1
   3  -5   5 1.92734 0.68045   1
  -3  -5  -5 0.05153 0.68745   1
  -3  -5  -5 5.09357 1.36722   3
   3  -5   5 1.83426 1.06146   3
  -3   5  -5 2.27470 0.80219   4
   3   5   5 1.33024 0.73696   2
  -3   5  -5 1.82733 0.74820   2
   3   5   5 1.35940 0.82445   4
  -5  -5  -5 27.0358 2.12127   3
   5  -5   5 31.3431 3.35093   3
  -5  -5  -5 23.1772 2.53435   1
  -5   5  -5 26.2174 1.58010   1
   5   5   5 27.7855 2.23677   4
  -5   5  -5 25.4788 1.94634   2
   5   5   5 27.4150 2.11924   2
  -5   5  -5 30.1322 2.13565   4
  -7  -5  -5 290.169 8.34737   1
  -7  -5  -5 287.628 8.19542   4
   7  -5   5 287.764 9.05533   3
   7   5   5 301.369 8.06515   4
  -7   5  -5 302.807 7.79270   4
  -7   5  -5 311.198 7.70952   2
   7   5   5 287.118 7.81715   2
  -9  -5  -5 43.1504 2.92626   4
  -9  -5  -5 37.5969 2.82515   1
   9  -5   5 51.2938 3.77062   3
  -9   5  -5 52.2142 2.83943   2
   9   5   5 53.7193 3.08269   4
   9   5   5 44.9891 2.94108   2
  -9   5  -5 48.7357 2.95413   4
  11  -5   5 95.5006 5.22732   3
 -11  -5  -5 92.5803 4.56859   1
 -11  -5  -5 91.3835 4.42155   4
 -11   5  -5 93.7603 3.94494   2
  11   5   5 91.4592 4.25561   4
 -11   5  -5 94.3729 4.29211   4
  11   5   5 82.8196 4.21342   2
  13  -5   5 2.17708 1.47480   3
 -13  -5  -5 0.51670 1.03358   1
 -13  -5  -5 -0.7834 0.71000   4
 -13   5  -5 -0.9102 0.64180   4
  13   5   5 0.47443 0.68406   4
  13   5   5 -0.4864 0.73473   2
 -15  -5  -5 1.49212 1.28550   4
 -15  -5  -5 4.46146 1.57181   1
  15  -5   5 4.11119 1.87482   3
  15   5   5 4.64789 1.56016   2
 -15   5  -5 2.87845 1.30000   4
  17  -5   5 -0.6371 1.33106   3
 -17  -5  -5 -0.0739 1.01541   4
 -17  -5  -5 -0.0426 1.16155   1
 -17   5  -5 -0.0669 0.80465   4
  17   5   5 0.39160 0.81024   2
  19  -5   5 2.27122 1.66283   3
 -19  -5  -5 1.53095 1.24393   4
 -19  -5  -5 0.57349 1.20466   1
 -19   5  -5 0.00477 0.71397   4
  19   5   5 0.28411 0.88573   2
 -21  -5  -5 5.04064 1.70956   1
 -21  -5  -5 4.42965 1.72392   4
  21  -5   5 8.98813 2.46878   3
 -21   5  -5 10.2315 2.19660   4
  21   5   5 6.19568 1.95783   2
 -23  -5  -5 -0.0640 1.18882   4
 -23   5  -5 2.02640 1.63287   4
 -22  -6   5 13.1481 2.57990   1
  22  -6  -5 14.5830 3.50978   3
  22   6  -5 20.7679 3.19855   2
 -22   6   5 17.0083 2.92565   4
  20  -6  -5 29.7136 4.46961   3
 -20  -6   5 33.6358 3.83878   1
  20   6  -5 38.3922 4.03855   2
 -20   6   5 36.8582 4.12014   4
  18  -6  -5 65.7419 5.39878   3
 -18  -6   5 74.6299 4.64258   1
 -18   6   5 78.8265 4.90231   4
  18   6  -5 79.5488 4.73142   2
 -18   6   5 77.8824 4.43413   1
 -16  -6   5 2.98635 1.45028   1
  16  -6  -5 4.77692 2.29349   3
  16   6  -5 1.16489 1.25707   2
 -16   6   5 5.09891 1.56460   1
 -16   6   5 3.77678 1.43656   4
  14  -6  -5 23.4666 3.70276   3
 -14  -6   5 29.9189 3.24036   1
  14   6  -5 22.1524 2.85688   2
 -14   6   5 24.8079 3.10481   4
 -14   6   5 26.0787 2.88161   1
 -12  -6   5 2.30481 1.14888   1
  12  -6  -5 -0.7011 1.36684   3
  12   6  -5 2.58131 1.12237   2
 -12   6   5 2.61052 1.23773   4
 -12   6   5 1.23612 0.98041   1
 -10  -6   5 2.77092 1.16444   1
  10  -6  -5 2.04305 1.69977   3
 -10  -6   5 4.31040 1.24303   3
  10  -6  -5 2.67280 1.17345   1
 -10   6   5 2.02653 0.97695   1
 -10   6   5 2.28678 1.21307   4
  10   6  -5 3.24538 1.34158   2
  -8  -6   5 18.8851 2.46060   3
   8  -6  -5 24.8082 2.73049   1
  -8  -6   5 20.7039 2.42011   1
   8  -6  -5 21.6276 3.26461   3
  -8   6   5 23.8682 2.60789   1
   8   6  -5 20.0743 2.53961   2
  -8   6   5 23.2157 2.71883   4
  -6  -6   5 15.0873 2.03057   1
   6  -6  -5 19.7561 3.00101   3
  -6  -6   5 12.7526 2.08033   3
   6  -6  -5 13.0920 2.06602   1
   6   6  -5 16.5477 1.93376   4
  -6   6   5 16.6243 2.17293   1
  -6   6   5 15.3131 2.18574   4
   6   6  -5 17.0146 2.28518   2
  -4  -6   5 76.9782 3.57482   1
   4  -6  -5 75.2240 3.95777   1
  -4  -6   5 65.9973 3.94939   3
   4  -6  -5 64.9359 4.27798   3
  -4   6   5 70.4285 3.58866   1
   4   6  -5 71.9108 3.72504   2
  -4   6   5 75.2687 4.02228   4
  -4   6   5 72.9486 3.13913   2
   4   6  -5 80.7055 3.45875   4
   2  -6  -5 337.241 9.83645   3
  -2  -6   5 354.892 8.39201   1
  -2  -6   5 341.897 9.79881   3
   2  -6  -5 315.567 8.99211   1
  -2   6   5 344.808 8.16179   2
  -2   6   5 350.977 9.42505   4
   2   6  -5 327.944 8.22029   4
   2   6  -5 343.308 9.02682   2
  -2   6   5 341.243 8.82592   1
   0  -6   5 152.025 6.37197   3
   0  -6  -5 169.719 6.10692   1
   0  -6   5 166.729 5.22231   1
   0  -6  -5 159.680 6.26979   3
   0   6  -5 168.930 5.81930   2
   0   6   5 169.466 5.74737   1
   0   6   5 172.893 6.17986   4
   0   6   5 169.534 5.39444   2
   0   6  -5 172.047 5.49893   4
  -2  -6  -5 310.328 8.81236   1
  -2  -6  -5 309.045 8.80930   3
   2  -6   5 288.489 9.36352   3
   2   6   5 312.990 8.72817   4
  -2   6  -5 311.200 8.30392   2
  -2   6  -5 323.856 8.19833   4
   2   6   5 300.892 7.98865   2
  -4  -6  -5 111.403 4.95223   1
  -4  -6  -5 107.351 4.65231   3
   4  -6   5 119.295 5.76554   3
   4   6   5 101.957 4.65608   4
  -4   6  -5 110.299 4.52774   4
   4   6   5 110.400 4.50848   2
  -4   6  -5 102.035 4.33134   2
  -6  -6  -5 1.70294 1.12804   1
   6  -6   5 3.50959 1.62887   3
  -6  -6  -5 1.03232 0.86210   4
   6   6   5 1.52281 0.98329   2
   6   6   5 1.96535 1.07879   4
  -6   6  -5 1.39540 0.86360   2
  -6   6  -5 2.66992 1.04923   4
  -8  -6  -5 8.39186 1.80492   4
  -8  -6  -5 4.37784 1.46257   1
   8  -6   5 9.06719 2.34253   3
  -8   6  -5 10.7468 1.80102   4
  -8   6  -5 6.48982 1.36514   2
   8   6   5 7.41947 1.63464   2
   8   6   5 7.90855 1.63856   4
 -10  -6  -5 3.26664 1.30971   1
 -10  -6  -5 0.23276 0.98443   4
  10  -6   5 0.62723 1.53104   3
  10   6   5 3.45717 1.29123   2
  10   6   5 4.24969 1.38592   4
 -10   6  -5 3.32650 1.17371   4
 -12  -6  -5 3.46719 1.56214   1
  12  -6   5 10.3401 2.54004   3
 -12  -6  -5 7.68721 1.86175   4
  12   6   5 3.30279 1.35368   2
 -12   6  -5 4.01901 1.38417   4
  12   6   5 3.04570 1.23997   4
  14  -6   5 4.18046 1.95440   3
 -14  -6  -5 9.83244 2.08315   4
 -14  -6  -5 5.53431 1.86657   1
 -14   6  -5 5.78556 1.71522   4
  14   6   5 4.71200 1.47221   4
  14   6   5 5.94838 1.61600   2
 -16  -6  -5 0.89109 1.12244   4
  16  -6   5 2.34173 1.89241   3
 -16  -6  -5 0.84137 1.14431   1
 -16   6  -5 1.72236 1.25986   4
  16   6   5 1.59825 1.42436   2
 -18  -6  -5 -0.4254 1.08118   4
 -18  -6  -5 0.30192 1.08827   1
  18  -6   5 0.15165 1.54213   3
  18   6   5 0.45746 1.35572   2
 -18   6  -5 0.19943 1.11686   4
 -20  -6  -5 6.43418 1.92748   4
  20  -6   5 5.72207 2.46001   3
 -20   6  -5 4.43569 1.90097   4
 -19  -7   5 3.42898 1.71625   1
 -17  -7   5 36.7569 4.01167   1
  17  -7  -5 35.6531 5.13826   3
 -17   7   5 30.1556 3.80553   4
  17   7  -5 31.8558 3.85625   2
 -15  -7   5 16.6399 2.72349   1
  15  -7  -5 19.4368 3.93133   3
  15   7  -5 18.6687 2.87552   2
 -15   7   5 19.2589 3.03286   4
 -13  -7   5 14.1321 2.42869   1
  13  -7  -5 18.7763 3.67333   3
  13  -7  -5 12.5286 2.41705   1
  13   7  -5 13.7032 2.33660   2
 -13   7   5 15.4928 2.68938   4
 -13   7   5 13.0828 2.21233   1
 -11  -7   5 0.91281 1.08566   1
  11  -7  -5 0.49880 1.12297   1
  11  -7  -5 -0.0929 1.83235   3
 -11   7   5 -0.2049 0.92862   1
 -11   7   5 1.35695 1.26105   4
  11   7  -5 -0.1687 1.08235   2
  -9  -7   5 8.31353 1.83801   1
   9  -7  -5 11.9108 2.13406   1
   9  -7  -5 6.08128 2.46992   3
  -9   7   5 10.9021 1.95484   1
   9   7  -5 11.6274 2.18197   2
  -9   7   5 9.99805 2.15934   4
   7  -7  -5 10.0233 2.64104   3
  -7  -7   5 13.8295 2.23218   1
  -7  -7   5 15.5532 2.44264   3
   7  -7  -5 14.2720 2.30714   1
  -7   7   5 13.7561 2.35781   4
  -7   7   5 14.6793 2.14400   1
   7   7  -5 17.2161 2.52908   2
   5  -7  -5 0.28893 0.89991   1
   5  -7  -5 -2.7940 1.15466   3
  -5  -7   5 -0.7579 0.76844   1
  -5  -7   5 1.03919 1.02047   3
  -5   7   5 0.72129 0.95400   4
  -5   7   5 0.40432 0.87782   1
   5   7  -5 0.00197 0.63698   2
  -3  -7   5 47.9041 3.78726   3
   3  -7  -5 46.5872 4.59017   3
   3  -7  -5 49.2097 3.49410   1
  -3   7   5 50.1600 3.27576   1
   3   7  -5 45.7181 3.18650   2
  -3   7   5 41.2299 3.32394   4
  -1  -7   5 5.75752 1.76745   3
   1  -7  -5 1.56845 1.14172   1
   1  -7  -5 4.38456 1.72796   3
  -1   7   5 3.49376 1.40236   4
   1   7  -5 2.71240 1.03829   2
  -1   7   5 3.05462 1.13962   2
   1  -7   5 3.82616 1.60362   3
  -1  -7  -5 4.51681 1.64395   3
  -1  -7  -5 3.00079 1.37169   1
   1   7   5 4.12818 1.44708   4
  -1   7  -5 5.93315 1.48220   2
   1   7   5 5.21743 1.32873   2
  -3  -7  -5 23.8209 2.98975   1
   3  -7   5 27.1763 3.58298   3
  -3   7  -5 23.6562 2.74884   2
  -3   7  -5 22.2016 2.67994   4
   3   7   5 21.9159 2.56806   2
   3   7   5 24.6958 2.97845   4
  -5  -7  -5 18.9735 2.75358   1
   5  -7   5 26.9203 3.64622   3
  -5   7  -5 23.1206 2.70422   4
   5   7   5 23.3708 2.98784   4
  -5   7  -5 20.2469 2.49204   2
   5   7   5 27.6989 2.93515   2
   7  -7   5 5.23960 2.05696   3
  -7  -7  -5 9.00005 2.13939   1
  -7  -7  -5 5.46088 1.71727   4
  -7   7  -5 7.75624 1.75103   4
   7   7   5 6.48199 1.65758   2
   7   7   5 6.01148 1.57283   4
  -9  -7  -5 -1.0485 0.88535   4
  -9  -7  -5 0.06913 1.20565   1
   9  -7   5 -0.3933 1.23484   3
  -9   7  -5 0.71765 0.99444   4
   9   7   5 0.81306 1.02668   4
   9   7   5 0.21206 0.73469   2
 -11  -7  -5 15.7159 2.80926   1
  11  -7   5 16.7407 3.30225   3
 -11  -7  -5 19.3067 2.84601   4
  11   7   5 20.3292 2.91287   2
 -11   7  -5 20.0313 2.84044   4
  11   7   5 17.4328 2.60419   4
  13  -7   5 6.51986 2.31511   3
 -13  -7  -5 0.49749 1.15400   4
 -13  -7  -5 -0.7510 1.34974   1
  13   7   5 -0.1098 1.06728   4
 -13   7  -5 -0.9051 1.00901   4
  13   7   5 0.10302 1.08206   2
 -15  -7  -5 1.50608 1.41656   4
  15  -7   5 4.55778 2.09707   3
 -15  -7  -5 1.58063 1.63168   1
  15   7   5 0.89748 1.47878   2
 -15   7  -5 -0.4457 1.29361   4
  12  -8  -5 -1.1977 1.57518   3
 -12  -8   5 -0.2568 1.14603   1
 -12   8   5 1.20002 1.46240   4
  12   8  -5 -0.0710 0.96592   2
  10  -8  -5 1.20689 2.26769   3
  10   8  -5 1.83720 1.26722   2
 -10   8   5 0.44993 1.40348   4
   8  -8  -5 41.3878 4.52074   1
   8  -8  -5 42.0592 5.16570   3
   8   8  -5 46.1066 3.75610   2
  -8   8   5 46.3395 3.46934   1
  -8   8   5 51.0751 4.03722   4
   6  -8  -5 8.16911 1.99919   1
   6  -8  -5 12.4278 2.98897   3
  -6   8   5 8.67529 2.12854   4
  -6   8   5 10.2393 1.97687   1
   6   8  -5 9.03052 2.13086   2
  -4  -8   5 6.89522 1.81317   3
   4  -8  -5 7.15158 2.48466   3
   4  -8  -5 6.90145 1.90460   1
   4   8  -5 6.08856 1.61814   2
  -4   8   5 7.62592 1.89278   1
  -4   8   5 5.85383 1.84321   4
  -2  -8   5 7.46558 2.03564   3
   2  -8  -5 8.73641 2.02116   1
   2  -8  -5 3.30862 1.86054   3
   2   8  -5 4.88457 1.59263   2
  -2   8   5 4.46683 1.72170   4
   0  -8  -5 2.18677 1.71135   3
   0  -8   5 8.43734 2.09352   3
   0  -8  -5 1.11540 1.22177   1
   0   8   5 4.64783 1.60921   4
   0   8  -5 1.68775 1.23707   2
  -2  -8  -5 27.1719 3.42527   1
   2  -8   5 24.7060 3.55873   3
  -2   8  -5 29.7300 3.21357   2
   2   8   5 31.5207 3.56301   4
   4  -8   5 0.27944 1.18936   3
  -4  -8  -5 -0.4594 1.14784   1
   4   8   5 -0.1696 1.00188   4
   4   8   5 1.18201 1.04881   2
   6  -8   5 57.6556 4.90486   3
  -6  -8  -5 52.3030 4.01484   1
  -6  -8  -5 50.6835 4.04075   4
   6   8   5 52.7339 3.81852   2
   6   8   5 59.0357 4.10607   4
  -8  -8  -5 35.5270 4.04281   1
  -8  -8  -5 27.9228 3.52334   4
   8  -8   5 37.8677 4.74870   3
   8   8   5 34.6215 3.79712   4
   8   8   5 36.4881 3.80336   2
 -10  -8  -5 1.05982 1.69048   1
 -10  -8  -5 3.32955 1.69177   4
  10   8   5 3.38225 1.60552   2
  10   8   5 4.58768 1.64777   4
 -30   0   6 38.1105 4.03799   4
 -30   0   6 32.3773 4.09686   1
 -28   0   6 -0.5104 1.00250   4
 -28   0   6 1.38637 1.33529   1
 -26   0   6 0.77905 1.14974   1
 -26   0   6 1.61664 1.03057   4
 -24   0   6 2.32209 1.11501   1
 -24   0   6 3.31241 1.22553   4
 -22   0   6 21.3753 2.66540   1
 -22   0   6 32.3899 2.53524   4
 -20   0   6 105.723 4.27277   4
  20   0  -6 113.037 3.73022   2
 -20   0   6 106.684 4.75123   1
  20   0  -6 108.921 4.02880   3
  18   0  -6 44.0890 2.11185   2
 -18   0   6 42.3763 2.81010   1
  18   0  -6 50.6558 2.57445   3
 -18   0   6 46.4185 2.59149   4
 -16   0   6 34.4026 2.01400   4
  16   0  -6 33.4214 1.68668   2
  16   0  -6 32.5049 1.97796   3
 -16   0   6 31.3390 2.26010   1
  14   0  -6 91.3912 3.29861   3
  14   0  -6 92.6915 2.70050   2
 -14   0   6 91.9363 3.18917   4
 -14   0   6 94.3051 3.62625   1
 -14   0   6 88.4086 3.29044   3
 -12   0   6 33.5631 1.98739   1
 -12   0   6 34.1930 1.91060   3
  12   0  -6 33.3681 1.38937   2
  12   0  -6 36.2836 1.94470   3
 -12   0   6 35.5679 1.74208   4
  10   0  -6 299.433 5.45220   2
  10   0  -6 301.591 6.55294   3
 -10   0   6 301.864 6.63802   1
 -10   0   6 298.215 6.59282   3
 -10   0   6 300.636 5.98575   4
   8   0  -6 104.044 3.18685   3
  -8   0   6 106.214 3.13493   1
  -8   0   6 104.583 3.24068   3
   8   0  -6 107.759 2.38760   2
  -8   0   6 104.655 2.64140   4
  -6   0   6 2898.15 42.5412   4
  -6   0   6 2943.45 43.3390   1
   6   0  -6 2896.75 42.3887   2
  -6   0   6 2960.73 43.8744   3
  -4   0   6 4526.99 66.1501   3
  -4   0   6 4389.44 65.3362   1
  -4   0   6 4539.59 66.8035   4
   4   0  -6 4595.42 68.1831   2
  -2   0   6 3510.27 50.9337   2
   2   0  -6 3464.79 50.7867   2
  -2   0   6 3509.51 51.4333   4
  -2   0   6 3500.26 51.5184   3
  -2   0   6 3491.27 51.8740   1
   0   0  -6 83.2520 1.94236   4
   0   0  -6 76.5077 2.20735   2
   0   0   6 75.1962 2.32923   3
   0   0   6 85.4320 1.91130   4
   0   0   6 88.7054 2.42074   2
   0   0   6 81.4346 1.81870   1
  -2   0  -6 1291.12 19.5541   4
   2   0   6 1290.60 19.8354   3
   2   0   6 1286.76 20.1931   2
  -2   0  -6 1276.39 19.1515   1
   2   0   6 1289.81 19.0297   1
  -4   0  -6 0.22300 0.25836   4
   4   0   6 0.39274 0.26602   3
   4   0   6 -0.2062 0.16751   2
  -4   0  -6 0.25871 0.23537   1
   6   0   6 83.2367 2.89947   2
   6   0   6 83.8284 2.30796   3
  -6   0  -6 81.9698 2.60622   4
  -6   0  -6 84.0428 2.32503   1
  -8   0  -6 623.390 11.2019   4
   8   0   6 605.195 11.6170   2
   8   0   6 619.032 10.3393   3
  -8   0  -6 624.190 10.7060   1
 -10   0  -6 4.53040 0.78943   1
  10   0   6 2.21795 0.71792   2
  10   0   6 3.27779 0.61292   3
 -10   0  -6 3.37856 0.80227   4
 -12   0  -6 6.88410 1.06084   1
 -12   0  -6 6.53782 1.10762   4
  12   0   6 5.74769 1.16716   2
  12   0   6 6.76754 0.84529   3
 -14   0  -6 195.068 5.74149   4
 -14   0  -6 199.938 5.43122   1
  14   0   6 198.422 6.09044   2
 -16   0  -6 630.230 13.2421   4
 -16   0  -6 658.146 12.8595   1
  16   0   6 639.797 13.7060   2
 -18   0  -6 1.65248 0.82567   1
  18   0   6 1.40122 0.84120   2
 -18   0  -6 0.66622 0.86416   4
 -20   0  -6 7.55278 1.64636   4
  20   0   6 11.4178 2.01479   2
 -20   0  -6 10.2224 1.83770   1
 -22   0  -6 80.9682 4.48514   4
 -22   0  -6 94.1046 4.50194   1
  22   0   6 90.7785 4.84256   2
 -24   0  -6 57.2130 3.75244   1
  24   0   6 61.8788 4.19253   2
 -24   0  -6 59.9769 4.08531   4
 -26   0  -6 21.5286 3.11187   4
 -29  -1   6 13.4848 2.69817   1
 -29  -1   6 12.7341 2.38497   4
 -29   1   6 10.0646 2.22049   4
 -29   1   6 9.81900 2.36162   1
 -27  -1   6 3.34904 1.42563   1
 -27  -1   6 2.18180 1.21439   4
 -27   1   6 1.95937 1.34976   1
 -27   1   6 0.52212 1.11500   4
 -25  -1   6 13.6643 2.11673   4
 -25  -1   6 13.9302 2.28857   1
 -25   1   6 16.8600 2.62317   1
 -25   1   6 15.1628 2.41133   4
 -23  -1   6 3.84714 1.42266   1
 -23  -1   6 3.89238 1.19815   4
  23  -1  -6 0.44697 1.59553   3
 -23   1   6 2.71953 1.32522   1
  23   1  -6 2.11188 0.89905   2
 -23   1   6 1.39885 0.89707   4
  21  -1  -6 29.3070 2.38785   3
 -21  -1   6 26.3150 2.17884   4
 -21  -1   6 29.9748 2.56518   1
  21   1  -6 32.3605 2.17185   2
 -21   1   6 30.9306 2.58500   1
 -21   1   6 29.2625 2.42014   4
  19  -1  -6 3.85411 1.06288   3
 -19  -1   6 2.23309 0.95962   1
 -19  -1   6 4.37262 1.05127   4
 -19   1   6 2.85311 0.93871   4
 -19   1   6 4.91273 1.30476   1
  19   1  -6 3.96073 0.93214   2
  19   1  -6 2.87905 0.86310   3
 -17  -1   6 70.1443 2.97421   4
 -17  -1   6 74.2030 3.51206   1
  17  -1  -6 77.1877 3.58091   2
 -17  -1   6 75.1346 3.00435   3
  17  -1  -6 65.4993 3.11372   3
 -17   1   6 71.5815 3.26681   4
  17   1  -6 69.2325 2.87377   3
  17   1  -6 68.1579 2.80958   2
 -17   1   6 70.2653 3.51030   1
  15  -1  -6 125.564 3.03840   2
  15  -1  -6 121.096 4.14999   3
 -15  -1   6 122.384 3.77000   4
 -15  -1   6 119.578 4.32403   1
 -15  -1   6 126.180 3.95100   3
  15   1  -6 119.614 3.64257   2
 -15   1   6 120.716 4.42183   1
 -15   1   6 121.615 4.11046   4
  15   1  -6 118.796 3.80510   3
  13  -1  -6 43.7274 1.42329   2
 -13  -1   6 47.3422 2.26664   3
 -13  -1   6 45.4844 1.98612   4
 -13  -1   6 44.5728 2.32210   1
  13  -1  -6 42.4262 2.26919   3
  13   1  -6 45.0319 2.18828   3
 -13   1   6 42.1213 2.39569   1
 -13   1   6 42.3094 2.18565   4
  13   1  -6 46.1389 2.01427   2
  11  -1  -6 75.3265 1.69132   2
 -11  -1   6 71.9349 2.79184   3
 -11  -1   6 72.3598 2.31248   4
  11  -1  -6 76.6350 2.91346   3
 -11  -1   6 72.5293 2.82909   1
  11   1  -6 74.3964 2.48096   2
 -11   1   6 73.6818 2.68503   4
 -11   1   6 71.6906 2.90627   1
   9  -1  -6 776.237 11.1703   2
  -9  -1   6 759.292 12.1927   4
  -9  -1   6 750.746 13.1581   1
   9  -1  -6 754.888 13.4649   3
  -9  -1   6 782.706 13.5775   3
  -9   1   6 746.504 12.9470   4
  -9   1   6 760.388 13.4900   1
   9   1  -6 766.549 12.6867   2
  -9   1   6 759.922 13.5202   3
  -7  -1   6 306.824 6.60640   3
   7  -1  -6 311.218 6.52211   3
  -7  -1   6 301.935 5.19433   4
  -7  -1   6 305.280 6.06350   1
   7   1  -6 300.782 5.86108   2
  -7   1   6 307.193 6.39335   1
  -7   1   6 297.124 5.96558   4
  -7   1   6 300.171 6.47186   3
  -5  -1   6 1574.54 22.8108   4
  -5  -1   6 1608.61 24.9060   3
   5  -1  -6 1574.05 24.5919   3
   5  -1  -6 1566.90 22.8072   2
  -5  -1   6 1566.30 23.8479   1
  -5   1   6 1571.12 23.9892   4
  -5   1   6 1565.29 24.6099   3
   5   1  -6 1579.19 24.0264   2
  -5   1   6 1590.18 24.4241   1
  -3  -1   6 116.871 3.28951   3
   3  -1  -6 104.845 2.96655   3
  -3  -1   6 111.813 2.45311   1
  -3   1   6 115.187 2.93908   1
  -3   1   6 112.789 2.79215   4
   3   1  -6 114.711 2.91002   2
  -3   1   6 118.700 2.41156   2
  -3   1   6 113.548 3.07936   3
  -1  -1   6 6.28114 0.86495   3
   1  -1  -6 5.34923 0.67152   3
  -1  -1   6 4.79416 0.32586   1
   1   1  -6 5.26683 0.69520   2
  -1   1   6 5.48808 0.65637   4
  -1   1   6 4.21866 0.58532   1
  -1   1   6 4.16640 0.51834   2
   1   1  -6 6.61736 0.31435   4
  -1   1   6 4.22662 0.62202   3
  -1  -1  -6 0.06415 0.24654   1
  -1  -1  -6 0.95342 0.31314   3
   1  -1   6 0.38268 0.33711   2
   1  -1   6 0.35062 0.30213   3
  -1   1  -6 0.55777 0.20537   4
  -1   1  -6 0.15798 0.28744   2
   1   1   6 0.53623 0.27573   3
   1   1   6 0.23096 0.25601   1
   1   1   6 0.87078 0.32697   4
   1   1   6 0.28978 0.26574   2
  -3  -1  -6 389.663 7.32991   4
  -3  -1  -6 393.119 7.17772   1
   3  -1   6 370.600 7.40242   3
   3  -1   6 379.103 7.67021   2
  -3   1  -6 392.036 6.75560   4
   3   1   6 388.606 7.20068   4
  -3   1  -6 383.296 7.51009   2
   3   1   6 386.766 6.56421   3
  -3   1  -6 393.747 5.83193   1
   3   1   6 389.571 7.35007   2
  -5  -1  -6 157.340 3.86355   1
   5  -1   6 157.589 4.31754   2
  -5  -1  -6 151.737 3.98673   4
   5  -1   6 153.185 3.97476   3
   5   1   6 156.176 3.93593   4
  -5   1  -6 159.691 3.00348   1
  -5   1  -6 156.114 4.15167   2
  -5   1  -6 160.613 3.70699   4
   5   1   6 158.718 3.01127   3
  -7  -1  -6 58.3862 2.38879   4
  -7  -1  -6 54.6425 2.20861   1
   7  -1   6 58.5325 2.32842   3
   7  -1   6 58.6524 2.56616   2
   7   1   6 58.5761 1.30376   3
  -7   1  -6 58.6984 1.76019   1
   7   1   6 59.1011 2.45550   2
  -7   1  -6 56.3251 2.17719   4
  -7   1  -6 55.5672 2.39773   2
  -9  -1  -6 167.221 4.66077   4
   9  -1   6 159.395 4.38117   3
   9  -1   6 164.830 4.85186   2
  -9  -1  -6 168.080 4.47117   1
  -9   1  -6 155.193 4.33936   4
  -9   1  -6 161.966 4.65410   2
  -9   1  -6 170.497 3.87922   1
   9   1   6 166.412 4.78447   2
  11  -1   6 26.1066 1.93198   2
  11  -1   6 28.5596 1.77748   3
 -11  -1  -6 28.5278 1.90398   4
 -11  -1  -6 31.7640 1.91910   1
  11   1   6 27.9592 1.98565   2
 -11   1  -6 27.6996 1.82446   4
 -11   1  -6 27.9296 1.54912   1
  13  -1   6 234.756 6.63472   2
 -13  -1  -6 233.453 6.35703   4
  13  -1   6 231.043 5.89036   3
 -13  -1  -6 229.609 6.16525   1
  13   1   6 232.416 6.60336   2
 -13   1  -6 250.511 5.83258   1
 -13   1  -6 237.796 6.35027   4
 -15  -1  -6 1.16134 0.78153   1
  15  -1   6 1.42745 0.81400   3
  15  -1   6 0.98821 0.71445   2
 -15  -1  -6 0.85582 0.70391   4
 -15   1  -6 2.69583 0.96975   4
 -15   1  -6 1.56305 0.72495   1
  15   1   6 1.41513 0.71985   2
 -17  -1  -6 56.1807 3.11907   1
  17  -1   6 53.9932 3.27957   2
 -17  -1  -6 61.8892 3.30256   4
 -17   1  -6 58.7592 2.95040   1
  17   1   6 55.8611 3.31159   2
 -17   1  -6 61.5165 3.36027   4
 -19  -1  -6 -0.4250 0.42702   1
  19  -1   6 -0.0113 0.82777   2
 -19  -1  -6 -0.5626 0.76288   4
  19   1   6 -0.7302 0.41463   2
 -19   1  -6 0.32941 0.75188   1
 -19   1  -6 0.19913 0.61569   4
 -21  -1  -6 101.744 4.74165   1
 -21  -1  -6 102.436 4.89251   4
  21  -1   6 114.597 5.25218   2
 -21   1  -6 100.843 4.56117   1
  21   1   6 110.140 5.32090   2
 -21   1  -6 102.249 4.88655   4
 -21   1  -6 115.281 5.04075   2
 -23  -1  -6 3.49032 1.31125   1
  23  -1   6 4.34148 1.57634   2
 -23  -1  -6 6.97874 1.83562   4
 -23   1  -6 2.03520 1.07706   4
  23   1   6 4.05341 1.56138   2
 -25  -1  -6 28.6030 3.39341   4
 -25  -1  -6 24.7057 3.17631   1
  25   1   6 22.3136 3.10199   2
 -25   1  -6 21.6031 2.92905   4
 -27  -1  -6 95.7800 5.49143   4
 -27  -1  -6 76.6477 4.84505   1
 -27   1  -6 83.7104 5.41036   4
  27   1   6 83.4697 5.30028   2
 -30  -2   6 6.77073 1.85107   4
 -30   2   6 4.37693 2.22108   4
 -30   2   6 5.35014 2.04274   1
 -28  -2   6 20.3910 2.76404   4
 -28  -2   6 20.2052 3.11236   1
 -28   2   6 16.9759 2.84585   4
 -28   2   6 17.7800 2.95519   1
 -26  -2   6 47.1384 3.31629   4
 -26  -2   6 46.1849 3.83370   1
 -26   2   6 51.7649 3.87507   4
 -26   2   6 52.0787 3.92064   1
 -24  -2   6 236.632 7.20433   4
  24  -2  -6 219.309 7.58324   3
 -24  -2   6 226.074 8.06690   1
 -24   2   6 234.693 7.92155   4
  24   2  -6 221.806 6.99390   2
 -24   2   6 213.634 7.77032   1
 -22  -2   6 102.883 4.32847   4
 -22  -2   6 105.155 5.02259   1
  22  -2  -6 102.488 4.77143   3
 -22   2   6 108.757 4.89164   4
  22   2  -6 104.415 4.36433   2
 -22   2   6 96.7160 4.85986   1
  20  -2  -6 5.10776 1.37590   3
 -20  -2   6 9.09993 1.71822   1
 -20  -2   6 8.66903 1.46331   4
  20   2  -6 7.04636 1.37025   2
 -20   2   6 6.62006 1.51390   1
 -20   2   6 6.44929 1.51658   4
 -18  -2   6 106.067 4.54401   1
  18  -2  -6 99.6472 4.35698   3
 -18  -2   6 110.387 3.90534   4
 -18   2   6 114.109 4.53208   4
  18   2  -6 107.225 4.03155   2
 -18   2   6 106.542 4.59461   1
 -16  -2   6 -0.0229 0.44772   1
 -16  -2   6 0.50050 0.51666   3
  16  -2  -6 -0.5631 0.57623   3
 -16  -2   6 0.25996 0.52738   4
 -16   2   6 -0.6633 0.51110   1
  16   2  -6 0.86829 0.63832   2
  16   2  -6 0.45531 0.50302   3
 -16   2   6 0.35114 0.66549   4
  14  -2  -6 0.98442 0.72444   3
 -14  -2   6 1.10987 0.60478   3
 -14  -2   6 1.15054 0.72212   1
 -14  -2   6 1.47944 0.52926   4
  14   2  -6 0.78106 0.56821   2
 -14   2   6 0.86507 0.57059   1
 -14   2   6 0.24280 0.53455   4
  12  -2  -6 75.5960 3.20622   3
 -12  -2   6 69.1927 2.92757   3
 -12  -2   6 71.9899 3.04025   1
 -12  -2   6 76.5254 2.51726   4
 -12   2   6 75.6322 3.19115   1
 -12   2   6 77.5115 3.08145   4
  12   2  -6 72.6146 2.87318   2
  10  -2  -6 86.1360 3.30311   3
 -10  -2   6 88.0955 2.49605   4
 -10  -2   6 91.6874 3.30119   3
 -10  -2   6 87.0626 3.08813   1
  10   2  -6 84.2440 2.98286   2
 -10   2   6 80.0408 3.18346   1
 -10   2   6 83.3115 3.09993   4
  -8  -2   6 115.610 2.75106   4
  -8  -2   6 114.019 3.40120   1
   8  -2  -6 121.296 3.84163   3
  -8  -2   6 121.902 3.81205   3
  -8   2   6 117.071 3.59336   4
   8   2  -6 110.213 3.43496   2
  -8   2   6 123.298 3.78017   1
  -6  -2   6 470.138 7.43116   4
  -6  -2   6 436.245 8.95456   3
  -6  -2   6 456.594 8.32198   1
   6  -2  -6 446.196 8.92395   3
   6   2  -6 453.450 8.60964   2
  -6   2   6 460.450 6.90861   2
  -6   2   6 447.850 8.80508   1
  -6   2   6 441.869 8.65875   4
   4  -2  -6 134.010 3.69994   3
  -4  -2   6 129.147 3.84367   3
  -4  -2   6 136.440 3.18399   1
  -4   2   6 129.183 3.61466   1
  -4   2   6 130.806 2.65950   2
  -4   2   6 131.510 3.60706   4
   4   2  -6 127.258 3.55066   2
   4   2  -6 132.695 2.54193   4
  -2  -2   6 106.476 3.41177   3
  -2  -2   6 109.120 2.47198   1
   2  -2  -6 107.373 3.07747   3
   2   2  -6 110.064 2.25675   4
  -2   2   6 107.028 2.55457   2
  -2   2   6 110.822 3.17863   4
   2   2  -6 103.875 3.12920   2
  -2   2   6 105.070 3.09754   1
   0  -2   6 150.111 4.26058   3
   0  -2  -6 151.826 3.99056   1
   0  -2   6 154.322 2.88046   1
   0  -2  -6 148.122 3.60564   3
   0   2  -6 153.043 3.13949   4
   0   2  -6 153.908 4.02397   2
   0   2   6 154.894 3.88312   1
   0   2   6 156.393 3.97224   4
   0   2   6 161.314 3.61173   2
   2  -2   6 141.207 2.46801   1
  -2  -2  -6 141.369 3.86303   1
  -2  -2  -6 140.767 3.19533   3
   2  -2   6 133.004 4.03074   3
   2   2   6 142.324 3.67412   1
   2   2   6 136.039 3.73302   4
  -2   2  -6 144.148 3.91576   2
  -2   2  -6 136.370 3.17059   4
   2   2   6 135.022 3.53895   2
  -4  -2  -6 49.2956 1.49528   3
   4  -2   6 56.2183 2.53987   3
  -4  -2  -6 48.8513 2.20842   4
  -4  -2  -6 50.3544 2.19937   1
   4   2   6 50.4502 2.14840   4
  -4   2  -6 48.3367 2.19166   2
   4   2   6 52.3732 2.14062   2
  -4   2  -6 49.7096 1.20930   1
  -4   2  -6 51.9389 1.90319   4
   6  -2   6 58.8507 2.67932   3
  -6  -2  -6 60.9650 2.58936   4
  -6  -2  -6 57.1648 2.49586   1
   6  -2   6 54.3994 2.57968   2
  -6  -2  -6 57.4905 1.42293   3
  -6   2  -6 61.1125 2.57028   2
  -6   2  -6 61.1933 2.30146   4
  -6   2  -6 60.0605 1.64163   1
   6   2   6 58.3431 2.45892   2
   6   2   6 60.9759 2.49501   4
  -8  -2  -6 294.486 6.92378   1
   8  -2   6 283.610 7.11707   2
   8  -2   6 299.570 7.25719   3
  -8  -2  -6 305.099 7.10965   4
   8   2   6 302.520 7.05952   2
  -8   2  -6 309.480 6.74201   4
  -8   2  -6 305.507 5.70957   1
   8   2   6 305.089 6.94499   4
  -8   2  -6 302.544 7.03623   2
  10  -2   6 51.1137 2.68953   2
 -10  -2  -6 48.0696 2.54859   1
  10  -2   6 47.7333 2.69013   3
 -10  -2  -6 52.6556 2.61714   4
 -10   2  -6 54.5739 2.63531   2
 -10   2  -6 47.7623 1.91123   1
 -10   2  -6 47.2724 2.36032   4
  10   2   6 51.0942 2.60947   2
 -12  -2  -6 19.6573 2.05761   1
  12  -2   6 27.8593 2.25932   3
  12  -2   6 26.7173 2.05497   2
 -12  -2  -6 20.2265 2.08887   4
 -12   2  -6 28.4098 2.00924   4
 -12   2  -6 26.1542 1.55777   1
 -12   2  -6 22.9881 1.84107   2
  12   2   6 26.9767 2.07129   2
 -14  -2  -6 474.223 10.8596   4
  14  -2   6 496.392 11.1467   2
  14  -2   6 487.496 10.9130   3
 -14  -2  -6 483.707 10.8935   1
 -14   2  -6 486.450 10.8233   4
 -14   2  -6 507.993 9.85769   1
  14   2   6 502.970 11.2187   2
 -14   2  -6 496.728 10.8131   2
 -16  -2  -6 51.0960 3.08758   4
  16  -2   6 52.9396 3.16021   3
 -16  -2  -6 55.7374 3.23558   1
  16  -2   6 48.0259 3.02849   2
  16   2   6 55.9923 3.36087   2
 -16   2  -6 55.1668 2.67882   1
 -16   2  -6 59.4147 3.17455   2
 -16   2  -6 50.9069 3.09558   4
  18  -2   6 19.5633 2.40763   2
 -18  -2  -6 19.5574 2.37667   1
 -18  -2  -6 18.6445 2.37875   4
  18   2   6 15.8740 2.32519   2
 -18   2  -6 21.7669 2.40844   2
 -18   2  -6 25.6945 2.81246   4
 -20  -2  -6 1.18467 0.96211   1
  20  -2   6 1.93642 1.17961   2
 -20  -2  -6 1.68720 1.16163   4
 -20   2  -6 3.67095 1.31909   4
  20   2   6 2.88570 1.29401   2
 -20   2  -6 2.09675 1.03535   2
 -22  -2  -6 -1.2983 0.70373   1
 -22  -2  -6 0.48952 1.05333   4
 -22   2  -6 -0.1428 1.03739   4
  22   2   6 1.66405 1.09629   2
 -24  -2  -6 2.22243 1.25045   1
 -24  -2  -6 2.31047 1.18872   4
 -24   2  -6 2.65200 1.28459   4
  24   2   6 3.02972 1.41737   2
 -26  -2  -6 63.0831 4.39919   4
 -26  -2  -6 66.0938 4.50615   1
  26   2   6 54.8158 4.41979   2
 -26   2  -6 58.9940 4.50786   4
 -29   3   6 25.0211 3.56464   1
 -27  -3   6 11.8555 2.40357   1
 -27   3   6 7.26294 2.01024   1
 -27   3   6 5.86982 1.72233   4
  27   3  -6 8.59522 1.97073   2
  25  -3  -6 7.14779 2.20182   3
 -25  -3   6 4.23020 1.47992   4
 -25  -3   6 3.43730 1.57452   1
 -25   3   6 4.82902 1.74765   1
  25   3  -6 2.52131 1.26877   2
 -25   3   6 7.65785 2.03848   4
 -23  -3   6 0.52089 1.12573   1
  23  -3  -6 -0.5964 1.44844   3
 -23  -3   6 0.40534 0.79564   4
 -23   3   6 1.76861 1.18679   1
 -23   3   6 1.90963 1.10743   4
  23   3  -6 0.86246 0.96420   2
 -21  -3   6 2.32250 1.19832   1
  21  -3  -6 -0.7311 1.04542   3
 -21  -3   6 2.83044 0.95895   4
 -21   3   6 4.12468 1.37388   1
  21   3  -6 1.68360 0.97306   2
 -21   3   6 1.22289 1.07896   4
 -19  -3   6 658.156 12.7507   4
 -19  -3   6 599.562 13.8801   1
  19  -3  -6 645.359 14.4528   3
 -19   3   6 619.849 13.9945   1
  19   3  -6 626.115 13.3519   2
 -19   3   6 623.374 14.0089   4
 -17  -3   6 15.2914 1.70073   4
  17  -3  -6 15.8483 2.31133   3
 -17  -3   6 14.9660 2.06803   1
 -17   3   6 16.0335 2.09250   4
 -17   3   6 16.4006 2.14416   1
  17   3  -6 16.3941 2.01508   2
 -15  -3   6 9.75963 1.27126   4
 -15  -3   6 11.6056 1.56028   3
 -15  -3   6 10.7130 1.63495   1
  15  -3  -6 10.0081 1.80964   3
  15   3  -6 10.1465 1.57036   2
 -15   3   6 11.3695 1.70793   4
 -15   3   6 8.84065 1.54927   1
 -13  -3   6 -0.0769 0.45058   4
 -13  -3   6 0.87721 0.67450   1
 -13  -3   6 0.34133 0.59014   3
  13  -3  -6 0.54783 0.82976   3
 -13   3   6 0.09471 0.45082   4
  13   3  -6 0.17561 0.54450   2
 -13   3   6 -0.0181 0.38259   1
 -11  -3   6 203.930 5.68321   3
 -11  -3   6 198.605 5.58820   1
 -11  -3   6 203.558 4.76806   4
  11  -3  -6 198.798 6.04915   3
  11   3  -6 189.114 5.49121   2
 -11   3   6 197.773 5.72564   1
 -11   3   6 197.286 5.75591   4
  -9  -3   6 43.0862 2.36961   3
   9  -3  -6 34.0264 2.28019   3
  -9  -3   6 35.6012 2.06379   1
  -9  -3   6 37.4989 1.65138   4
  -9   3   6 36.1533 2.17264   4
  -9   3   6 42.9320 2.32600   1
   9   3  -6 41.6376 2.21986   2
  -9   3   6 37.7841 1.02381   2
  -7  -3   6 84.0476 2.45732   4
   7  -3  -6 89.2910 3.50243   3
  -7  -3   6 88.4146 3.04260   1
  -7  -3   6 77.2161 3.22261   3
   7   3  -6 86.7215 2.41123   4
  -7   3   6 82.5956 3.24275   4
   7   3  -6 85.4114 3.21857   2
  -7   3   6 80.7240 3.17629   1
  -7   3   6 85.0731 1.99720   2
  -5  -3   6 50.7025 2.52828   3
  -5  -3   6 49.4088 2.06558   1
   5  -3  -6 52.5704 2.53697   3
  -5   3   6 51.6066 2.44331   4
  -5   3   6 49.6767 2.35684   1
   5   3  -6 49.8076 1.70001   4
   5   3  -6 56.9951 2.46135   2
  -5   3   6 52.3090 1.63139   2
  -3  -3   6 14.2674 1.64617   3
   3  -3  -6 14.6019 1.52569   3
  -3  -3   6 14.4826 1.04754   1
  -3   3   6 13.7628 0.89879   2
   3   3  -6 13.8504 1.45037   2
  -3   3   6 13.9867 1.47866   1
  -3   3   6 12.2646 1.40062   4
   3   3  -6 14.4466 0.90656   4
  -1  -3   6 258.611 6.54564   3
   1  -3  -6 265.588 6.28680   1
  -1  -3   6 256.351 5.10057   1
   1  -3  -6 259.111 5.96339   3
   1   3  -6 256.857 5.15912   4
  -1   3   6 263.333 5.42294   2
  -1   3   6 252.384 6.14809   4
  -1   3   6 258.533 6.03705   1
   1   3  -6 248.382 6.03268   2
   1  -3   6 346.636 6.17511   1
  -1  -3  -6 341.535 7.64913   1
  -1  -3  -6 334.307 6.98689   3
   1  -3   6 346.442 8.08590   3
  -1   3  -6 349.311 7.51396   2
   1   3   6 344.402 7.36665   1
   1   3   6 344.727 7.58388   4
  -1   3  -6 343.271 6.61565   4
   1   3   6 345.840 6.99063   2
   3  -3   6 141.483 3.05586   1
  -3  -3  -6 135.009 3.60684   3
   3  -3   6 137.243 4.67684   3
  -3  -3  -6 139.482 4.34586   1
  -3   3  -6 142.005 3.73182   4
   3   3   6 133.056 4.02403   1
  -3   3  -6 140.670 4.21826   2
   3   3   6 142.166 4.24312   4
   3   3   6 136.711 3.94780   2
  -3   3  -6 136.055 2.90244   1
   5  -3   6 112.338 4.24471   3
  -5  -3  -6 107.357 3.81158   4
  -5  -3  -6 106.005 3.76450   1
  -5  -3  -6 101.734 2.88345   3
  -5   3  -6 104.741 3.63613   2
  -5   3  -6 103.277 2.44843   1
  -5   3  -6 100.793 3.25373   4
   5   3   6 101.107 3.57791   4
   5   3   6 101.516 3.51743   2
  -7  -3  -6 62.7634 1.87728   3
   7  -3   6 61.9723 3.26610   3
  -7  -3  -6 62.9767 2.97376   4
  -7  -3  -6 60.9701 2.95749   1
   7   3   6 59.2969 2.74609   2
   7   3   6 61.9555 2.81497   4
  -7   3  -6 59.8850 2.60872   4
  -7   3  -6 59.5414 2.72142   2
  -7   3  -6 60.0513 1.89852   1
   9  -3   6 180.001 5.90664   3
  -9  -3  -6 175.633 5.46837   1
  -9  -3  -6 176.509 5.44614   4
   9   3   6 176.869 5.38564   2
  -9   3  -6 172.365 5.16338   2
  -9   3  -6 174.780 4.03269   1
   9   3   6 170.030 5.20309   4
  -9   3  -6 168.636 5.02297   4
 -11  -3  -6 23.1168 2.32495   4
  11  -3   6 20.0214 2.49324   3
 -11  -3  -6 22.6822 2.38853   1
  11   3   6 22.6977 1.93025   2
 -11   3  -6 24.8214 1.93064   2
  11   3   6 27.0620 2.00094   4
 -11   3  -6 24.4508 1.95943   4
 -11   3  -6 21.8124 1.38754   1
 -13  -3  -6 32.1984 2.44987   4
  13  -3   6 32.0600 2.76712   3
 -13  -3  -6 33.3574 2.59732   1
 -13   3  -6 36.6805 2.41506   2
  13   3   6 36.0328 2.53064   2
 -13   3  -6 33.3627 2.34220   4
 -15  -3  -6 0.96454 0.95924   1
 -15  -3  -6 1.58379 0.95610   4
  15  -3   6 1.45180 1.18034   3
 -15   3  -6 1.67030 0.98226   4
  15   3   6 0.17190 0.84259   2
 -15   3  -6 0.12260 0.60725   2
  17  -3   6 9.84349 1.94495   3
 -17  -3  -6 7.87878 1.74877   1
 -17  -3  -6 11.8797 1.91436   4
 -17   3  -6 8.96665 1.57860   2
  17   3   6 12.8451 2.04399   2
 -17   3  -6 8.41392 1.74677   4
 -19  -3  -6 9.64383 1.89112   1
 -19  -3  -6 12.6253 2.15722   4
  19  -3   6 8.73318 1.97973   3
 -19   3  -6 8.55349 1.82438   4
  19   3   6 8.83568 1.85741   2
 -21  -3  -6 12.1017 2.29824   1
 -21  -3  -6 11.0715 2.10711   4
 -21   3  -6 11.0015 2.13699   4
  21   3   6 11.3952 2.26885   2
 -23  -3  -6 0.85140 1.24465   1
 -23  -3  -6 -0.6479 1.08994   4
  23   3   6 0.70470 1.21436   2
 -23   3  -6 -0.4134 0.95298   4
 -25  -3  -6 5.24126 1.80541   1
 -25  -3  -6 3.29780 1.64824   4
 -25   3  -6 8.29114 2.26307   4
  25   3   6 6.63259 1.96107   2
 -26  -4   6 0.89155 1.15199   1
  26  -4  -6 1.13575 2.03250   3
 -26   4   6 4.84133 1.72003   1
  26   4  -6 1.73272 1.27753   2
 -26   4   6 -0.1733 1.34093   4
  24  -4  -6 14.4032 2.99394   3
 -24  -4   6 18.4632 2.88335   1
 -24   4   6 20.3476 2.90254   1
  24   4  -6 18.9994 2.69331   2
 -24   4   6 24.2263 3.33600   4
 -22  -4   6 2.51243 1.42569   1
  22  -4  -6 -1.4464 1.28711   3
 -22   4   6 2.21494 1.21698   1
 -22   4   6 1.35786 1.06532   4
  22   4  -6 3.79579 1.32168   2
  20  -4  -6 28.7800 3.56865   3
 -20  -4   6 39.1502 3.22699   1
 -20   4   6 39.9191 3.16124   4
 -20   4   6 40.5566 3.10183   1
  20   4  -6 35.0466 2.75313   2
 -18  -4   6 12.7392 2.12212   1
 -18  -4   6 17.0182 1.93311   4
  18  -4  -6 24.1791 3.12905   3
  18   4  -6 12.0670 1.94975   2
 -18   4   6 12.9488 2.08464   1
 -18   4   6 19.8577 2.63053   4
 -16  -4   6 0.46977 0.70611   1
 -16  -4   6 1.45562 0.74745   4
  16  -4  -6 -1.4453 0.97155   3
 -16   4   6 0.20784 0.83908   4
 -16   4   6 0.87073 0.86739   1
  16   4  -6 -0.2765 0.73513   2
  14  -4  -6 291.716 8.82552   3
 -14  -4   6 309.364 8.26442   1
 -14  -4   6 298.344 7.05508   4
 -14  -4   6 300.625 7.90180   3
 -14   4   6 299.007 8.12619   1
 -14   4   6 292.661 8.33106   4
  14   4  -6 312.459 8.25941   2
 -12  -4   6 101.129 4.18201   1
 -12  -4   6 103.887 4.13747   3
 -12  -4   6 105.960 3.51799   4
  12  -4  -6 111.239 4.89092   3
  12   4  -6 100.257 4.20259   2
 -12   4   6 104.770 4.25211   1
 -12   4   6 89.9304 4.11131   4
 -10  -4   6 13.2446 1.69792   1
 -10  -4   6 15.2616 1.85358   3
 -10  -4   6 15.1079 1.23656   4
  10  -4  -6 15.5381 2.16103   3
 -10   4   6 16.5554 2.00204   4
  10   4  -6 14.7554 1.82959   2
 -10   4   6 16.6476 1.94026   1
  10   4  -6 14.8006 1.42931   4
  -8  -4   6 65.1293 2.92655   1
   8  -4  -6 61.6702 3.39260   3
  -8  -4   6 62.7673 3.14077   3
  -8  -4   6 62.3320 2.45116   4
  -8   4   6 62.3224 1.95833   2
   8   4  -6 62.8375 2.35681   4
   8   4  -6 62.5728 3.03031   2
  -8   4   6 69.1317 3.13634   1
  -8   4   6 62.3306 3.15441   4
  -6  -4   6 22.9143 1.66052   1
   6  -4  -6 22.3199 2.38401   3
  -6  -4   6 20.9016 2.17576   3
  -6   4   6 26.2426 1.86378   1
   6   4  -6 25.2810 1.93307   2
  -6   4   6 23.5403 1.90994   4
   6   4  -6 23.3260 1.39910   4
  -6   4   6 19.7614 1.16550   2
   4  -4  -6 27.4945 2.13859   3
  -4  -4   6 22.5994 1.57810   1
  -4  -4   6 21.8152 2.25787   3
   4   4  -6 24.2381 1.78630   2
  -4   4   6 21.7753 1.83497   4
  -4   4   6 20.0363 1.65847   1
  -4   4   6 21.0988 1.28588   2
   4   4  -6 23.5339 1.42429   4
   2  -4  -6 2.01226 0.81685   1
   2  -4  -6 2.12921 0.93014   3
  -2  -4   6 1.13113 0.56174   1
  -2  -4   6 1.93984 0.90846   3
   2   4  -6 1.86913 0.77137   2
  -2   4   6 0.86719 0.45065   2
   2   4  -6 1.04842 0.48859   4
  -2   4   6 1.52349 0.70300   4
  -2   4   6 1.50216 0.67127   1
   0  -4  -6 37.8607 2.36311   1
   0  -4   6 34.5447 1.69879   1
   0  -4  -6 37.0357 2.28465   3
   0  -4   6 34.4149 2.49916   3
   0   4   6 36.5770 2.17348   1
   0   4  -6 36.9970 1.84933   4
   0   4  -6 34.1445 2.13348   2
   0   4   6 43.2470 2.05056   2
   0   4   6 37.9329 2.32728   4
  -2  -4  -6 19.7646 2.02970   1
   2  -4   6 17.9301 2.16928   3
  -2  -4  -6 17.5497 1.83020   3
   2  -4   6 17.2621 1.13880   1
  -2   4  -6 18.0530 1.40135   4
   2   4   6 16.9767 1.41872   2
  -2   4  -6 19.6291 1.58251   2
   2   4   6 18.9432 1.93934   4
   2   4   6 19.0905 1.55045   1
  -4  -4  -6 57.9934 2.65722   3
   4  -4   6 65.1038 2.22487   1
  -4  -4  -6 57.3093 2.97993   1
   4  -4   6 61.3244 3.41123   3
   4   4   6 66.1058 3.06768   4
  -4   4  -6 64.6766 2.92423   2
   4   4   6 64.8656 2.85000   2
  -4   4  -6 64.6581 2.08205   1
  -4   4  -6 63.2043 2.68617   4
   6  -4   6 0.91593 0.83476   3
  -6  -4  -6 0.37534 0.62178   3
  -6  -4  -6 1.45990 0.84521   1
   6  -4   6 0.32061 0.38448   1
  -6  -4  -6 0.52194 0.72297   4
  -6   4  -6 0.59465 0.54322   4
  -6   4  -6 2.05706 0.51215   1
   6   4   6 1.30070 0.72336   2
   6   4   6 1.12933 0.68595   4
  -6   4  -6 0.56471 0.63640   2
  -8  -4  -6 14.6306 1.93879   4
   8  -4   6 14.9168 2.32630   3
  -8  -4  -6 14.2812 1.93723   1
   8   4   6 12.2634 1.71947   4
  -8   4  -6 15.3248 1.78806   4
  -8   4  -6 16.5321 1.90156   2
   8   4   6 13.8962 1.78037   2
  10  -4   6 22.5644 2.81728   3
 -10  -4  -6 18.3892 2.21552   4
 -10  -4  -6 22.6280 2.51708   1
 -10   4  -6 15.3240 1.87282   2
  10   4   6 21.8678 2.31508   2
  10   4   6 18.3469 2.12734   4
 -10   4  -6 17.6731 2.01382   4
 -12  -4  -6 158.439 5.77492   4
 -12  -4  -6 158.368 5.88722   1
  12  -4   6 166.365 6.49186   3
  12   4   6 166.398 5.90037   2
 -12   4  -6 167.776 5.68054   4
 -12   4  -6 165.883 5.42271   2
  12   4   6 160.589 5.60634   4
  14  -4   6 56.4802 3.89810   3
 -14  -4  -6 53.4577 3.36781   4
 -14  -4  -6 48.8884 3.29237   1
  14   4   6 46.0831 3.22567   2
 -14   4  -6 51.9448 2.97768   2
 -14   4  -6 51.7308 3.24078   4
 -16  -4  -6 45.4421 3.16655   4
  16  -4   6 43.1733 3.57190   3
 -16  -4  -6 38.9685 3.16341   1
 -16   4  -6 42.2252 3.12583   4
  16   4   6 40.3534 3.06858   2
  18  -4   6 36.9817 3.84797   3
 -18  -4  -6 37.8288 3.88333   1
 -18  -4  -6 38.2075 3.14174   4
 -18   4  -6 37.1159 3.65805   4
  18   4   6 33.9718 3.52081   2
  20  -4   6 46.0233 3.99883   3
 -20  -4  -6 44.6899 3.65719   1
 -20  -4  -6 46.8591 3.56888   4
  20   4   6 51.5255 3.87506   2
 -20   4  -6 48.6522 3.71722   4
 -22  -4  -6 23.6438 3.08125   4
 -22  -4  -6 24.8252 3.31749   1
  22   4   6 21.7676 3.24365   2
 -22   4  -6 22.7025 3.17529   4
 -24  -4  -6 21.2659 3.20230   1
 -24  -4  -6 18.3364 2.97068   4
  24   4   6 14.5029 2.76718   2
 -24   4  -6 18.4181 3.10441   4
 -25  -5   6 4.30760 1.66063   1
  25  -5  -6 0.85107 2.12486   3
 -25   5   6 1.16793 1.71147   4
  25   5  -6 2.19703 1.39066   2
  23  -5  -6 23.9903 4.10035   3
 -23  -5   6 14.9064 2.68139   1
 -23   5   6 25.0974 3.41775   4
  23   5  -6 15.8341 2.57216   2
 -23   5   6 19.3745 2.72587   1
  21  -5  -6 -0.9240 1.72608   3
 -21  -5   6 0.09755 1.05953   1
 -21   5   6 0.70521 1.01490   1
  21   5  -6 0.14149 0.77201   2
 -21   5   6 1.21510 1.20995   4
  19  -5  -6 53.0873 5.14966   3
 -19  -5   6 52.7755 3.68514   1
 -19   5   6 50.4771 3.47282   1
 -19   5   6 53.0590 3.90634   4
  19   5  -6 53.7464 3.59892   2
  17  -5  -6 20.3552 3.10633   3
 -17  -5   6 15.5934 2.39759   1
  17   5  -6 16.0950 2.38443   2
 -17   5   6 21.5767 2.86919   4
 -17   5   6 15.8026 2.24556   1
  15  -5  -6 10.2107 2.22946   3
 -15  -5   6 13.4133 2.16286   1
 -15   5   6 9.48176 1.86360   4
  15   5  -6 10.8041 1.94211   2
 -15   5   6 8.32737 1.62976   1
 -13  -5   6 137.198 5.39409   1
  13  -5  -6 125.746 6.03217   3
 -13   5   6 139.317 5.59454   4
  13   5  -6 140.404 5.47610   2
 -13   5   6 134.579 5.24350   1
 -11  -5   6 0.67751 0.88638   1
 -11  -5   6 2.22268 0.96153   3
 -11  -5   6 2.64542 0.94033   4
  11  -5  -6 2.46957 1.37443   3
  11   5  -6 1.39006 0.98717   2
 -11   5   6 3.97439 1.17539   1
 -11   5   6 0.15747 0.84662   4
  11   5  -6 2.86351 0.87080   4
  -9  -5   6 156.932 4.74389   4
  -9  -5   6 158.704 5.36972   1
  -9  -5   6 168.863 5.87876   3
   9  -5  -6 162.855 6.44285   3
  -9   5   6 171.475 5.67902   1
  -9   5   6 165.865 5.92824   4
   9   5  -6 165.213 5.73945   2
   9   5  -6 162.465 4.64668   4
  -7  -5   6 176.065 4.94529   4
   7  -5  -6 181.402 6.58464   3
  -7  -5   6 173.682 5.41222   1
  -7  -5   6 170.194 5.95698   3
   7   5  -6 174.965 4.79231   4
   7   5  -6 160.321 5.58685   2
  -7   5   6 172.653 5.62839   1
  -7   5   6 168.973 5.91287   4
   5  -5  -6 77.5073 3.68719   1
  -5  -5   6 69.1001 3.69605   3
  -5  -5   6 69.3065 3.16171   1
   5  -5  -6 76.1124 4.08515   3
  -5   5   6 76.9297 3.77396   4
   5   5  -6 68.6500 2.82838   4
   5   5  -6 84.2333 3.79867   2
  -5   5   6 70.5842 3.41773   1
  -5   5   6 71.9664 2.72670   2
   3  -5  -6 30.3510 2.36795   1
   3  -5  -6 31.7311 2.72586   3
  -3  -5   6 30.8924 2.01769   1
  -3  -5   6 35.4814 2.73250   3
  -3   5   6 35.9830 2.39486   1
  -3   5   6 27.5711 2.29065   4
  -3   5   6 32.7063 1.88369   2
   3   5  -6 30.9390 1.92275   4
   3   5  -6 35.0113 2.42734   2
   1  -5  -6 15.1796 2.12408   3
  -1  -5   6 15.1924 2.21905   3
  -1  -5   6 13.0250 1.47027   1
   1  -5  -6 12.0273 1.85047   1
  -1   5   6 14.5285 1.60122   2
  -1   5   6 14.4076 1.96757   4
   1   5  -6 14.4142 1.84902   2
   1   5  -6 12.8135 1.47845   4
  -1   5   6 14.0120 1.83230   1
  -1  -5  -6 62.9717 3.39498   3
  -1  -5  -6 61.4662 3.30920   1
   1  -5   6 64.4119 2.62133   1
   1  -5   6 63.0762 3.66712   3
   1   5   6 63.7814 3.12139   1
   1   5   6 57.1551 2.77804   2
  -1   5  -6 63.0495 2.84975   4
   1   5   6 58.1453 3.23703   4
  -1   5  -6 61.3839 3.13932   2
  -3  -5  -6 14.1041 1.94352   3
   3  -5   6 9.81394 1.99630   3
  -3  -5  -6 13.1676 1.89103   1
   3   5   6 13.5917 1.66737   2
  -3   5  -6 10.4105 1.65664   2
  -3   5  -6 17.4344 1.87500   4
   3   5   6 10.1255 1.68431   4
   5  -5   6 54.8832 3.72899   3
  -5  -5  -6 65.0293 3.11879   3
  -5  -5  -6 57.8256 3.40186   1
  -5   5  -6 62.5065 3.16495   2
  -5   5  -6 62.6911 3.05495   4
   5   5   6 65.0745 3.22277   2
   5   5   6 56.7946 3.20955   4
  -7  -5  -6 63.0966 3.61429   4
   7  -5   6 70.6845 4.28527   3
  -7  -5  -6 69.5329 3.76829   1
   7   5   6 70.9892 3.63039   4
   7   5   6 64.6660 3.36258   2
  -7   5  -6 71.9175 3.41453   2
  -7   5  -6 72.0585 3.40706   4
  -9  -5  -6 37.7823 2.95171   1
   9  -5   6 44.0572 3.56153   3
  -9  -5  -6 44.7818 3.09561   4
  -9   5  -6 52.3977 2.92946   2
  -9   5  -6 47.3412 2.91041   4
   9   5   6 43.4015 2.92830   2
   9   5   6 53.5287 3.19796   4
 -11  -5  -6 11.1576 1.99098   4
  11  -5   6 9.72388 2.22956   3
 -11  -5  -6 8.92147 1.87588   1
 -11   5  -6 9.80041 1.64245   2
  11   5   6 13.1652 2.01471   4
 -11   5  -6 13.6314 1.96814   4
  11   5   6 13.6484 2.03667   2
 -13  -5  -6 32.9599 3.26280   4
  13  -5   6 31.5640 3.78488   3
 -13  -5  -6 27.9209 3.24845   1
  13   5   6 32.7219 3.35966   2
 -13   5  -6 28.0244 2.94846   4
  13   5   6 27.8010 2.93522   4
  15  -5   6 0.46533 1.37423   3
 -15  -5  -6 0.38884 0.92361   4
 -15  -5  -6 0.34037 1.06874   1
 -15   5  -6 -0.6805 0.75335   4
  15   5   6 0.47787 1.08584   2
  17  -5   6 -0.1955 1.32867   3
 -17  -5  -6 -0.1793 1.00995   4
 -17  -5  -6 -1.2196 0.85241   1
  17   5   6 0.91704 0.87516   2
 -17   5  -6 0.45063 0.93921   4
 -19  -5  -6 16.2963 2.83410   1
 -19  -5  -6 16.8021 2.68046   4
  19  -5   6 15.1050 2.88827   3
 -19   5  -6 15.4985 2.62354   4
  19   5   6 15.1823 2.57763   2
  21  -5   6 52.7907 4.46182   3
 -21  -5  -6 51.5995 4.27454   1
 -21  -5  -6 43.8332 3.71734   4
 -21   5  -6 52.6071 4.11173   4
  21   5   6 47.5228 4.01267   2
 -22  -6   6 39.5040 4.29227   1
  22  -6  -6 42.6398 5.36562   3
  22   6  -6 38.4530 4.08668   2
 -22   6   6 35.2584 4.23347   4
 -20  -6   6 4.46921 1.55805   1
  20  -6  -6 8.67524 2.87890   3
  20   6  -6 5.56819 1.64141   2
 -20   6   6 7.99175 2.19646   4
 -18  -6   6 0.76095 1.16806   1
  18  -6  -6 2.48893 2.16482   3
 -18   6   6 3.56375 1.49749   4
 -18   6   6 2.61555 1.30043   1
  18   6  -6 0.25605 1.15481   2
 -16  -6   6 1.35885 1.23680   1
  16  -6  -6 1.34388 1.55669   3
  16   6  -6 0.98780 1.25092   2
 -16   6   6 1.17486 1.17235   4
 -16   6   6 2.17149 1.16302   1
 -14  -6   6 0.15526 1.02076   1
  14  -6  -6 2.65865 1.93625   3
  14   6  -6 -0.0908 1.00454   2
 -14   6   6 -0.2269 0.74885   1
 -14   6   6 0.41016 1.03606   4
  12  -6  -6 6.45814 2.35750   3
 -12  -6   6 6.23533 1.55480   1
  12   6  -6 7.71543 1.67292   2
 -12   6   6 6.98735 1.67895   4
 -12   6   6 7.10805 1.61480   1
  10  -6  -6 25.5828 3.58309   3
 -10  -6   6 24.3878 2.77601   3
 -10  -6   6 18.0185 2.30088   1
 -10   6   6 24.5856 2.66598   1
  10   6  -6 24.2181 2.82062   2
 -10   6   6 19.8845 2.63972   4
  -8  -6   6 1.43143 0.95853   1
  -8  -6   6 2.57381 1.09643   3
   8  -6  -6 0.92075 0.90877   1
   8  -6  -6 1.13076 1.53403   3
  -8   6   6 1.58674 0.91885   1
  -8   6   6 2.50735 1.26716   4
   8   6  -6 1.66562 1.09595   2
   6  -6  -6 37.0097 2.89855   1
  -6  -6   6 41.7241 3.13586   3
  -6  -6   6 42.4848 2.84430   1
   6  -6  -6 44.6252 3.73601   3
   6   6  -6 41.7031 3.00697   2
  -6   6   6 45.9130 2.99606   1
  -6   6   6 42.5905 3.13938   4
  -4  -6   6 74.8258 3.55388   1
   4  -6  -6 76.1956 4.57126   3
   4  -6  -6 78.2152 4.10965   1
  -4  -6   6 76.3270 4.31101   3
   4   6  -6 76.2314 3.92402   2
  -4   6   6 79.5961 3.88108   1
  -4   6   6 79.3655 4.18657   4
   4   6  -6 70.4517 3.68059   4
  -2  -6   6 244.147 6.58282   1
  -2  -6   6 237.758 8.04459   3
   2  -6  -6 239.971 7.61574   1
   2  -6  -6 243.349 8.05802   3
   2   6  -6 253.325 6.72069   4
  -2   6   6 240.709 7.60487   4
  -2   6   6 232.321 6.39639   2
  -2   6   6 239.488 7.19866   1
   2   6  -6 243.259 7.34869   2
   0  -6   6 359.291 10.3170   3
   0  -6  -6 348.847 9.62576   1
   0  -6  -6 355.165 9.86558   3
   0   6   6 348.871 9.58812   4
   0   6   6 363.927 9.26878   1
   0   6  -6 359.742 9.28415   2
   0   6  -6 361.110 8.67896   4
   0   6   6 346.402 8.49593   2
  -2  -6  -6 27.1356 2.93474   1
  -2  -6  -6 30.1494 3.16376   3
   2  -6   6 24.5318 3.15534   3
  -2   6  -6 26.4941 2.13333   4
  -2   6  -6 25.9464 2.64901   2
   2   6   6 28.7377 2.92054   4
   2   6   6 29.4990 2.26452   2
  -4  -6  -6 4.33767 1.46713   1
   4  -6   6 4.38137 1.62164   3
  -4   6  -6 3.26215 1.16728   4
   4   6   6 3.17891 1.13808   2
  -4   6  -6 2.34764 1.00517   2
   4   6   6 3.87263 1.36770   4
  -6  -6  -6 1.74016 1.10901   4
   6  -6   6 2.94583 1.50331   3
  -6  -6  -6 0.29350 0.76520   1
   6   6   6 0.98817 0.91360   2
  -6   6  -6 1.06471 0.89704   2
  -6   6  -6 0.80290 0.69406   4
   6   6   6 1.54721 1.05267   4
  -8  -6  -6 14.6468 2.35044   1
   8  -6   6 13.2932 2.69874   3
  -8  -6  -6 13.2508 2.23418   4
   8   6   6 14.7040 2.24612   4
  -8   6  -6 15.1321 2.05682   4
   8   6   6 12.0486 2.01010   2
  -8   6  -6 12.0726 1.88977   2
 -10  -6  -6 -0.5589 0.95980   4
  10  -6   6 1.42984 1.51383   3
 -10  -6  -6 -1.7659 0.87353   1
  10   6   6 1.20170 0.91129   4
  10   6   6 0.71672 0.75745   2
 -10   6  -6 0.01269 0.79431   4
  12  -6   6 9.76216 2.42551   3
 -12  -6  -6 8.26493 1.93392   4
 -12  -6  -6 16.6941 2.70430   1
  12   6   6 10.1985 2.07417   2
 -12   6  -6 8.18592 1.75116   4
  12   6   6 8.86902 1.85414   4
 -14  -6  -6 3.01418 1.28707   4
 -14  -6  -6 1.24359 1.33124   1
  14  -6   6 3.80358 1.95186   3
  14   6   6 1.62751 1.12176   2
  14   6   6 1.64395 1.21240   4
 -14   6  -6 2.43652 1.20978   4
  16  -6   6 47.7799 5.03816   3
 -16  -6  -6 48.4291 4.02788   1
 -16  -6  -6 48.7808 3.65384   4
  16   6   6 48.0271 3.90233   2
 -16   6  -6 41.3913 3.48470   4
  18  -6   6 43.4504 4.88637   3
 -18  -6  -6 44.9214 3.80563   4
 -18  -6  -6 50.2706 4.93668   1
 -18   6  -6 52.0493 4.06129   4
  18   6   6 53.0690 4.24730   2
 -19  -7   6 5.99462 1.92065   1
  17  -7  -6 73.5985 6.14095   3
 -17  -7   6 55.2121 4.18547   1
 -17   7   6 54.4038 4.40191   4
  17   7  -6 53.4102 4.07738   2
 -15  -7   6 5.96264 1.82931   1
  15  -7  -6 8.40038 2.95919   3
 -15   7   6 8.32973 2.03829   1
 -15   7   6 8.73763 2.22991   4
  15   7  -6 11.4692 2.37936   2
 -13  -7   6 132.697 5.97213   1
  13  -7  -6 124.955 5.78500   1
  13  -7  -6 119.978 7.15019   3
  13   7  -6 134.043 6.13301   2
 -13   7   6 123.187 6.19239   4
 -13   7   6 121.892 5.51038   1
  11  -7  -6 56.0940 5.63151   3
  11  -7  -6 64.9284 4.18223   1
 -11  -7   6 67.6826 4.09630   1
 -11   7   6 64.2555 4.38700   4
  11   7  -6 68.3467 4.34818   2
 -11   7   6 65.3549 3.94717   1
   9  -7  -6 46.4399 3.49914   1
  -9  -7   6 35.5491 2.93947   1
   9  -7  -6 40.0552 4.65503   3
  -9   7   6 36.7289 3.85867   4
   9   7  -6 39.0907 3.83562   2
  -9   7   6 42.3462 3.12630   1
   7  -7  -6 -0.1155 1.44309   3
   7  -7  -6 0.67092 1.08356   1
  -7  -7   6 2.11151 1.13262   3
  -7  -7   6 1.34098 1.17387   1
   7   7  -6 0.78978 0.99875   2
  -7   7   6 2.68670 1.22646   1
  -7   7   6 1.90242 1.12240   4
   5  -7  -6 159.328 6.44826   1
  -5  -7   6 160.236 6.80591   3
   5  -7  -6 149.392 7.11566   3
   5   7  -6 156.646 6.19457   2
  -5   7   6 156.058 6.02030   1
  -5   7   6 164.058 6.66173   4
  -3  -7   6 134.801 6.36139   3
   3  -7  -6 146.254 6.16318   1
   3  -7  -6 152.560 6.92043   3
  -3   7   6 149.356 6.27186   4
   3   7  -6 149.842 5.94497   2
  -3   7   6 140.994 5.68596   1
   1  -7  -6 6.17354 1.70706   1
   1  -7  -6 6.42986 1.97786   3
  -1  -7   6 6.89870 1.80741   3
  -1   7   6 4.07546 1.40343   1
  -1   7   6 8.44414 1.92434   4
   1   7  -6 9.29027 1.84033   2
  -1  -7  -6 4.19609 1.49861   1
   1  -7   6 2.71583 1.35962   3
  -1  -7  -6 1.83125 1.56800   3
   1   7   6 5.87388 1.62708   4
   1   7   6 2.03888 1.03333   2
  -1   7  -6 3.54670 1.26260   2
  -3  -7  -6 60.4869 4.01505   1
   3  -7   6 49.2632 4.08858   3
   3   7   6 58.4834 3.84465   4
   3   7   6 54.7148 3.40403   2
  -3   7  -6 61.8245 3.70459   2
  -5  -7  -6 108.017 5.50328   1
   5  -7   6 103.783 5.87555   3
   5   7   6 105.410 4.88542   2
   5   7   6 101.382 5.09295   4
  -5   7  -6 110.481 4.90528   2
  -7  -7  -6 99.3342 5.26321   4
   7  -7   6 98.9988 6.01180   3
  -7  -7  -6 96.9805 5.26599   1
   7   7   6 100.580 4.93775   2
  -7   7  -6 103.568 4.92686   4
   7   7   6 89.1321 4.79751   4
   9  -7   6 0.99902 1.55988   3
  -9  -7  -6 1.32650 1.22305   4
  -9  -7  -6 0.23637 1.25212   1
   9   7   6 1.50261 1.21033   2
   9   7   6 2.40627 1.23365   4
  -9   7  -6 1.42836 1.31430   4
 -11  -7  -6 7.74891 2.13357   1
 -11  -7  -6 9.92528 2.18952   4
  11  -7   6 6.96167 2.33401   3
  11   7   6 10.1432 2.10361   4
  11   7   6 8.29451 1.96357   2
 -11   7  -6 7.08835 1.76546   4
 -13  -7  -6 2.55403 1.51778   4
  13  -7   6 3.50721 1.82471   3
 -13  -7  -6 4.42657 2.01197   1
  13   7   6 3.19367 1.40911   2
 -13   7  -6 4.44171 1.63571   4
  13   7   6 4.34829 1.68706   4
  15  -7   6 0.97315 1.55211   3
 -15  -7  -6 0.73697 1.37175   4
 -15  -7  -6 1.64526 1.70798   1
 -15   7  -6 1.59205 1.45413   4
  15   7   6 1.76865 1.60826   2
  12  -8  -6 15.4913 3.70559   3
 -12   8   6 13.1193 2.67128   4
  12   8  -6 23.6394 3.35183   2
  10  -8  -6 17.0299 3.71211   3
 -10   8   6 9.32399 2.03155   1
 -10   8   6 13.7724 2.75294   4
  10   8  -6 15.2098 2.78312   2
   8  -8  -6 0.87776 1.26736   1
   8  -8  -6 1.97661 2.12305   3
   8   8  -6 0.46222 1.13311   2
  -8   8   6 0.24025 1.08947   1
  -8   8   6 0.67854 1.44289   4
   6  -8  -6 58.8160 4.20178   1
   6  -8  -6 58.1235 5.04714   3
  -6  -8   6 53.7826 4.21394   3
   6   8  -6 63.6326 4.32062   2
  -6   8   6 62.0416 3.96920   1
  -6   8   6 54.0174 4.05869   4
   4  -8  -6 49.1416 5.11846   3
   4  -8  -6 49.8848 3.87558   1
  -4  -8   6 45.8573 3.97134   3
   4   8  -6 51.5815 3.80840   2
  -4   8   6 53.6669 3.72526   1
  -4   8   6 43.1476 3.61647   4
   2  -8  -6 24.4631 3.66962   3
   2  -8  -6 23.4013 3.08852   1
  -2  -8   6 23.7808 3.42832   3
  -2   8   6 21.7010 3.09246   4
   2   8  -6 17.2160 2.64055   2
   0  -8  -6 -0.7235 1.04354   1
   0  -8   6 2.90812 1.29368   3
   0   8   6 -0.2555 0.99055   4
   0   8  -6 0.80569 1.09197   2
  -2  -8  -6 3.34716 1.60354   1
   2  -8   6 5.78730 1.93605   3
  -2   8  -6 4.69242 1.48865   2
   2   8   6 2.71418 1.41316   4
  -4  -8  -6 16.8227 2.90079   1
   4  -8   6 21.0190 3.41966   3
   4   8   6 18.5816 2.88551   4
   4   8   6 22.6710 2.89090   2
  -6  -8  -6 5.22575 1.85228   4
   6  -8   6 8.34353 2.48993   3
  -6  -8  -6 7.28570 2.04431   1
   6   8   6 5.70593 1.82995   4
   6   8   6 5.53478 1.71447   2
  -8  -8  -6 4.57293 1.88920   1
   8  -8   6 6.06768 2.22796   3
  -8  -8  -6 3.69617 1.59464   4
   8   8   6 2.26621 1.49142   4
   8   8   6 4.15018 1.51950   2
 -10  -8  -6 55.6034 4.39758   4
  10   8   6 49.1677 3.99998   4
  10   8   6 57.2627 4.23205   2
 -30   0   7 -0.2949 1.05428   4
 -30   0   7 0.42522 1.01483   1
 -28   0   7 -0.5979 1.02292   1
 -28   0   7 -0.1960 1.14417   4
 -26   0   7 -0.4672 1.04136   1
 -26   0   7 -1.5924 0.79713   4
 -24   0   7 0.21111 0.83951   4
 -24   0   7 -0.4648 0.55594   1
 -22   0   7 -0.3032 0.80728   1
 -22   0   7 -0.0041 0.71958   4
 -20   0   7 -0.3648 0.58355   4
 -20   0   7 -0.1957 0.79690   1
  20   0  -7 0.06534 0.52668   3
 -18   0   7 1.34977 0.69914   4
  18   0  -7 0.18190 0.60357   3
  18   0  -7 -0.3846 0.40894   2
 -18   0   7 -0.1613 0.65496   1
 -16   0   7 0.26350 0.49899   4
  16   0  -7 0.05556 0.54691   3
 -16   0   7 -0.6107 0.46328   1
 -16   0   7 0.37977 0.60860   3
  16   0  -7 -0.2188 0.31354   2
  14   0  -7 0.47197 0.46625   3
  14   0  -7 0.14622 0.27863   2
 -14   0   7 0.52265 0.46436   4
 -14   0   7 -0.1075 0.40111   3
 -14   0   7 -0.2581 0.46544   1
 -12   0   7 0.11329 0.44663   1
  12   0  -7 0.83007 0.33075   2
  12   0  -7 0.01790 0.41114   3
 -12   0   7 -0.0154 0.31888   4
 -12   0   7 0.88394 0.51220   3
 -10   0   7 0.07570 0.38146   3
  10   0  -7 -0.2155 0.16268   2
 -10   0   7 0.05283 0.28129   4
  10   0  -7 0.27996 0.39858   3
 -10   0   7 0.05101 0.39536   1
   8   0  -7 0.25896 0.17862   2
  -8   0   7 0.35206 0.25872   4
  -8   0   7 -0.1483 0.30045   1
  -8   0   7 -0.1006 0.34167   3
   6   0  -7 -0.1547 0.16922   2
  -6   0   7 0.60637 0.43549   3
  -6   0   7 -0.2266 0.23095   1
  -6   0   7 0.05111 0.18319   4
  -4   0   7 0.46383 0.29766   1
   4   0  -7 0.18498 0.22433   2
  -4   0   7 -0.2293 0.24040   3
  -4   0   7 0.17286 0.16478   4
  -2   0   7 -0.0256 0.23142   2
   2   0  -7 -0.0370 0.17172   2
  -2   0   7 -0.1069 0.26328   3
  -2   0   7 0.16132 0.15937   4
  -2   0   7 0.21781 0.19823   1
   0   0   7 0.10762 0.15320   1
   0   0   7 0.02819 0.25270   2
   0   0   7 0.51247 0.22038   4
   0   0  -7 -0.0588 0.14056   4
   0   0  -7 0.04467 0.24809   2
   0   0   7 0.43526 0.31636   3
  -2   0  -7 0.39630 0.20736   1
   2   0   7 0.14433 0.29279   2
   2   0   7 0.05224 0.23079   3
   2   0   7 0.00740 0.13906   1
  -2   0  -7 -0.3179 0.15294   4
   4   0   7 -0.0169 0.31117   2
  -4   0  -7 -0.0505 0.20581   1
   4   0   7 -0.0610 0.23745   3
  -4   0  -7 0.10705 0.23954   4
  -6   0  -7 0.64729 0.36010   4
   6   0   7 0.37185 0.30403   3
  -6   0  -7 0.12548 0.29455   1
   6   0   7 0.20178 0.39040   2
  -8   0  -7 0.41392 0.37634   1
   8   0   7 0.05888 0.34203   2
  -8   0  -7 0.01750 0.35530   4
   8   0   7 -0.2510 0.23360   3
 -10   0  -7 0.23840 0.43113   4
 -10   0  -7 -0.3374 0.24839   1
  10   0   7 -0.3602 0.40948   2
  10   0   7 -0.0105 0.28698   3
 -12   0  -7 0.85370 0.53983   1
  12   0   7 -0.1877 0.54351   2
  12   0   7 0.11252 0.34345   3
 -12   0  -7 0.29956 0.40270   4
  14   0   7 -0.5824 0.51658   2
 -14   0  -7 0.62553 0.57180   1
 -14   0  -7 0.40598 0.59737   4
  16   0   7 -0.4383 0.56389   2
 -16   0  -7 0.09845 0.56094   1
 -16   0  -7 1.40655 0.84157   4
  18   0   7 -0.0675 0.71584   2
 -18   0  -7 -0.4176 0.62699   1
 -18   0  -7 -0.3397 0.45507   4
  20   0   7 0.23946 0.86377   2
 -20   0  -7 0.71242 0.89604   4
 -20   0  -7 0.93152 0.87728   1
 -22   0  -7 -0.5125 0.92803   4
 -22   0  -7 -0.2115 0.83796   1
  22   0   7 -0.2855 0.83684   2
  24   0   7 0.98493 1.11981   2
 -24   0  -7 0.05043 0.94956   4
 -26   0  -7 -1.2839 1.11793   4
 -29  -1   7 26.3512 3.16454   4
 -29  -1   7 35.2893 4.00796   1
 -29   1   7 39.2164 4.16793   1
 -29   1   7 34.3003 3.82243   4
 -27  -1   7 10.0397 2.21002   1
 -27  -1   7 8.87925 1.91432   4
 -27   1   7 5.87787 1.70680   4
 -27   1   7 8.59218 2.05470   1
 -25  -1   7 30.3879 3.05184   4
 -25  -1   7 29.6316 3.45396   1
 -25   1   7 34.3106 3.38831   4
 -25   1   7 24.8506 3.17871   1
  23  -1  -7 2.24173 1.16324   3
 -23  -1   7 2.29585 1.08063   4
 -23  -1   7 4.74312 1.42910   1
 -23   1   7 0.76798 0.88757   4
 -23   1   7 2.47769 1.32082   1
 -21  -1   7 35.2970 2.86088   1
  21  -1  -7 32.4589 2.51096   3
 -21  -1   7 34.9597 2.50463   4
 -21   1   7 37.3963 2.68231   4
  21   1  -7 36.3790 2.28670   2
 -21   1   7 36.5057 2.92787   1
 -19  -1   7 1.81601 0.95414   1
 -19  -1   7 2.61461 0.87150   3
 -19  -1   7 1.85497 0.83729   4
  19  -1  -7 2.12143 0.98478   3
  19   1  -7 1.06446 0.74767   3
 -19   1   7 0.50806 0.62876   1
  19   1  -7 1.69263 0.70763   2
 -19   1   7 2.77160 0.95660   4
 -17  -1   7 14.1719 1.63852   3
 -17  -1   7 11.2560 1.67181   1
  17  -1  -7 11.2119 1.61882   3
 -17  -1   7 11.1653 1.41731   4
  17   1  -7 13.9388 1.60062   3
 -17   1   7 14.7195 1.80323   4
  17   1  -7 13.7432 1.45133   2
 -17   1   7 14.0197 1.91108   1
 -15  -1   7 114.311 3.53492   4
 -15  -1   7 117.074 4.26708   1
  15  -1  -7 108.927 3.99808   3
  15  -1  -7 116.050 2.72938   2
 -15  -1   7 108.877 3.82390   3
  15   1  -7 113.883 3.49042   2
 -15   1   7 103.843 4.11453   1
 -15   1   7 107.943 3.84100   4
  15   1  -7 104.345 3.68560   3
  13  -1  -7 362.413 8.09661   3
 -13  -1   7 345.128 7.02955   4
 -13  -1   7 357.996 8.08255   1
 -13  -1   7 369.039 7.99387   3
  13  -1  -7 352.742 5.98882   2
 -13   1   7 340.213 8.14885   1
 -13   1   7 360.107 7.71432   4
  13   1  -7 353.813 7.19042   2
 -11  -1   7 252.677 5.15275   4
  11  -1  -7 251.993 4.16089   2
  11  -1  -7 252.912 6.21239   3
 -11  -1   7 247.727 6.00873   1
 -11  -1   7 252.588 6.17916   3
 -11   1   7 254.484 6.28700   1
 -11   1   7 246.306 6.19154   3
 -11   1   7 251.578 5.77087   4
  11   1  -7 259.892 5.48914   2
  -9  -1   7 10.8611 0.72890   4
  -9  -1   7 9.78444 1.26654   3
   9  -1  -7 11.8667 1.35292   3
   9  -1  -7 11.2634 0.36899   2
  -9  -1   7 11.5911 1.22407   1
   9   1  -7 10.4495 0.88648   2
  -9   1   7 10.0800 1.29095   3
  -9   1   7 10.9331 0.91574   4
  -9   1   7 8.46254 1.12612   1
  -7  -1   7 370.162 7.14289   1
   7  -1  -7 368.697 7.67518   3
  -7  -1   7 375.645 6.14475   4
   7  -1  -7 372.262 5.64524   2
  -7  -1   7 382.239 7.94783   3
  -7   1   7 371.318 7.09949   4
  -7   1   7 373.543 7.54409   1
  -7   1   7 379.752 7.76493   3
   7   1  -7 385.040 7.04671   2
  -5  -1   7 618.973 10.4153   1
  -5  -1   7 620.876 11.5176   3
   5  -1  -7 639.853 9.68314   2
   5  -1  -7 633.943 11.2363   3
  -5  -1   7 642.051 9.29935   4
   5   1  -7 615.384 10.6332   2
  -5   1   7 636.570 10.6257   4
  -5   1   7 625.593 11.2599   3
  -5   1   7 635.786 9.75050   2
  -5   1   7 627.080 10.9695   1
  -3  -1   7 251.411 5.70730   3
  -3  -1   7 250.084 4.55512   1
   3  -1  -7 259.559 5.44147   3
  -3   1   7 251.569 5.44766   3
  -3   1   7 252.691 4.64030   2
   3   1  -7 242.026 5.14820   2
  -3   1   7 249.194 5.15935   1
  -3   1   7 251.510 5.00234   4
  -1  -1   7 972.288 14.1349   1
  -1  -1   7 955.487 15.8927   3
   1  -1  -7 952.250 15.3556   3
   1   1  -7 933.481 15.4809   2
  -1   1   7 959.586 15.0425   2
   1   1  -7 953.727 13.9808   4
  -1   1   7 957.661 15.1334   4
  -1   1   7 947.933 15.4152   3
  -1   1   7 938.255 15.1132   1
   1  -1   7 247.355 5.63993   2
   1  -1   7 248.762 5.55928   3
  -1  -1  -7 255.778 5.15118   1
   1   1   7 252.136 5.11408   4
   1   1   7 244.041 5.00742   3
  -1   1  -7 259.164 4.48923   4
   1   1   7 256.364 5.23416   2
  -1   1  -7 247.744 5.44133   2
   1   1   7 254.561 5.00670   1
   3  -1   7 84.1428 2.95885   2
   3  -1   7 83.0189 2.76731   3
  -3  -1  -7 84.8912 2.67478   4
  -3  -1  -7 83.2185 2.52413   1
  -3   1  -7 85.2966 2.26588   4
  -3   1  -7 86.3238 1.51055   1
  -3   1  -7 84.8714 2.85007   2
   3   1   7 84.0817 2.71503   2
   3   1   7 81.6091 2.54508   4
   3   1   7 85.0703 2.39945   1
   3   1   7 83.3347 2.25077   3
  -5  -1  -7 246.024 5.29265   1
  -5  -1  -7 243.057 5.50984   4
   5  -1   7 238.663 5.88378   2
   5  -1   7 246.430 5.53577   3
  -5   1  -7 235.417 5.68213   2
   5   1   7 234.955 5.34517   4
   5   1   7 249.406 5.70651   2
  -5   1  -7 240.795 4.19031   1
  -5   1  -7 233.732 5.01597   4
   5   1   7 243.478 4.48168   3
   7  -1   7 3.11128 0.81025   2
  -7  -1  -7 1.98529 0.57762   1
  -7  -1  -7 2.50005 0.67245   4
   7  -1   7 2.85060 0.72316   3
   7   1   7 2.39768 0.35993   3
   7   1   7 2.19125 0.68129   2
  -7   1  -7 2.70456 0.61469   4
  -7   1  -7 2.33500 0.70404   2
  -7   1  -7 3.02047 0.47216   1
  -9  -1  -7 208.988 5.54912   4
  -9  -1  -7 212.388 5.31612   1
   9  -1   7 221.755 5.34790   3
   9  -1   7 214.208 5.89737   2
   9   1   7 212.926 5.78431   2
  -9   1  -7 214.461 5.70147   2
   9   1   7 213.516 3.64160   3
  -9   1  -7 222.324 4.63036   1
  -9   1  -7 203.594 5.23577   4
 -11  -1  -7 250.169 6.19408   1
  11  -1   7 244.671 6.73780   2
  11  -1   7 250.707 6.03591   3
 -11  -1  -7 242.122 6.36302   4
 -11   1  -7 246.670 6.53479   2
 -11   1  -7 262.932 5.59783   1
 -11   1  -7 247.508 6.24651   4
  11   1   7 244.744 6.65433   2
 -13  -1  -7 26.8984 2.03201   4
 -13  -1  -7 27.0131 1.96502   1
  13  -1   7 30.4177 1.96606   3
  13  -1   7 27.4851 2.19472   2
 -13   1  -7 29.4389 1.76560   1
  13   1   7 26.1703 2.14173   2
 -13   1  -7 29.9355 2.03461   4
 -15  -1  -7 14.9625 1.94674   4
  15  -1   7 12.3928 1.86958   2
  15  -1   7 14.6122 1.65304   3
 -15  -1  -7 14.6002 1.82084   1
 -15   1  -7 14.4599 1.87147   4
 -15   1  -7 16.1001 1.68444   1
  15   1   7 10.8757 1.72994   2
  17  -1   7 126.379 5.24427   2
 -17  -1  -7 131.214 4.85414   1
 -17  -1  -7 122.936 4.93032   4
 -17   1  -7 128.945 5.01124   4
  17   1   7 123.860 5.20322   2
 -17   1  -7 127.199 4.41441   1
 -19  -1  -7 0.83097 0.74676   1
  19  -1   7 0.62061 0.84069   2
 -19  -1  -7 -0.2273 0.51369   4
  19   1   7 0.53792 0.67214   2
 -19   1  -7 0.10731 0.82513   4
 -19   1  -7 0.22243 0.75052   1
 -19   1  -7 -0.5768 0.66425   2
  21  -1   7 32.8928 3.44772   2
 -21  -1  -7 34.9089 3.38078   4
 -21  -1  -7 31.6393 2.69534   1
  21   1   7 25.1231 3.07263   2
 -21   1  -7 29.0184 3.15081   4
 -21   1  -7 30.4830 3.18392   2
 -23  -1  -7 5.36384 1.69021   4
  23  -1   7 8.62404 2.08933   2
 -23  -1  -7 13.1937 2.19314   1
  23   1   7 7.76339 1.98775   2
 -23   1  -7 2.71546 1.38058   2
 -23   1  -7 7.31419 1.89814   4
 -25  -1  -7 1.79944 1.37442   4
 -25  -1  -7 2.28530 1.29359   1
 -25   1  -7 1.58818 1.39639   4
  25   1   7 2.43241 1.40774   2
  27   1   7 53.4709 4.44444   2
 -30   2   7 2.82904 1.70593   4
 -30   2   7 1.20134 1.52844   1
 -28  -2   7 9.95480 2.28847   1
 -28  -2   7 4.98791 1.52815   4
 -28   2   7 6.16998 1.87979   1
 -28   2   7 8.69463 2.10013   4
 -26  -2   7 0.80118 1.20479   1
 -26  -2   7 0.38270 0.98198   4
 -26   2   7 0.21583 0.91203   1
 -26   2   7 0.29712 1.09305   4
 -24  -2   7 51.9169 3.16042   4
 -24  -2   7 40.2073 3.28996   1
  24  -2  -7 47.4548 3.47575   3
 -24   2   7 43.9894 3.42271   4
  24   2  -7 44.7607 2.97443   2
 -24   2   7 53.0815 3.79105   1
 -22  -2   7 3.23014 1.35788   1
  22  -2  -7 6.80962 1.78401   3
 -22  -2   7 4.42406 1.27218   4
 -22   2   7 7.33098 1.69357   4
  22   2  -7 6.89706 1.37056   2
 -22   2   7 4.88414 1.52141   1
  20  -2  -7 12.1578 1.96395   3
 -20  -2   7 12.6586 1.74031   4
 -20  -2   7 13.4143 2.11593   1
 -20   2   7 12.2221 1.99285   1
 -20   2   7 21.5425 2.48883   4
  20   2  -7 16.6428 1.96681   2
 -18  -2   7 -0.2438 0.57364   3
 -18  -2   7 0.42742 0.58098   4
  18  -2  -7 0.31693 0.86243   3
 -18  -2   7 0.45116 0.62630   1
 -18   2   7 1.49523 0.87566   4
  18   2  -7 0.28159 0.58167   2
  18   2  -7 1.59820 0.78350   3
 -18   2   7 0.74943 0.85914   1
 -16  -2   7 31.1024 2.05229   3
 -16  -2   7 28.2704 2.14961   1
  16  -2  -7 27.7199 2.13540   3
 -16  -2   7 26.7688 1.69760   4
 -16   2   7 30.3470 2.28167   1
  16   2  -7 27.3090 1.91477   2
 -16   2   7 27.1181 2.11631   4
 -14  -2   7 67.8575 3.02320   3
  14  -2  -7 72.5676 3.34269   3
 -14  -2   7 67.6310 2.51204   4
 -14  -2   7 68.5434 3.17372   1
  14   2  -7 66.3811 2.84621   2
 -14   2   7 70.5742 3.33474   1
 -14   2   7 66.0609 3.05872   4
 -12  -2   7 38.9865 2.19821   1
  12  -2  -7 33.8535 2.19453   3
 -12  -2   7 33.8193 2.11263   3
 -12  -2   7 36.2944 1.61874   4
 -12   2   7 34.9009 2.20930   1
 -12   2   7 35.0699 2.04231   4
  12   2  -7 32.7202 1.88914   2
 -10  -2   7 380.214 6.84460   4
 -10  -2   7 380.509 8.41023   3
 -10  -2   7 375.583 7.95714   1
  10  -2  -7 376.475 8.42709   3
  10   2  -7 379.030 7.87328   2
 -10   2   7 375.423 8.36198   1
 -10   2   7 383.616 8.10225   4
  -8  -2   7 77.9852 2.69484   1
   8  -2  -7 76.9907 3.03646   3
  -8  -2   7 89.2681 2.08377   4
  -8  -2   7 71.9305 2.99783   3
  -8   2   7 78.6376 3.01001   1
   8   2  -7 74.0299 2.71716   2
  -8   2   7 70.8729 2.74995   4
   6  -2  -7 37.2370 1.98131   3
  -6  -2   7 37.3455 2.05809   3
  -6  -2   7 39.9990 1.69267   1
  -6  -2   7 39.3536 1.13905   4
  -6   2   7 36.5716 1.90444   1
  -6   2   7 38.1855 1.88774   4
  -6   2   7 41.6175 1.05475   2
   6   2  -7 40.9191 1.91470   2
  -4  -2   7 6.93002 0.40785   4
  -4  -2   7 7.60833 1.11351   3
   4  -2  -7 8.94648 1.09835   3
  -4  -2   7 6.68897 0.72262   1
   4   2  -7 7.12575 0.93755   2
  -4   2   7 6.85238 0.95605   1
  -4   2   7 7.48714 0.98350   4
   4   2  -7 7.32582 0.39435   4
  -4   2   7 8.05441 0.54895   2
  -2  -2   7 99.2742 3.39152   3
   2  -2  -7 96.3590 2.97344   3
  -2  -2   7 100.030 2.28687   1
  -2   2   7 102.756 3.10380   4
  -2   2   7 101.290 2.53590   2
   2   2  -7 98.5508 2.03796   4
  -2   2   7 95.7569 3.00707   1
   2   2  -7 94.3181 3.04721   2
   0  -2  -7 6.27020 0.88865   1
   0  -2   7 7.94328 0.44201   1
   0  -2  -7 7.01031 0.83016   3
   0  -2   7 6.99560 1.07289   3
   0   2   7 7.04368 0.80662   2
   0   2   7 6.22718 0.90198   4
   0   2  -7 7.40161 0.55337   4
   0   2   7 8.36336 0.99846   1
   0   2  -7 9.15289 1.10285   2
   2  -2   7 9.20115 1.29178   3
  -2  -2  -7 8.78379 0.73918   3
  -2  -2  -7 10.1096 1.16482   1
   2  -2   7 9.34635 0.31250   1
   2   2   7 8.05446 1.03014   4
  -2   2  -7 8.62108 0.69928   4
   2   2   7 8.71618 0.99062   1
   2   2   7 8.60631 0.99077   2
  -2   2  -7 8.54108 1.09104   2
  -4  -2  -7 13.3973 1.14546   1
  -4  -2  -7 14.3600 0.80174   3
  -4  -2  -7 14.0877 1.43882   4
   4  -2   7 15.8433 1.65695   3
  -4   2  -7 13.8719 1.46714   2
  -4   2  -7 14.5927 1.01280   4
  -4   2  -7 14.7063 0.47154   1
   4   2   7 14.1384 1.18242   2
   4   2   7 15.0228 1.22639   4
  -6  -2  -7 10.2082 1.34005   4
  -6  -2  -7 10.7111 0.59470   3
   6  -2   7 12.2053 1.56326   3
   6  -2   7 10.9185 1.40676   2
  -6  -2  -7 8.86898 1.20492   1
  -6   2  -7 10.6713 1.13959   4
   6   2   7 10.7308 1.27222   4
  -6   2  -7 10.6655 0.60852   1
   6   2   7 12.2194 1.35741   2
  -6   2  -7 10.7469 1.34563   2
  -8  -2  -7 28.2623 1.87934   1
  -8  -2  -7 30.9380 1.98636   4
   8  -2   7 27.3474 1.98053   2
   8  -2   7 30.9887 2.19185   3
  -8   2  -7 31.3706 1.79718   4
  -8   2  -7 33.7845 1.33244   1
   8   2   7 32.0870 1.95652   4
  -8   2  -7 30.0632 1.97111   2
   8   2   7 33.3981 2.05296   2
  10  -2   7 81.3155 3.47276   3
  10  -2   7 74.1104 3.39957   2
 -10  -2  -7 72.3250 3.19409   4
 -10  -2  -7 77.5198 3.27899   1
  10   2   7 71.2241 3.23837   2
 -10   2  -7 74.9370 3.25289   2
 -10   2  -7 77.9125 3.11490   4
 -10   2  -7 73.8967 2.38536   1
  12  -2   7 268.372 7.22410   3
 -12  -2  -7 274.526 7.29993   4
  12  -2   7 275.021 7.51528   2
 -12  -2  -7 281.865 7.24429   1
  12   2   7 281.279 7.48336   2
 -12   2  -7 268.407 6.97454   4
 -12   2  -7 274.895 5.99111   1
 -12   2  -7 269.610 7.16391   2
  14  -2   7 37.9703 2.68076   3
 -14  -2  -7 38.9813 2.61449   1
  14  -2   7 46.4411 2.90989   2
 -14  -2  -7 39.8861 2.65857   4
 -14   2  -7 36.9789 2.02195   1
 -14   2  -7 37.0902 2.52424   2
 -14   2  -7 41.1718 2.61554   4
  14   2   7 38.7983 2.74339   2
  16  -2   7 5.63813 1.37534   2
  16  -2   7 4.46279 1.25848   3
 -16  -2  -7 6.13775 1.44659   1
 -16  -2  -7 2.77678 1.10848   4
  16   2   7 4.69136 1.40273   2
 -16   2  -7 5.33590 1.38781   4
 -16   2  -7 6.46104 1.44039   2
 -18  -2  -7 64.3887 3.67114   4
  18  -2   7 58.0058 3.58122   2
 -18  -2  -7 57.2187 3.41976   1
 -18   2  -7 55.7250 3.34647   2
  18   2   7 56.0170 3.57580   2
 -18   2  -7 50.9395 3.33841   4
 -20  -2  -7 76.3952 4.17708   1
  20  -2   7 80.8748 4.40533   2
 -20  -2  -7 81.1990 4.37663   4
 -20   2  -7 83.4974 4.29358   2
  20   2   7 75.2043 4.41149   2
 -20   2  -7 77.8762 4.34117   4
 -22  -2  -7 25.7904 3.05551   4
 -22  -2  -7 24.3831 2.89675   1
 -22   2  -7 19.7775 2.71972   4
  22   2   7 25.0590 3.28968   2
 -24  -2  -7 29.4444 3.36766   1
 -24  -2  -7 31.8277 3.51848   4
  24   2   7 28.6275 3.66245   2
 -24   2  -7 38.6326 4.08011   4
 -26  -2  -7 6.33241 1.98829   4
 -26  -2  -7 5.13453 1.73594   1
  26   2   7 2.58304 1.66657   2
 -26   2  -7 7.12599 2.18966   4
 -29   3   7 11.9615 2.90580   4
 -29   3   7 9.10526 2.46287   1
 -27  -3   7 0.44182 0.86761   1
  27   3  -7 -1.0502 0.92526   2
 -27   3   7 -0.0588 1.08711   1
 -27   3   7 0.05326 1.09524   4
  25  -3  -7 -1.9998 1.21684   3
 -25  -3   7 0.32934 0.98868   1
 -25   3   7 -0.3475 0.99067   4
 -25   3   7 -0.7727 0.96351   1
  25   3  -7 -0.2655 0.86849   2
  23  -3  -7 24.9551 3.13008   3
 -23  -3   7 26.9097 2.63315   4
 -23  -3   7 21.2612 2.88001   1
 -23   3   7 26.3807 3.07694   1
  23   3  -7 23.7929 2.74937   2
 -23   3   7 28.2080 3.24083   4
 -21  -3   7 2.36254 1.21202   1
 -21  -3   7 1.14204 0.89438   4
  21  -3  -7 0.58418 1.27232   3
 -21   3   7 1.63111 1.06493   1
  21   3  -7 1.51482 0.95629   2
 -21   3   7 1.48876 0.99033   4
  19  -3  -7 412.235 10.8363   3
 -19  -3   7 395.540 10.4451   1
 -19  -3   7 413.418 9.17739   4
 -19   3   7 407.241 10.6129   1
 -19   3   7 416.448 10.5839   4
  19   3  -7 413.006 9.92651   2
 -17  -3   7 87.3209 3.30866   4
  17  -3  -7 91.4224 4.43894   3
 -17  -3   7 84.9387 4.07424   1
 -17   3   7 85.7383 4.03769   4
 -17   3   7 93.0616 4.29734   1
  17   3  -7 78.0533 3.67214   2
 -15  -3   7 48.1476 2.27421   4
 -15  -3   7 47.3725 2.69217   3
 -15  -3   7 44.9737 2.74411   1
  15  -3  -7 46.9135 3.08306   3
 -15   3   7 52.4143 3.05183   1
  15   3  -7 45.6447 2.68405   2
 -15   3   7 48.5377 2.92138   4
 -13  -3   7 178.992 5.52556   1
 -13  -3   7 191.108 4.65084   4
 -13  -3   7 190.350 5.68836   3
  13  -3  -7 185.083 6.01345   3
  13   3  -7 184.252 5.52751   2
 -13   3   7 184.461 5.77017   4
 -13   3   7 190.529 5.88964   1
 -11  -3   7 29.1394 1.91500   1
  11  -3  -7 30.1189 2.27958   3
 -11  -3   7 33.4467 2.23656   3
 -11  -3   7 31.1053 1.55643   4
 -11   3   7 32.3000 2.17472   4
  11   3  -7 31.4445 2.05689   2
 -11   3   7 30.4886 2.08596   1
  -9  -3   7 6.06579 1.05984   1
  -9  -3   7 6.30632 1.23481   3
   9  -3  -7 5.15931 1.13153   3
  -9  -3   7 4.55025 0.69768   4
   9   3  -7 8.00662 1.19308   2
  -9   3   7 7.12694 1.17721   4
  -9   3   7 5.06722 1.01492   1
  -9   3   7 5.25762 0.32184   2
  -7  -3   7 59.5242 2.85211   3
  -7  -3   7 61.5871 1.93030   4
  -7  -3   7 61.8836 2.48771   1
   7  -3  -7 56.8970 2.78736   3
   7   3  -7 56.8631 2.59736   2
  -7   3   7 60.2049 2.74513   1
  -7   3   7 61.3109 2.77735   4
   7   3  -7 58.3735 1.83528   4
  -7   3   7 57.9156 1.55362   2
  -5  -3   7 32.8138 2.09688   3
  -5  -3   7 30.0106 1.55784   1
   5  -3  -7 29.4074 1.91405   3
  -5   3   7 28.9328 1.86805   4
  -5   3   7 30.4261 1.22077   2
   5   3  -7 30.6171 1.22844   4
   5   3  -7 30.2699 1.84714   2
  -5   3   7 31.1102 1.89704   1
   3  -3  -7 252.203 6.07608   3
  -3  -3   7 252.865 6.55788   3
  -3  -3   7 253.439 5.21972   1
  -3   3   7 239.975 5.98531   1
  -3   3   7 252.953 5.08544   2
   3   3  -7 256.908 4.86663   4
   3   3  -7 246.514 6.08724   2
  -3   3   7 251.221 6.17499   4
   1  -3  -7 71.2153 2.72692   3
  -1  -3   7 68.9246 3.13793   3
  -1  -3   7 69.5595 2.07224   1
   1  -3  -7 74.2125 2.98467   1
  -1   3   7 71.3207 2.81091   1
  -1   3   7 68.0334 2.84536   4
   1   3  -7 70.9014 2.12726   4
  -1   3   7 70.6795 2.37267   2
   1   3  -7 66.6418 2.76678   2
  -1  -3  -7 120.974 3.55796   3
   1  -3   7 130.599 2.84835   1
  -1  -3  -7 127.043 4.14407   1
   1  -3   7 131.235 4.46918   3
   1   3   7 126.485 4.02211   4
   1   3   7 126.729 3.90976   1
  -1   3  -7 128.171 4.05359   2
   1   3   7 133.945 3.70055   2
  -3  -3  -7 169.045 4.09803   3
   3  -3   7 168.536 3.31575   1
  -3  -3  -7 164.348 4.89173   1
   3  -3   7 167.386 5.26510   3
   3   3   7 159.659 4.73725   4
   3   3   7 170.553 4.57624   2
  -3   3  -7 163.862 4.79551   2
  -3   3  -7 166.842 4.14791   4
   3   3   7 172.403 4.69193   1
   5  -3   7 5.63734 0.58757   1
   5  -3   7 4.73011 1.14735   3
  -5  -3  -7 4.44169 0.74737   3
  -5  -3  -7 4.17218 0.98818   1
  -5  -3  -7 5.69872 1.09338   4
   5   3   7 4.56081 0.92836   2
  -5   3  -7 3.76040 0.78254   4
  -5   3  -7 5.76785 1.05158   2
  -5   3  -7 4.16639 0.48545   1
   5   3   7 5.17135 0.97169   4
  -7  -3  -7 -0.2735 0.53865   1
  -7  -3  -7 -0.3187 0.35641   3
   7  -3   7 0.25697 0.63750   3
  -7  -3  -7 0.55597 0.50237   4
  -7   3  -7 0.06993 0.24565   1
   7   3   7 0.29647 0.43574   4
   7   3   7 -0.1355 0.47209   2
  -7   3  -7 1.27614 0.62564   4
  -7   3  -7 -0.4306 0.43200   2
  -9  -3  -7 73.2678 3.43961   1
   9  -3   7 71.3073 3.67973   3
  -9  -3  -7 71.9306 3.34937   4
   9   3   7 75.0918 3.28974   4
  -9   3  -7 75.2647 3.16099   4
  -9   3  -7 76.3928 2.29673   1
   9   3   7 72.4756 3.35289   2
  -9   3  -7 74.5167 3.31215   2
 -11  -3  -7 2.62685 0.93807   1
  11  -3   7 3.29514 1.31040   3
 -11  -3  -7 3.08633 1.07641   4
 -11   3  -7 1.87257 0.79802   4
  11   3   7 2.91578 0.91559   2
 -11   3  -7 2.12762 0.85578   2
 -13  -3  -7 0.24385 0.59552   4
 -13  -3  -7 0.59772 0.87742   1
  13  -3   7 -1.1281 0.82208   3
 -13   3  -7 -0.6739 0.54479   4
  13   3   7 1.43305 0.88471   2
 -13   3  -7 0.42692 0.61395   2
 -15  -3  -7 2.20013 0.97862   1
 -15  -3  -7 1.12117 0.82157   4
  15  -3   7 1.84430 1.37853   3
 -15   3  -7 1.39953 0.84164   2
  15   3   7 0.85583 0.80620   2
 -15   3  -7 2.75336 1.10752   4
 -17  -3  -7 6.61746 1.60862   4
  17  -3   7 4.96873 1.46954   3
  17  -3   7 8.58060 1.72691   2
 -17  -3  -7 5.93311 1.63146   1
 -17   3  -7 5.25974 1.33250   2
  17   3   7 1.54682 1.06600   2
 -17   3  -7 7.67527 1.61957   4
 -19  -3  -7 66.0257 3.96204   4
 -19  -3  -7 57.9591 3.81240   1
 -19   3  -7 69.4731 4.07586   4
  19   3   7 53.8041 3.71784   2
 -21  -3  -7 0.49041 0.98915   1
 -21  -3  -7 2.03259 1.26920   4
  21   3   7 1.44010 1.31884   2
 -21   3  -7 0.95205 1.09250   4
 -23  -3  -7 7.87991 1.96834   4
 -23  -3  -7 5.52944 1.75583   1
 -23   3  -7 10.5721 2.33771   4
  23   3   7 7.49775 1.97886   2
 -25  -3  -7 9.91319 2.25121   1
 -25  -3  -7 7.39898 2.03699   4
 -25   3  -7 10.6860 2.46644   4
  25   3   7 6.57165 1.88114   2
 -26  -4   7 3.75954 1.72385   1
  26  -4  -7 2.82789 2.15258   3
 -26   4   7 7.38854 2.14065   4
 -26   4   7 2.48887 1.36844   1
  26   4  -7 4.64269 1.68652   2
 -24  -4   7 92.8449 5.27743   1
  24  -4  -7 81.4178 5.42082   3
  24   4  -7 88.2113 4.73544   2
 -24   4   7 84.5792 5.08415   4
 -24   4   7 83.5224 4.85287   1
 -22  -4   7 1.93314 1.20707   1
  22  -4  -7 1.11838 1.54137   3
  22   4  -7 0.05368 0.98136   2
 -22   4   7 0.97898 1.28745   4
 -22   4   7 2.35699 1.25578   1
  20  -4  -7 13.8505 2.64838   3
 -20  -4   7 11.9738 2.10466   1
 -20   4   7 12.2969 2.08108   1
  20   4  -7 17.5449 2.38892   2
 -20   4   7 12.8708 2.27996   4
 -18  -4   7 76.8669 4.16824   1
  18  -4  -7 82.7324 4.74677   3
 -18   4   7 70.0684 3.95989   1
  18   4  -7 75.8898 3.97892   2
 -18   4   7 79.2260 4.33370   4
  16  -4  -7 60.0583 3.93340   3
 -16  -4   7 61.0663 3.15993   4
 -16  -4   7 56.0632 3.41242   1
 -16   4   7 54.3469 3.47279   4
 -16   4   7 59.9352 3.43512   1
  16   4  -7 61.9186 3.46565   2
 -14  -4   7 159.062 5.49325   3
 -14  -4   7 169.701 5.69230   1
  14  -4  -7 174.007 6.44722   3
 -14  -4   7 166.383 4.70375   4
  14   4  -7 160.721 5.63866   2
 -14   4   7 165.240 5.89672   4
 -14   4   7 157.924 5.60819   1
 -12  -4   7 175.636 5.75633   3
  12  -4  -7 179.199 6.33017   3
 -12  -4   7 170.202 4.57499   4
 -12  -4   7 164.265 5.46901   1
 -12   4   7 169.179 5.67490   1
 -12   4   7 176.382 5.90382   4
  12   4  -7 168.192 5.58615   2
 -10  -4   7 0.33424 0.63955   3
 -10  -4   7 -0.2205 0.36375   4
  10  -4  -7 -0.2021 0.82815   3
 -10  -4   7 0.41504 0.67745   1
  10   4  -7 0.02224 0.43406   2
 -10   4   7 0.75482 0.65036   1
  10   4  -7 0.26141 0.43260   4
 -10   4   7 0.32259 0.54033   4
   8  -4  -7 97.1714 4.26869   3
  -8  -4   7 104.545 3.12784   4
  -8  -4   7 97.7300 3.63373   1
  -8  -4   7 100.219 4.13621   3
   8   4  -7 97.3176 3.94894   2
  -8   4   7 102.028 4.00102   1
   8   4  -7 99.2627 2.97218   4
  -8   4   7 102.271 4.10774   4
  -6  -4   7 21.4240 1.56815   1
   6  -4  -7 22.5980 2.35278   3
  -6  -4   7 19.2327 2.15385   3
  -6   4   7 23.3061 1.84646   1
  -6   4   7 17.7271 2.01512   4
   6   4  -7 19.9388 1.69644   2
  -6   4   7 20.3005 1.15860   2
   6   4  -7 21.1557 1.29133   4
   4  -4  -7 150.102 5.04133   3
  -4  -4   7 153.009 4.24867   1
  -4  -4   7 156.300 5.31987   3
  -4   4   7 145.644 4.92846   4
  -4   4   7 160.847 3.92446   2
   4   4  -7 148.061 4.79406   2
   4   4  -7 161.453 3.93814   4
  -4   4   7 146.547 4.75418   1
   2  -4  -7 671.670 13.5091   1
   2  -4  -7 679.527 13.3335   3
  -2  -4   7 696.184 12.0414   1
  -2  -4   7 691.800 14.1212   3
  -2   4   7 677.072 13.2068   1
  -2   4   7 687.285 12.1224   2
   2   4  -7 685.016 13.3265   2
   2   4  -7 689.639 11.9410   4
  -2   4   7 682.644 13.5142   4
   0  -4   7 50.4386 1.95430   1
   0  -4   7 48.7004 2.96005   3
   0  -4  -7 49.1607 2.74625   1
   0  -4  -7 45.2683 2.47849   3
   0   4   7 43.2131 2.42235   1
   0   4   7 47.0089 2.64721   4
   0   4  -7 52.3325 2.64085   2
   0   4   7 48.1258 2.21971   2
   0   4  -7 48.2855 2.11173   4
   2  -4   7 0.38470 0.34200   1
  -2  -4  -7 -0.6291 0.50125   1
   2  -4   7 -0.1688 0.76646   3
  -2  -4  -7 0.80424 0.70311   3
   2   4   7 0.02979 0.53315   1
   2   4   7 0.75171 0.62368   4
  -2   4  -7 -0.0887 0.41104   4
   2   4   7 0.94635 0.53841   2
  -2   4  -7 0.15145 0.52944   2
  -4  -4  -7 221.935 6.53302   1
   4  -4   7 226.978 4.79419   1
   4  -4   7 229.028 7.13270   3
  -4  -4  -7 231.330 5.74462   3
  -4   4  -7 226.644 5.72881   4
  -4   4  -7 237.339 6.37428   2
  -4   4  -7 230.069 4.62276   1
   4   4   7 241.896 6.52672   4
   4   4   7 227.715 6.08133   2
  -6  -4  -7 149.363 5.18486   1
   6  -4   7 126.768 5.31663   3
  -6  -4  -7 141.635 4.02647   3
  -6  -4  -7 152.605 5.25427   4
   6   4   7 130.368 4.58354   2
  -6   4  -7 146.124 4.53956   4
   6   4   7 147.768 4.97591   4
  -6   4  -7 147.427 4.86711   2
   8  -4   7 4.81023 1.58454   3
  -8  -4  -7 4.35233 1.19206   1
  -8  -4  -7 5.01571 1.26580   4
  -8   4  -7 6.43960 1.24611   4
  -8   4  -7 3.75555 1.05563   2
   8   4   7 7.35392 1.41376   2
   8   4   7 4.80387 1.19893   4
 -10  -4  -7 365.092 9.40604   4
 -10  -4  -7 383.307 9.64488   1
  10  -4   7 356.966 10.0029   3
 -10   4  -7 381.433 9.06751   2
 -10   4  -7 370.095 8.89159   4
  10   4   7 356.209 9.21266   2
  10   4   7 361.226 9.10292   4
 -12  -4  -7 24.9405 2.78932   1
 -12  -4  -7 26.8366 2.79937   4
  12  -4   7 32.0463 3.45248   3
  12   4   7 24.9534 2.68226   2
 -12   4  -7 30.5991 2.38511   4
 -12   4  -7 29.7365 2.30049   2
  12   4   7 27.7980 2.35158   4
 -14  -4  -7 0.73460 0.72635   4
 -14  -4  -7 4.33347 1.47161   1
  14  -4   7 1.81046 1.31338   3
  14   4   7 1.81187 1.07957   2
 -14   4  -7 3.37253 1.06770   2
 -14   4  -7 5.14017 1.43079   4
  16  -4   7 1.74520 1.37068   3
 -16  -4  -7 1.48555 0.93188   4
 -16  -4  -7 0.05633 0.96484   1
 -16   4  -7 0.41516 0.89458   4
  16   4   7 -0.7269 0.72776   2
  18  -4   7 10.0147 2.22120   3
 -18  -4  -7 8.25878 1.90237   4
 -18  -4  -7 11.3358 2.27861   1
 -18   4  -7 6.56673 1.71023   4
  18   4   7 9.20430 1.93452   2
  20  -4   7 9.99078 2.30750   3
 -20  -4  -7 5.34408 1.72071   4
 -20  -4  -7 7.10442 1.94030   1
 -20   4  -7 7.90703 1.97470   4
  20   4   7 9.53655 2.23268   2
 -22  -4  -7 12.9445 2.57046   1
 -22  -4  -7 15.0187 2.54892   4
 -22   4  -7 14.2967 2.63459   4
  22   4   7 13.7761 2.71769   2
 -24  -4  -7 -0.4356 1.12506   4
 -24  -4  -7 -0.4484 1.18446   1
 -24   4  -7 -1.5586 0.80298   4
  24   4   7 0.47351 0.95811   2
 -25  -5   7 12.2719 2.64197   1
  25  -5  -7 10.9492 3.11405   3
 -25   5   7 9.99644 2.49443   4
  25   5  -7 13.6885 2.59270   2
 -25   5   7 9.93948 2.20552   1
  23  -5  -7 0.13729 2.07192   3
 -23  -5   7 4.92685 1.78307   1
 -23   5   7 6.53086 1.81654   1
 -23   5   7 4.72197 1.80413   4
  23   5  -7 6.79338 1.86743   2
 -21  -5   7 -0.4162 1.04355   1
  21  -5  -7 0.05857 1.68713   3
  21   5  -7 -0.7030 0.83688   2
 -21   5   7 2.16793 1.35308   4
 -21   5   7 -0.3966 0.86658   1
 -19  -5   7 23.2254 2.99960   1
  19  -5  -7 24.3675 3.63924   3
 -19   5   7 24.4157 2.90160   1
  19   5  -7 27.0284 3.08324   2
 -19   5   7 21.6541 2.85276   4
 -17  -5   7 21.2870 2.70173   1
  17  -5  -7 24.8963 3.52578   3
 -17   5   7 26.7244 3.11439   4
 -17   5   7 26.0715 2.86885   1
  17   5  -7 28.8108 3.14717   2
 -15  -5   7 0.47657 0.89496   1
  15  -5  -7 1.60287 1.43141   3
 -15   5   7 1.48313 0.98641   1
  15   5  -7 0.83707 0.99385   2
 -15   5   7 1.58641 1.09226   4
 -13  -5   7 4.00266 1.34643   3
 -13  -5   7 1.91456 0.94973   1
  13  -5  -7 3.02847 1.59833   3
  13   5  -7 3.05459 1.13391   2
 -13   5   7 2.39242 1.23275   4
 -13   5   7 2.31651 1.03744   1
  11  -5  -7 0.55813 1.25906   3
 -11  -5   7 0.61015 0.82992   1
 -11  -5   7 1.34207 0.88244   3
  11   5  -7 -0.3464 0.74973   2
 -11   5   7 -0.1059 0.68398   1
 -11   5   7 -0.3752 0.73192   4
  -9  -5   7 0.36654 0.68339   1
  -9  -5   7 2.23181 1.08503   3
   9  -5  -7 0.00194 1.20896   3
  -9   5   7 0.76908 0.78548   1
  -9   5   7 0.32161 0.85712   4
   9   5  -7 0.95621 0.72766   2
  -7  -5   7 617.640 13.6578   3
   7  -5  -7 628.993 14.0748   3
  -7  -5   7 624.998 12.4519   1
  -7  -5   7 600.232 11.8462   4
  -7   5   7 611.148 12.9618   1
   7   5  -7 624.921 11.4640   4
   7   5  -7 604.861 13.1128   2
  -7   5   7 600.213 13.3677   4
  -5  -5   7 2.19358 1.05361   3
   5  -5  -7 2.29263 1.26277   3
   5  -5  -7 1.24679 0.87205   1
  -5  -5   7 2.17781 0.85810   1
   5   5  -7 2.48637 0.90233   2
  -5   5   7 1.56100 0.79578   4
  -5   5   7 0.88262 0.79929   1
   5   5  -7 1.66769 0.65579   4
  -5   5   7 1.19689 0.55974   2
   3  -5  -7 155.715 5.56387   1
  -3  -5   7 172.425 4.87814   1
  -3  -5   7 160.670 6.01014   3
   3  -5  -7 172.018 6.02368   3
   3   5  -7 161.987 5.48289   2
  -3   5   7 171.341 4.65961   2
  -3   5   7 156.724 5.59829   4
  -3   5   7 179.976 5.62933   1
   3   5  -7 165.857 4.63467   4
   1  -5  -7 269.803 7.67713   1
  -1  -5   7 255.032 7.98102   3
   1  -5  -7 265.991 7.63901   3
  -1  -5   7 276.295 6.33862   1
   1   5  -7 259.702 7.25714   2
  -1   5   7 279.111 7.40210   1
   1   5  -7 267.409 6.43465   4
  -1   5   7 267.779 7.61575   4
  -1   5   7 273.988 6.58492   2
  -1  -5  -7 62.0701 3.44433   1
   1  -5   7 58.9597 2.80713   1
   1  -5   7 64.8634 3.82578   3
  -1  -5  -7 68.7645 3.56327   3
  -1   5  -7 69.5756 2.95164   4
   1   5   7 56.5585 3.19497   4
   1   5   7 62.8807 2.91832   2
  -1   5  -7 63.9181 3.26366   2
   1   5   7 63.1168 3.23020   1
  -3  -5  -7 0.60353 1.02164   3
  -3  -5  -7 1.59822 0.97473   1
   3  -5   7 1.67931 1.21661   3
   3   5   7 0.90525 0.82432   4
  -3   5  -7 -0.3905 0.50586   4
   3   5   7 0.58262 0.58197   2
  -3   5  -7 0.72820 0.74200   2
  -5  -5  -7 26.9490 2.79168   1
   5  -5   7 26.9877 3.19252   3
   5   5   7 24.3239 2.06027   2
  -5   5  -7 27.0533 2.17411   2
   5   5   7 29.4576 2.39788   4
  -5   5  -7 27.6096 2.08023   4
  -7  -5  -7 94.6959 4.45239   4
   7  -5   7 91.0089 4.86537   3
  -7  -5  -7 84.2034 4.28556   1
  -7   5  -7 88.9022 3.91388   2
   7   5   7 86.7991 4.11463   4
   7   5   7 93.2126 4.09590   2
  -7   5  -7 87.9431 3.79929   4
   9  -5   7 19.5339 2.81996   3
  -9  -5  -7 20.7325 2.55186   4
  -9  -5  -7 17.0259 2.44005   1
   9   5   7 19.4259 2.37892   2
   9   5   7 18.0310 2.19585   4
  -9   5  -7 18.3690 2.15804   4
  -9   5  -7 19.5199 2.21763   2
 -11  -5  -7 1.45257 1.06220   4
 -11  -5  -7 1.01933 1.10128   1
  11  -5   7 1.16154 1.30348   3
 -11   5  -7 1.98465 0.91920   2
  11   5   7 0.64414 0.87806   4
  11   5   7 2.79407 1.19973   2
 -11   5  -7 0.61855 0.88741   4
  13  -5   7 11.5273 2.45192   3
 -13  -5  -7 14.1149 2.37668   1
 -13  -5  -7 11.1879 2.10036   4
 -13   5  -7 12.8334 2.08500   4
  13   5   7 13.5208 2.20041   2
  13   5   7 17.1870 2.36504   4
 -15  -5  -7 -0.0076 1.08958   1
 -15  -5  -7 0.63659 1.12911   4
  15  -5   7 0.21846 1.28557   3
  15   5   7 -0.2013 1.05245   2
 -15   5  -7 1.02410 0.95850   4
 -17  -5  -7 14.4047 2.48887   4
  17  -5   7 13.3138 2.66430   3
 -17  -5  -7 14.2846 2.54253   1
 -17   5  -7 18.3160 2.61999   4
  17   5   7 10.4098 2.25458   2
  19  -5   7 88.1866 5.67922   3
 -19  -5  -7 88.3115 5.22462   1
 -19  -5  -7 91.3979 5.13321   4
 -19   5  -7 95.3116 5.17727   4
  19   5   7 90.5488 5.20850   2
 -21  -5  -7 -0.1325 1.44399   1
 -21  -5  -7 4.75457 1.80310   4
  21  -5   7 2.67772 1.67403   3
  21   5   7 2.61996 1.58989   2
 -21   5  -7 3.00324 1.52939   4
  22  -6  -7 7.94765 3.02892   3
 -22  -6   7 5.01589 1.83476   1
  22   6  -7 2.51457 1.74003   2
 -22   6   7 7.06650 2.20783   4
 -20  -6   7 0.74138 1.30252   1
  20  -6  -7 0.08291 2.04097   3
  20   6  -7 0.66566 1.24927   2
 -20   6   7 0.77806 1.10549   1
 -20   6   7 -0.2743 1.24027   4
 -18  -6   7 28.7293 3.41481   1
  18  -6  -7 23.3526 3.92695   3
 -18   6   7 24.3050 3.32526   4
  18   6  -7 25.7130 3.28522   2
 -18   6   7 25.0720 3.03687   1
 -16  -6   7 20.0970 2.79817   1
  16  -6  -7 21.4537 3.65608   3
 -16   6   7 18.1371 2.56561   1
  16   6  -7 23.6526 3.08370   2
 -16   6   7 20.0367 2.95770   4
 -14  -6   7 44.2857 3.30251   1
  14  -6  -7 44.8894 4.80565   3
  14   6  -7 42.2104 3.24197   2
 -14   6   7 42.3694 3.46288   4
 -14   6   7 40.5558 3.08433   1
  12  -6  -7 1.47291 1.65949   3
 -12  -6   7 0.87795 1.01665   1
 -12   6   7 -0.0131 1.02117   4
 -12   6   7 -0.3495 0.81441   1
  12   6  -7 -0.4313 0.63128   2
  10  -6  -7 49.8453 4.17297   3
 -10  -6   7 47.1430 3.12964   1
 -10  -6   7 45.6072 3.29410   3
  10   6  -7 48.1051 3.28210   2
 -10   6   7 53.8982 3.58849   4
 -10   6   7 54.6588 3.38389   1
  -8  -6   7 239.314 7.12563   1
  -8  -6   7 249.544 8.13920   3
   8  -6  -7 257.703 7.93417   1
   8  -6  -7 246.434 8.80502   3
   8   6  -7 247.653 7.78379   2
  -8   6   7 242.312 7.98283   4
  -8   6   7 233.074 7.38186   1
  -6  -6   7 0.58482 0.79467   1
   6  -6  -7 -1.6301 1.10435   3
  -6  -6   7 0.74370 0.86983   3
   6  -6  -7 1.05541 1.10486   1
  -6   6   7 1.97643 1.00310   1
  -6   6   7 2.97132 1.25415   4
   6   6  -7 0.36849 0.93925   2
   4  -6  -7 17.0470 2.39744   1
  -4  -6   7 14.5268 1.83672   1
  -4  -6   7 19.8042 2.66742   3
   4  -6  -7 16.4816 2.66540   3
   4   6  -7 15.9700 2.23495   2
  -4   6   7 14.2209 2.21357   4
  -4   6   7 19.5897 2.33676   1
   2  -6  -7 50.0229 3.65825   3
  -2  -6   7 50.8653 3.65319   3
   2  -6  -7 54.8941 3.44870   1
  -2   6   7 48.7735 2.69647   2
  -2   6   7 58.2883 3.37575   1
  -2   6   7 54.4014 3.50567   4
   2   6  -7 46.9244 3.04629   2
   0  -6  -7 61.0319 3.65747   1
   0  -6   7 58.3758 3.95753   3
   0  -6  -7 65.6533 3.95668   3
   0   6   7 65.3510 3.50222   1
   0   6  -7 61.7095 3.07234   4
   0   6  -7 67.3324 3.64311   2
   0   6   7 63.5525 3.69214   4
   0   6   7 63.1482 3.15840   2
   2  -6   7 84.5949 4.83618   3
  -2  -6  -7 93.2737 4.52515   3
  -2  -6  -7 91.7427 4.63841   1
   2   6   7 99.9716 4.67423   4
   2   6   7 93.2177 4.03400   2
  -2   6  -7 98.0232 4.03645   4
  -2   6  -7 101.434 4.44480   2
  -4  -6  -7 -0.6302 0.80815   1
   4  -6   7 -0.2302 0.97142   3
  -4   6  -7 -0.0903 0.70660   4
  -4   6  -7 0.31641 0.75642   2
   4   6   7 -0.1199 0.72905   2
   4   6   7 -0.0076 0.80500   4
   6  -6   7 1.77708 1.40760   3
  -6  -6  -7 0.24188 0.98862   1
  -6  -6  -7 0.51516 1.02834   4
  -6   6  -7 2.01608 1.02427   2
   6   6   7 1.27747 1.00095   4
  -6   6  -7 0.33029 0.75956   4
   6   6   7 1.97753 0.98691   2
   8  -6   7 5.74888 1.95837   3
  -8  -6  -7 5.18565 1.59781   4
  -8  -6  -7 4.92574 1.59967   1
  -8   6  -7 4.18539 1.26377   4
   8   6   7 4.22948 1.40359   4
   8   6   7 8.13885 1.72363   2
  -8   6  -7 7.78030 1.55985   2
  10  -6   7 1.61665 1.49727   3
 -10  -6  -7 -0.6718 0.69497   1
 -10  -6  -7 1.32893 1.13488   4
  10   6   7 -0.9528 0.77512   2
 -10   6  -7 -0.0842 0.93031   4
  10   6   7 0.56779 1.00122   4
  12  -6   7 44.3977 4.71499   3
 -12  -6  -7 43.8204 3.50093   4
 -12  -6  -7 44.3287 3.69311   1
 -12   6  -7 41.5064 3.22641   4
  12   6   7 46.9571 3.44312   2
  12   6   7 38.4078 3.16138   4
  14  -6   7 10.3716 2.63372   3
 -14  -6  -7 13.3926 2.56198   1
 -14  -6  -7 12.9491 2.39803   4
  14   6   7 15.1437 2.39355   4
 -14   6  -7 18.5140 2.61912   4
  14   6   7 16.1878 2.67238   2
 -16  -6  -7 2.98186 1.42657   1
  16  -6   7 4.95042 2.08646   3
 -16  -6  -7 5.16172 1.80675   4
 -16   6  -7 5.21891 1.63163   4
  16   6   7 2.37914 1.40484   2
 -18  -6  -7 16.7480 2.85206   4
 -18  -6  -7 13.3290 2.77119   1
  18  -6   7 16.7716 3.07750   3
  18   6   7 15.4998 2.80127   2
 -18   6  -7 16.9194 2.77458   4
 -19  -7   7 4.98156 1.82546   1
  17  -7  -7 40.8014 5.41717   3
 -17  -7   7 33.7633 3.81511   1
 -17   7   7 34.5009 4.11213   4
  17   7  -7 43.2846 4.44167   2
 -15  -7   7 3.55943 1.56265   1
  15  -7  -7 2.78099 2.30767   3
 -15   7   7 1.46265 1.24407   1
 -15   7   7 2.13126 1.48580   4
  15   7  -7 1.98977 1.47248   2
  13  -7  -7 6.22571 2.64787   3
 -13  -7   7 6.73927 1.86618   1
  13  -7  -7 7.11406 1.79752   1
 -13   7   7 8.04975 1.85851   1
 -13   7   7 3.47646 1.62770   4
  13   7  -7 4.89861 1.85552   2
 -11  -7   7 9.34141 1.98995   1
  11  -7  -7 5.64272 2.46728   3
  11  -7  -7 6.48905 1.85936   1
 -11   7   7 6.06535 1.66386   1
 -11   7   7 6.94527 1.93354   4
  11   7  -7 5.55139 1.63930   2
   9  -7  -7 2.19764 1.26043   1
  -9  -7   7 2.77107 1.34261   3
  -9  -7   7 1.98626 1.12641   1
   9  -7  -7 0.77893 1.81200   3
  -9   7   7 4.42774 1.55814   4
   9   7  -7 3.16432 1.43498   2
  -9   7   7 3.45084 1.37650   1
   7  -7  -7 17.3971 2.61104   1
  -7  -7   7 17.3265 2.68298   3
   7  -7  -7 22.5313 3.53105   3
  -7   7   7 17.7260 2.66513   4
   7   7  -7 15.5666 2.44687   2
  -7   7   7 20.4539 2.60516   1
  -5  -7   7 29.3303 3.44691   3
   5  -7  -7 25.2551 3.03777   1
   5  -7  -7 29.9536 3.86816   3
   5   7  -7 31.1201 3.27327   2
  -5   7   7 32.6379 3.47484   4
  -5   7   7 32.5089 3.28817   1
   3  -7  -7 0.77496 1.64990   3
   3  -7  -7 1.91117 1.06629   1
  -3  -7   7 1.46304 1.22662   3
   3   7  -7 2.25565 1.11635   2
  -3   7   7 1.53363 1.12049   1
  -3   7   7 1.80081 1.16440   4
   1  -7  -7 3.07452 1.75104   3
   1  -7  -7 3.89894 1.51252   1
  -1  -7   7 3.55444 1.49486   3
  -1   7   7 1.43041 1.12124   1
   1   7  -7 2.16439 1.08193   2
  -1   7   7 4.21746 1.46076   4
   1  -7   7 41.4621 4.31106   3
  -1  -7  -7 44.5236 3.47253   1
  -1  -7  -7 30.3963 3.48412   3
  -1   7  -7 38.8842 3.05307   2
   1   7   7 35.9680 2.69902   2
   1   7   7 37.8693 3.18161   4
   3  -7   7 50.5173 4.18083   3
  -3  -7  -7 53.3978 3.87559   1
   3   7   7 58.6633 3.88464   4
  -3   7  -7 51.1910 3.45731   2
   3   7   7 55.7491 3.42692   2
  -5  -7  -7 118.167 5.81569   1
   5  -7   7 112.763 6.24243   3
  -5  -7  -7 117.880 5.79639   4
  -5   7  -7 115.765 5.12461   2
   5   7   7 123.660 5.31610   2
   5   7   7 117.460 5.55015   4
  -7  -7  -7 0.72759 0.93082   1
  -7  -7  -7 -0.0937 1.11895   4
   7  -7   7 1.45913 1.53555   3
   7   7   7 1.90572 1.08592   2
   7   7   7 1.53273 1.08234   4
   9  -7   7 2.25861 1.69867   3
  -9  -7  -7 2.02932 1.43138   4
  -9  -7  -7 1.14809 1.40943   1
   9   7   7 1.44907 1.16212   2
   9   7   7 0.60167 1.05877   4
  11  -7   7 13.2650 2.90852   3
 -11  -7  -7 9.42896 2.20261   4
 -11  -7  -7 9.45883 2.32524   1
 -11   7  -7 7.47212 2.09445   4
  11   7   7 8.71994 2.03368   4
  11   7   7 5.13432 1.62384   2
 -13  -7  -7 51.3467 4.36261   1
  13  -7   7 43.1322 4.98807   3
 -13  -7  -7 51.5759 4.10241   4
  13   7   7 59.3993 4.22467   4
  13   7   7 47.6544 3.80011   2
 -15  -7  -7 28.1733 3.55273   4
  15  -7   7 25.8256 4.70353   3
 -15   7  -7 34.6734 3.93095   4
  15   7   7 31.8070 4.54519   2
  12  -8  -7 1.44436 2.44839   3
 -12   8   7 5.31504 2.60587   1
  12   8  -7 6.09632 2.11839   2
 -12   8   7 2.40479 1.63666   4
  10  -8  -7 14.0867 3.49048   3
  10  -8  -7 11.3018 2.40334   1
 -10   8   7 16.5658 2.92218   4
 -10   8   7 15.8194 2.59992   1
  10   8  -7 9.56888 2.31098   2
   8  -8  -7 23.5799 3.22818   1
   8  -8  -7 22.6830 4.03306   3
   8   8  -7 36.5509 3.85457   2
  -8   8   7 31.1502 3.46491   1
  -8   8   7 35.8958 4.13449   4
   6  -8  -7 36.0048 3.95639   1
   6  -8  -7 27.5404 4.23359   3
  -6  -8   7 31.3738 3.83924   3
   6   8  -7 30.7931 3.58839   2
  -6   8   7 27.2909 3.55102   4
  -6   8   7 23.5999 3.06930   1
   4  -8  -7 8.49871 2.55899   3
   4  -8  -7 14.9715 2.56535   1
  -4  -8   7 6.83755 1.87067   3
  -4   8   7 12.9433 2.26282   1
  -4   8   7 7.02253 1.96484   4
   4   8  -7 11.7419 2.29898   2
   2  -8  -7 -1.0722 1.00629   1
  -2  -8   7 2.94258 1.42835   3
   2  -8  -7 1.06538 1.89098   3
  -2   8   7 -0.5563 1.18540   4
   2   8  -7 -0.4838 0.93007   2
   0  -8  -7 -0.9488 1.03217   1
   0  -8   7 0.23614 1.03230   3
   0   8   7 -0.9646 0.97595   4
   0   8  -7 0.33196 1.08667   2
  -2  -8  -7 5.49685 1.91704   1
   2  -8   7 6.87194 1.99090   3
  -2   8  -7 4.40696 1.40679   2
   2   8   7 4.45833 1.62449   4
  -4  -8  -7 7.91180 2.20349   1
  -4  -8  -7 13.3737 2.68079   4
   4  -8   7 11.9825 2.71291   3
   4   8   7 9.75810 2.35058   4
   4   8   7 6.20753 1.69962   2
  -6  -8  -7 74.5894 4.99938   1
   6  -8   7 74.8428 5.54692   3
  -6  -8  -7 76.1866 5.02148   4
   6   8   7 72.4370 4.44985   2
   6   8   7 75.8659 4.79549   4
   8  -8   7 15.7303 3.30317   3
  -8  -8  -7 11.4193 2.51642   4
  -8  -8  -7 22.2070 3.43715   1
   8   8   7 8.75277 2.17548   4
   8   8   7 10.8056 2.13527   2
 -30   0   8 27.3004 3.41443   4
 -30   0   8 17.8793 3.19708   1
 -28   0   8 18.8433 2.96898   1
 -28   0   8 14.9393 2.45588   4
 -26   0   8 43.5744 3.24996   4
 -26   0   8 46.4827 3.77397   1
 -24   0   8 2.50590 1.13520   4
 -24   0   8 4.70824 1.54793   1
  22   0  -8 10.0303 1.57832   3
 -22   0   8 10.3825 1.92970   1
 -22   0   8 8.25916 1.62856   4
  20   0  -8 36.4584 2.38984   3
 -20   0   8 34.7972 2.42642   4
 -20   0   8 39.7708 2.86284   1
  18   0  -8 718.831 13.9782   3
 -18   0   8 733.441 14.9820   1
 -18   0   8 723.671 14.0733   3
  18   0  -8 714.032 12.5668   2
 -18   0   8 703.040 13.7425   4
  16   0  -8 14.8622 1.09275   2
 -16   0   8 14.0936 1.60849   4
 -16   0   8 16.7661 1.96286   1
 -16   0   8 14.1049 1.73013   3
  16   0  -8 13.4303 1.66502   3
 -14   0   8 28.6418 2.03663   1
  14   0  -8 24.5733 1.79656   3
  14   0  -8 27.4916 1.31537   2
 -14   0   8 27.2089 1.89483   3
 -14   0   8 25.3344 1.60200   4
  12   0  -8 148.062 4.45056   3
 -12   0   8 133.604 4.32041   1
 -12   0   8 139.924 4.41082   3
 -12   0   8 139.819 3.74003   4
  12   0  -8 144.055 3.28239   2
 -10   0   8 476.774 9.69941   3
 -10   0   8 487.120 9.46702   1
  10   0  -8 465.604 9.54537   3
  10   0  -8 474.357 8.02490   2
 -10   0   8 471.900 8.49287   4
   8   0  -8 395.926 6.80293   2
  -8   0   8 385.929 8.28859   3
  -8   0   8 397.107 7.85223   1
  -8   0   8 401.977 7.02528   4
  -6   0   8 29.4853 1.73876   3
  -6   0   8 30.9620 1.14737   4
  -6   0   8 29.5350 1.44840   1
   6   0  -8 29.8760 1.18671   2
  -4   0   8 8678.13 127.547   4
   4   0  -8 8327.37 128.097   2
  -4   0   8 8782.93 129.474   3
  -4   0   8 8534.46 129.545   1
  -2   0   8 43.9584 1.98107   3
  -2   0   8 42.9996 1.29482   4
  -2   0   8 42.6625 1.72301   2
   2   0  -8 41.4417 1.62857   2
  -2   0   8 43.2940 1.45759   1
   0   0   8 298.834 6.18816   2
   0   0  -8 301.292 5.42073   4
   0   0   8 295.200 5.21979   1
   0   0   8 301.758 6.27962   3
   0   0  -8 288.851 5.99797   2
   0   0   8 304.224 5.36259   4
   2   0   8 242.177 4.42183   1
  -2   0  -8 244.306 4.91321   4
  -2   0  -8 249.965 4.58662   1
   2   0   8 252.726 5.39608   3
   2   0   8 247.758 5.61114   2
   4   0   8 162.402 3.91745   3
   4   0   8 151.689 4.30567   2
  -4   0  -8 159.105 3.84149   4
  -4   0  -8 156.511 3.36911   1
   6   0   8 22.4854 1.59405   2
  -6   0  -8 27.3294 1.28355   1
  -6   0  -8 29.8990 1.55819   4
   6   0   8 24.8967 1.34152   3
  -8   0  -8 99.4762 3.32617   4
  -8   0  -8 109.075 3.04485   1
   8   0   8 97.5606 3.68943   2
   8   0   8 104.258 2.95477   3
 -10   0  -8 4.44468 0.81963   1
 -10   0  -8 4.24084 0.87399   4
  10   0   8 2.80040 0.94225   2
  10   0   8 3.85705 0.68381   3
 -12   0  -8 69.7029 3.12480   4
  12   0   8 65.4004 3.33076   2
  12   0   8 69.6745 2.41411   3
 -12   0  -8 71.2358 2.78983   1
 -14   0  -8 43.3473 2.63021   4
  14   0   8 44.7077 2.84975   2
 -14   0  -8 41.3283 2.28858   1
 -16   0  -8 62.1201 2.99116   1
  16   0   8 57.4207 3.41480   2
 -16   0  -8 55.1241 3.17711   4
 -18   0  -8 48.1314 3.16146   4
  18   0   8 59.8248 3.73276   2
 -18   0  -8 53.5458 2.98087   1
  20   0   8 2.24650 1.31194   2
 -20   0  -8 3.41429 1.31986   4
 -20   0  -8 3.26719 1.14130   1
 -22   0  -8 4.10440 1.38190   4
  22   0   8 1.43551 1.24079   2
  24   0   8 7.18277 2.10546   2
 -24   0  -8 9.69484 2.18126   4
 -26   0  -8 15.3031 2.77392   4
 -29  -1   8 42.8578 4.49038   1
 -29  -1   8 50.0342 3.66875   4
 -29   1   8 47.2143 3.78819   4
 -29   1   8 48.9920 4.19126   1
 -27  -1   8 2.94097 1.32265   4
 -27  -1   8 1.41334 1.09237   1
 -27   1   8 1.87782 1.37944   1
 -27   1   8 2.34669 1.31289   4
 -25  -1   8 0.66351 1.02229   4
 -25  -1   8 -0.0526 0.84074   1
 -25   1   8 1.67064 1.20726   1
 -25   1   8 1.20521 1.04687   4
 -23  -1   8 5.88374 1.36539   4
  23  -1  -8 4.03564 1.24236   3
 -23  -1   8 3.83565 1.44996   1
 -23   1   8 2.61353 1.34058   1
 -23   1   8 2.24116 1.13947   4
 -21  -1   8 33.6419 2.35997   4
 -21  -1   8 30.4289 3.09294   1
  21  -1  -8 31.4666 2.42610   3
 -21   1   8 33.3356 2.84686   1
  21   1  -8 31.9011 2.09262   2
 -21   1   8 31.3362 2.48127   4
  19  -1  -8 5.25527 1.28531   3
 -19  -1   8 3.66793 0.98191   4
 -19  -1   8 4.52775 1.07917   3
 -19  -1   8 5.46783 1.33171   1
 -19   1   8 5.35537 1.23423   4
  19   1  -8 5.35986 1.03161   2
  19   1  -8 5.21064 1.12095   3
 -19   1   8 7.15059 1.59084   1
 -17  -1   8 2.95904 1.03459   1
  17  -1  -8 6.31250 1.27791   3
 -17  -1   8 7.24034 1.16436   4
 -17  -1   8 3.08483 0.94551   3
 -17   1   8 4.64626 1.06475   4
 -17   1   8 4.14705 1.21257   1
  17   1  -8 5.12451 0.96073   2
  17   1  -8 5.83038 1.11750   3
  15  -1  -8 0.25083 0.59006   3
 -15  -1   8 0.76815 0.71870   1
  15  -1  -8 0.26341 0.26237   2
 -15  -1   8 -0.0931 0.50103   3
 -15  -1   8 0.16183 0.45084   4
  15   1  -8 -0.0446 0.34420   2
 -15   1   8 0.29415 0.60825   1
  15   1  -8 0.16277 0.54352   3
 -15   1   8 0.30413 0.54825   4
 -13  -1   8 0.21698 0.37936   4
  13  -1  -8 0.96778 0.63048   3
 -13  -1   8 -0.0462 0.48932   3
 -13  -1   8 -0.2718 0.27445   1
  13  -1  -8 0.27665 0.19745   2
  13   1  -8 -0.2598 0.29807   2
 -13   1   8 1.13871 0.65076   3
 -13   1   8 0.27331 0.46858   4
 -13   1   8 0.34172 0.58778   1
  11  -1  -8 51.4442 2.52405   3
 -11  -1   8 56.7390 2.67348   3
 -11  -1   8 51.5339 1.82829   4
  11  -1  -8 54.3829 1.19734   2
 -11  -1   8 51.8766 2.40671   1
  11   1  -8 47.3120 1.97045   2
 -11   1   8 51.0805 2.52793   1
 -11   1   8 52.4288 2.20280   4
 -11   1   8 47.2492 2.45846   3
  -9  -1   8 20.9659 0.97425   4
   9  -1  -8 23.6438 0.62815   2
  -9  -1   8 23.6836 1.44657   1
  -9  -1   8 22.6844 1.68136   3
   9  -1  -8 24.1361 1.64838   3
   9   1  -8 20.5926 1.23192   2
  -9   1   8 20.6688 1.30122   4
  -9   1   8 22.6058 1.53188   1
  -9   1   8 20.8818 1.55910   3
  -7  -1   8 65.6086 2.78891   3
   7  -1  -8 69.9546 1.49833   2
  -7  -1   8 72.1536 1.62669   4
   7  -1  -8 68.4279 2.70571   3
  -7  -1   8 70.2667 2.36929   1
  -7   1   8 69.7751 2.75171   3
  -7   1   8 65.2621 2.53049   1
   7   1  -8 71.7706 2.31823   2
  -7   1   8 68.7246 2.29158   4
  -5  -1   8 529.013 10.3505   3
  -5  -1   8 541.732 9.11701   1
  -5  -1   8 548.145 7.81038   4
   5  -1  -8 537.439 8.53751   2
   5  -1  -8 523.950 9.95701   3
  -5   1   8 537.798 8.63473   2
  -5   1   8 521.056 9.23593   4
  -5   1   8 536.526 9.69480   1
   5   1  -8 524.174 9.39396   2
  -5   1   8 513.064 9.98021   3
  -3  -1   8 572.688 9.25976   1
   3  -1  -8 573.245 10.3626   3
  -3  -1   8 565.603 10.7656   3
   3   1  -8 574.429 10.1295   2
  -3   1   8 579.152 10.0263   1
  -3   1   8 574.784 9.79243   4
  -3   1   8 563.118 10.3997   3
  -3   1   8 578.620 9.53893   2
  -1  -1   8 3.62668 0.76856   3
  -1  -1   8 3.48823 0.35931   1
  -1   1   8 3.75096 0.60472   1
   1   1  -8 3.62481 0.33425   4
  -1   1   8 4.22036 0.65935   2
   1   1  -8 2.71766 0.63191   2
  -1   1   8 3.25830 0.63877   3
  -1   1   8 4.00032 0.63178   4
   1  -1   8 256.460 5.93314   2
   1  -1   8 260.799 5.86745   3
  -1  -1  -8 256.384 5.30886   1
  -1  -1  -8 251.003 5.38641   4
  -1   1  -8 260.796 5.75246   2
   1   1   8 260.245 5.18233   1
  -1   1  -8 254.314 4.60810   4
   1   1   8 256.631 5.50321   2
  -1   1  -8 256.711 3.85464   1
   1   1   8 258.114 5.31680   4
   1   1   8 250.312 5.29699   3
   3  -1   8 257.243 5.82422   3
   3  -1   8 239.439 5.97255   2
  -3  -1  -8 249.767 5.34304   1
  -3  -1  -8 253.897 5.56869   4
   3   1   8 258.805 5.17504   1
  -3   1  -8 245.599 5.83621   2
   3   1   8 255.749 5.09668   3
  -3   1  -8 258.291 3.96707   1
   3   1   8 260.689 5.49295   4
  -3   1  -8 254.311 4.96901   4
   3   1   8 254.189 5.73227   2
  -5  -1  -8 11.8262 1.25176   4
  -5  -1  -8 11.4623 1.15546   1
   5  -1   8 7.43972 1.15775   2
   5  -1   8 11.8819 1.29763   3
   5   1   8 12.0022 1.22918   4
  -5   1  -8 10.7861 0.89200   4
   5   1   8 11.8741 1.33107   2
   5   1   8 11.3012 0.78162   3
  -5   1  -8 10.0514 1.23395   2
  -5   1  -8 11.5664 0.59578   1
   7  -1   8 0.33861 0.46481   2
  -7  -1  -8 0.62930 0.44054   1
   7  -1   8 0.13497 0.41156   3
  -7  -1  -8 0.35418 0.46363   4
   7   1   8 -0.1610 0.20342   3
   7   1   8 -0.8388 0.35706   2
  -7   1  -8 0.68361 0.42265   4
  -7   1  -8 0.45265 0.47804   2
  -7   1  -8 0.24056 0.23448   1
  -9  -1  -8 38.7466 2.03447   1
  -9  -1  -8 40.9921 2.24416   4
   9  -1   8 36.3020 1.98040   3
   9  -1   8 40.5140 2.40092   2
  -9   1  -8 35.5373 2.15772   2
  -9   1  -8 38.6240 1.57073   1
  -9   1  -8 38.8612 2.03414   4
   9   1   8 41.1388 2.38555   2
   9   1   8 39.0566 1.22184   3
  11  -1   8 312.340 8.12241   2
  11  -1   8 315.478 7.19041   3
 -11  -1  -8 323.464 7.39688   1
 -11  -1  -8 331.445 7.81478   4
  11   1   8 325.776 8.15310   2
 -11   1  -8 322.238 6.59902   1
 -11   1  -8 321.583 7.93787   2
 -11   1  -8 319.659 7.48087   4
  13  -1   8 121.892 4.77240   2
 -13  -1  -8 110.704 4.28219   4
  13  -1   8 119.717 3.94864   3
 -13  -1  -8 118.275 4.19212   1
 -13   1  -8 123.407 3.74610   1
  13   1   8 118.123 4.69882   2
 -13   1  -8 126.542 4.66376   2
 -13   1  -8 113.551 4.19596   4
 -15  -1  -8 -0.7519 0.58866   4
  15  -1   8 -0.4309 0.67488   2
 -15  -1  -8 2.04639 0.84219   1
  15   1   8 0.35917 0.87022   2
 -15   1  -8 -0.0132 0.70934   2
 -15   1  -8 -0.2991 0.45815   4
 -15   1  -8 0.93033 0.61466   1
 -17  -1  -8 -0.5645 0.72045   4
 -17  -1  -8 -0.1046 0.64725   1
  17  -1   8 -0.0297 0.54028   2
 -17   1  -8 0.36955 0.64785   1
  17   1   8 0.41229 0.75975   2
 -17   1  -8 1.62339 0.90472   4
 -17   1  -8 -0.0863 0.73169   2
  19  -1   8 8.15761 1.83298   2
 -19  -1  -8 5.11889 1.35790   1
 -19  -1  -8 4.08749 1.36509   4
 -19   1  -8 5.79047 1.44652   4
  19   1   8 3.27092 1.37498   2
 -19   1  -8 4.07176 1.33348   2
 -21  -1  -8 66.6424 3.80358   1
 -21  -1  -8 58.7699 3.74605   4
  21  -1   8 64.0702 4.18071   2
 -21   1  -8 55.6915 3.66537   4
 -21   1  -8 64.6657 3.96826   2
  21   1   8 70.6043 4.40138   2
 -23  -1  -8 38.1012 3.83183   4
 -23  -1  -8 36.2454 3.57903   1
  23  -1   8 33.0330 3.77054   2
  23   1   8 38.8689 4.06713   2
 -23   1  -8 35.9319 3.70583   2
 -23   1  -8 38.4735 3.23599   4
 -25  -1  -8 0.13560 1.12092   4
  25   1   8 0.18509 1.11985   2
 -25   1  -8 3.09118 1.47790   4
 -30   2   8 13.0745 2.76951   1
 -30   2   8 7.76128 2.15877   4
 -28  -2   8 2.73074 1.49319   1
 -28   2   8 1.07756 1.35537   1
 -28   2   8 3.05819 1.57989   4
 -26  -2   8 65.4527 4.44541   1
 -26  -2   8 60.4737 3.63763   4
 -26   2   8 55.2113 4.01941   1
 -26   2   8 58.3424 4.05805   4
  24  -2  -8 11.4568 2.15976   3
 -24  -2   8 11.2069 2.26459   1
 -24  -2   8 16.2544 2.14771   4
 -24   2   8 12.0728 2.28796   1
  24   2  -8 15.8850 2.13277   2
 -24   2   8 12.8605 2.26009   4
 -22  -2   8 28.4263 2.30041   4
  22  -2  -8 33.7214 2.85581   3
 -22  -2   8 27.9046 3.09909   1
  22   2  -8 29.3616 2.28000   2
 -22   2   8 34.0896 2.85180   4
 -22   2   8 32.1814 3.36716   1
 -20  -2   8 75.1870 3.99714   1
  20  -2  -8 82.0396 4.11052   3
 -20  -2   8 75.1124 3.33891   4
 -20   2   8 77.7659 4.13975   1
 -20   2   8 89.9489 4.20799   4
  20   2  -8 83.9423 3.61746   2
 -18  -2   8 185.326 5.24081   4
  18  -2  -8 194.613 6.32628   3
 -18  -2   8 200.086 5.78690   3
 -18  -2   8 197.501 6.35979   1
 -18   2   8 192.463 6.15833   4
  18   2  -8 199.497 5.66861   3
 -18   2   8 182.305 6.38333   1
  18   2  -8 200.781 5.71987   2
 -16  -2   8 151.060 5.22175   1
 -16  -2   8 158.785 4.39760   4
 -16  -2   8 157.536 5.05825   3
  16  -2  -8 154.533 5.36345   3
 -16   2   8 158.135 5.53350   1
 -16   2   8 159.838 5.22364   4
  16   2  -8 161.691 4.85919   2
 -14  -2   8 28.0424 2.00496   3
  14  -2  -8 27.3052 2.10527   3
 -14  -2   8 25.2051 1.48014   4
 -14  -2   8 26.0925 1.91729   1
 -14   2   8 28.8120 2.17184   1
  14   2  -8 23.5298 1.71215   2
 -14   2   8 25.5268 1.85308   4
 -12  -2   8 8.66940 0.93010   4
  12  -2  -8 8.02337 1.30117   3
 -12  -2   8 7.07292 1.12385   1
 -12  -2   8 7.07321 1.21632   3
 -12   2   8 7.04927 1.21128   1
 -12   2   8 8.33494 1.23631   4
  12   2  -8 7.01531 1.05968   2
 -10  -2   8 32.2066 1.85295   1
  10  -2  -8 33.5849 2.11970   3
 -10  -2   8 34.9793 1.33360   4
 -10  -2   8 31.3554 2.07616   3
  10   2  -8 30.7245 1.80984   2
 -10   2   8 34.0153 1.97022   4
 -10   2   8 33.9309 2.09810   1
  -8  -2   8 100.839 3.14749   1
  -8  -2   8 101.906 3.75356   3
   8  -2  -8 101.600 3.63397   3
  -8  -2   8 103.618 2.26856   4
   8   2  -8 101.496 3.27158   2
  -8   2   8 106.105 3.40918   4
  -8   2   8 101.174 3.53233   1
   6  -2  -8 256.718 6.21239   3
  -6  -2   8 261.647 6.53177   3
  -6  -2   8 269.916 4.30968   4
  -6  -2   8 267.614 5.49404   1
   6   2  -8 256.335 5.92212   2
  -6   2   8 266.495 4.54213   2
  -6   2   8 264.959 6.15661   1
  -6   2   8 265.090 5.99894   4
  -4  -2   8 237.735 3.69083   4
  -4  -2   8 226.607 5.88235   3
  -4  -2   8 234.382 4.63038   1
   4  -2  -8 237.164 5.58084   3
  -4   2   8 221.858 5.33335   4
  -4   2   8 236.875 5.51740   1
  -4   2   8 230.850 4.42503   2
   4   2  -8 232.657 3.63795   4
   4   2  -8 226.797 5.41582   2
   2  -2  -8 44.9049 1.98165   3
  -2  -2   8 47.4161 2.34720   3
  -2  -2   8 46.5031 1.37595   1
  -2   2   8 43.8285 1.98977   1
   2   2  -8 47.5593 1.18744   4
  -2   2   8 46.4841 2.04986   4
   2   2  -8 44.1148 2.04779   2
  -2   2   8 48.7633 2.07357   3
  -2   2   8 44.7324 1.64748   2
   0  -2   8 281.647 6.74914   3
   0  -2  -8 285.834 6.32247   1
   0  -2  -8 289.665 5.93859   3
   0  -2   8 284.773 4.54503   1
   0   2   8 285.311 6.14478   1
   0   2  -8 286.288 5.08605   4
   0   2   8 283.553 6.22530   4
   0   2  -8 290.055 6.50004   2
   0   2   8 286.806 5.83526   2
  -2  -2  -8 363.435 7.62780   1
   2  -2   8 362.003 8.06530   3
  -2  -2  -8 359.064 6.79190   3
  -2   2  -8 368.206 7.84572   2
   2   2   8 367.998 7.37144   1
   2   2   8 356.947 7.48522   4
   2   2   8 369.493 7.36203   2
  -2   2  -8 373.259 6.63795   4
  -4  -2  -8 272.459 6.31169   1
  -4  -2  -8 278.295 6.47145   4
   4  -2   8 271.187 6.67941   3
  -4  -2  -8 273.936 5.13412   3
   4   2   8 268.893 6.21064   2
   4   2   8 271.718 6.24449   4
  -4   2  -8 277.650 6.58352   2
  -4   2  -8 265.136 5.57640   4
  -6  -2  -8 0.23872 0.48394   1
  -6  -2  -8 -0.2877 0.37631   4
   6  -2   8 1.38013 0.66669   2
  -6  -2  -8 0.13346 0.20592   3
   6  -2   8 -0.7037 0.44068   3
   6   2   8 -0.2328 0.40143   2
   6   2   8 1.22180 0.56966   4
  -6   2  -8 -0.0467 0.14943   1
  -6   2  -8 0.00217 0.32381   4
  -6   2  -8 0.22411 0.45041   2
  -8  -2  -8 165.792 5.00928   4
   8  -2   8 168.310 5.12942   3
   8  -2   8 158.047 5.19841   2
  -8  -2  -8 164.519 4.83884   1
  -8   2  -8 165.002 4.55917   4
   8   2   8 158.330 4.93750   2
  -8   2  -8 159.505 5.01341   2
   8   2   8 176.054 4.98213   4
  -8   2  -8 171.533 3.51147   1
 -10  -2  -8 107.613 4.03563   4
  10  -2   8 103.013 4.22333   2
 -10  -2  -8 109.994 4.01630   1
  10  -2   8 107.768 4.09880   3
  10   2   8 109.528 4.16025   2
 -10   2  -8 107.621 2.91649   1
 -10   2  -8 103.470 3.72544   4
 -10   2  -8 105.861 4.06472   2
  12  -2   8 27.8742 2.31671   3
 -12  -2  -8 29.7104 2.19964   1
  12  -2   8 30.8935 2.42047   2
 -12  -2  -8 34.6087 2.40241   4
 -12   2  -8 33.7532 1.71391   1
 -12   2  -8 30.3624 2.13961   4
 -12   2  -8 27.9533 2.17531   2
  12   2   8 27.2887 2.18003   2
 -14  -2  -8 165.307 5.56399   1
  14  -2   8 168.582 5.95960   2
 -14  -2  -8 162.141 5.64531   4
  14  -2   8 166.751 5.55060   3
 -14   2  -8 161.561 5.58493   2
 -14   2  -8 167.485 5.53416   4
  14   2   8 172.892 6.03481   2
 -16  -2  -8 3.35123 1.16506   1
 -16  -2  -8 4.16935 1.30583   4
  16  -2   8 3.47963 1.09048   3
  16  -2   8 1.66464 0.95798   2
 -16   2  -8 2.39407 1.06446   2
  16   2   8 4.16695 1.36143   2
 -16   2  -8 4.13600 1.25906   4
 -18  -2  -8 1.01062 0.93019   1
  18  -2   8 0.80133 0.97525   2
 -18  -2  -8 0.98605 1.02297   4
 -18   2  -8 0.18665 0.82391   4
 -18   2  -8 0.87609 0.87155   2
  18   2   8 0.53640 0.72487   2
  20  -2   8 19.9933 2.66114   2
 -20  -2  -8 19.0513 2.65149   4
 -20  -2  -8 21.0950 2.65787   1
  20   2   8 27.0767 3.20948   2
 -20   2  -8 19.4727 2.61384   4
 -20   2  -8 15.8185 2.31268   2
 -22  -2  -8 27.1070 3.17929   4
 -22  -2  -8 23.8646 2.93285   1
  22   2   8 19.8208 2.97442   2
 -22   2  -8 29.0394 3.41490   4
 -24  -2  -8 19.9174 2.85727   1
 -24  -2  -8 19.2316 2.94952   4
  24   2   8 12.6519 2.45683   2
 -24   2  -8 16.8603 2.67842   4
 -26  -2  -8 16.4107 2.75521   1
  26   2   8 12.3479 2.68324   2
 -29   3   8 2.78900 1.56212   4
 -29   3   8 3.16539 1.90350   1
 -27  -3   8 20.6098 3.07888   1
 -27   3   8 19.8398 2.95575   4
 -27   3   8 16.3330 2.85294   1
  25  -3  -8 4.50221 1.98171   3
 -25  -3   8 5.87109 1.89769   1
  25   3  -8 9.35104 1.89570   2
 -25   3   8 7.06062 1.88685   4
 -25   3   8 8.14660 2.03081   1
 -23  -3   8 159.394 6.57877   1
  23  -3  -8 170.902 6.93941   3
 -23   3   8 168.877 6.64623   4
 -23   3   8 157.694 6.61870   1
  23   3  -8 166.991 6.06871   2
 -21  -3   8 40.9764 3.20903   1
 -21  -3   8 32.8826 3.30584   4
  21  -3  -8 37.4808 3.25038   3
  21   3  -8 44.4999 2.95402   2
 -21   3   8 46.3714 3.41023   1
 -21   3   8 43.2687 3.23297   4
  19  -3  -8 22.7115 2.84979   3
 -19  -3   8 23.5244 2.68187   1
 -19  -3   8 23.0032 1.87226   4
 -19   3   8 27.4016 2.96361   1
  19   3  -8 22.8641 2.45707   2
 -19   3   8 23.4908 2.65910   4
 -17  -3   8 171.262 5.95756   1
 -17  -3   8 176.889 4.91736   4
  17  -3  -8 186.006 6.47832   3
 -17  -3   8 176.948 6.08485   3
 -17   3   8 168.567 6.07450   1
  17   3  -8 175.351 5.67717   2
 -17   3   8 173.368 5.98997   4
  15  -3  -8 13.1261 1.98458   3
 -15  -3   8 15.4909 1.49809   4
 -15  -3   8 11.6385 1.64961   3
 -15  -3   8 10.9077 1.70783   1
 -15   3   8 14.8495 2.00573   1
 -15   3   8 15.3571 2.00225   4
  15   3  -8 13.4102 1.73719   2
 -13  -3   8 0.14940 0.60320   1
 -13  -3   8 1.18267 0.73371   3
 -13  -3   8 1.03533 0.47309   4
  13  -3  -8 1.03316 0.84280   3
 -13   3   8 0.00928 0.61482   1
  13   3  -8 0.73458 0.64655   2
 -13   3   8 0.59300 0.59410   4
 -11  -3   8 21.6997 1.25490   4
 -11  -3   8 23.3378 1.77155   1
 -11  -3   8 23.5870 2.34123   3
  11  -3  -8 24.5550 2.06588   3
 -11   3   8 21.8230 1.82083   4
  11   3  -8 21.1711 1.74119   2
 -11   3   8 23.7607 1.92877   1
  -9  -3   8 39.2088 1.50904   4
  -9  -3   8 40.3556 2.09077   1
   9  -3  -8 36.0465 2.30735   3
  -9  -3   8 36.2612 2.34831   3
  -9   3   8 37.3597 2.24551   4
  -9   3   8 32.8861 2.11348   1
   9   3  -8 32.8059 2.07865   2
  -7  -3   8 65.2128 3.11052   3
   7  -3  -8 62.9101 2.98933   3
  -7  -3   8 69.2113 1.95874   4
  -7  -3   8 73.8327 2.67825   1
  -7   3   8 68.5916 2.98825   4
  -7   3   8 69.7764 1.75261   2
  -7   3   8 63.4915 2.87967   1
   7   3  -8 66.8643 2.87892   2
   7   3  -8 69.4858 1.90549   4
   5  -3  -8 25.2271 1.79188   3
  -5  -3   8 25.4694 1.42301   1
  -5  -3   8 25.9123 1.94317   3
  -5   3   8 25.4573 1.15317   2
   5   3  -8 28.1066 1.83343   2
  -5   3   8 27.2730 1.79967   4
  -5   3   8 25.4638 1.75767   1
   5   3  -8 26.5147 1.07460   4
  -3  -3   8 52.9325 1.88318   1
   3  -3  -8 49.0426 2.37031   3
  -3  -3   8 48.9750 2.67504   3
  -3   3   8 52.2604 1.88439   2
  -3   3   8 50.5855 2.40473   1
   3   3  -8 55.1128 1.67111   4
   3   3  -8 55.0800 2.54112   2
  -3   3   8 50.0434 2.46873   4
   1  -3  -8 780.688 14.5153   1
   1  -3  -8 787.866 13.9673   3
  -1  -3   8 772.403 15.0308   3
  -1  -3   8 807.829 12.6404   1
   1   3  -8 804.427 12.8005   4
   1   3  -8 794.953 14.4770   2
  -1   3   8 810.318 13.4879   2
  -1   3   8 767.923 14.2040   1
  -1   3   8 821.090 14.5747   4
   1  -3   8 387.309 9.08088   3
   1  -3   8 399.164 6.58121   1
  -1  -3  -8 396.949 7.84208   3
  -1  -3  -8 388.337 8.63722   1
   1   3   8 389.864 8.29886   1
  -1   3  -8 402.557 7.36636   4
  -1   3  -8 397.197 8.59692   2
   1   3   8 372.295 8.37103   4
   1   3   8 399.701 7.96948   2
   3  -3   8 0.49736 0.57317   3
  -3  -3  -8 -0.3046 0.34935   3
   3  -3   8 0.50447 0.22675   1
  -3  -3  -8 -0.6790 0.36313   1
  -3   3  -8 0.73778 0.42273   4
   3   3   8 -0.3850 0.37680   2
   3   3   8 0.52478 0.50473   4
  -3   3  -8 0.69053 0.48733   2
   3   3   8 0.07568 0.46301   1
  -5  -3  -8 -0.1359 0.37691   3
   5  -3   8 0.19763 0.71522   3
  -5  -3  -8 -0.0572 0.49244   1
   5  -3   8 0.05094 0.17831   1
  -5  -3  -8 -0.0961 0.35871   4
   5   3   8 0.48654 0.44656   4
  -5   3  -8 0.35385 0.17636   1
  -5   3  -8 0.09673 0.46518   4
  -5   3  -8 -0.0318 0.48623   2
   5   3   8 0.05947 0.32521   2
  -7  -3  -8 6.23669 1.23850   4
   7  -3   8 5.55693 1.38212   3
  -7  -3  -8 7.01996 1.27955   1
  -7  -3  -8 6.10058 1.16445   3
  -7   3  -8 6.54041 1.05757   4
   7   3   8 6.93477 1.26488   2
   7   3   8 6.69228 1.19600   4
  -7   3  -8 6.86442 1.24025   2
  -9  -3  -8 335.886 8.30185   1
   9  -3   8 323.022 8.62915   3
  -9  -3  -8 331.823 8.32748   4
   9   3   8 317.056 8.14026   2
  -9   3  -8 338.293 8.24815   2
   9   3   8 319.816 8.01278   4
  -9   3  -8 330.357 7.73242   4
 -11  -3  -8 86.6615 3.96655   1
  11  -3   8 81.8774 4.09168   3
 -11  -3  -8 81.1897 3.81965   4
 -11   3  -8 75.5709 3.43050   4
  11   3   8 90.7230 4.01876   2
 -11   3  -8 78.5938 3.66225   2
  13  -3   8 1.03248 1.18531   3
 -13  -3  -8 0.38197 0.59779   4
 -13  -3  -8 0.43801 0.65965   1
  13   3   8 1.81572 0.85878   2
 -13   3  -8 0.39853 0.74016   2
 -13   3  -8 0.69267 0.60044   4
 -15  -3  -8 63.5541 3.60999   4
 -15  -3  -8 68.3723 3.79252   1
  15  -3   8 61.5400 3.73597   3
 -15   3  -8 69.7734 3.64706   2
  15   3   8 61.6800 3.64431   2
 -15   3  -8 69.0843 3.65986   4
 -17  -3  -8 66.2700 3.97357   1
 -17  -3  -8 69.4799 3.95280   4
  17  -3   8 64.6827 3.95496   3
  17  -3   8 69.7370 4.01910   2
 -17   3  -8 61.1699 3.57137   2
 -17   3  -8 64.3321 3.76554   4
  17   3   8 64.4638 4.00496   2
 -19  -3  -8 0.73037 1.05756   4
 -19  -3  -8 1.48242 0.95019   1
 -19   3  -8 0.72546 0.95408   4
  19   3   8 1.17755 1.01777   2
 -21  -3  -8 0.43871 1.01270   1
 -21  -3  -8 0.72151 1.16265   4
  21   3   8 -0.4403 0.93010   2
 -21   3  -8 -0.8511 0.79891   4
 -23  -3  -8 3.30179 1.55043   4
 -23  -3  -8 5.71336 1.81970   1
 -23   3  -8 4.20790 1.69143   4
  23   3   8 1.37295 1.10012   2
 -25  -3  -8 4.41613 1.65895   1
 -25   3  -8 6.02533 2.34327   4
  25   3   8 2.83054 1.72829   2
  26  -4  -8 -3.8199 1.35060   3
 -26  -4   8 1.28715 1.41925   1
 -26   4   8 0.44446 1.22031   1
 -26   4   8 -0.8482 1.06618   4
  26   4  -8 -0.6839 0.97000   2
 -24  -4   8 13.8872 2.50656   1
  24  -4  -8 16.1909 3.13746   3
 -24   4   8 23.8298 3.21825   4
 -24   4   8 18.3365 2.78471   1
  24   4  -8 19.9981 2.65652   2
  22  -4  -8 12.7768 2.74104   3
 -22  -4   8 9.11317 1.99908   1
 -22   4   8 9.12340 1.95544   1
 -22   4   8 10.4452 2.09173   4
  22   4  -8 9.58583 1.91132   2
 -20  -4   8 28.5599 3.20881   1
  20  -4  -8 26.1140 3.30423   3
  20   4  -8 24.6321 2.81709   2
 -20   4   8 26.5138 3.01526   1
 -20   4   8 27.2413 3.27188   4
  18  -4  -8 1.81539 1.33387   3
 -18  -4   8 2.92462 1.25472   1
 -18   4   8 3.71305 1.32709   1
 -18   4   8 1.40099 1.01699   4
  18   4  -8 1.52165 0.84292   2
  16  -4  -8 62.3958 4.02258   3
 -16  -4   8 58.6934 3.45418   1
  16   4  -8 65.0676 3.49103   2
 -16   4   8 52.3672 3.40486   4
 -16   4   8 61.9297 3.60022   1
 -14  -4   8 17.8810 2.19564   1
 -14  -4   8 17.3177 2.15862   3
  14  -4  -8 21.5563 2.69128   3
  14   4  -8 18.9016 2.22549   2
 -14   4   8 17.4506 2.27744   4
 -14   4   8 22.6030 2.49591   1
 -12  -4   8 328.930 7.72076   4
  12  -4  -8 341.048 9.38283   3
 -12  -4   8 344.737 8.93075   3
 -12  -4   8 343.784 8.45096   1
 -12   4   8 339.035 8.79475   1
  12   4  -8 353.343 8.78101   2
 -12   4   8 357.609 9.06952   4
 -10  -4   8 3.06075 0.70491   4
 -10  -4   8 3.27448 0.98803   1
 -10  -4   8 1.74539 0.89428   3
  10  -4  -8 3.49869 1.29496   3
  10   4  -8 2.24255 0.92123   2
 -10   4   8 2.70338 0.87813   1
 -10   4   8 1.30869 0.90710   4
  -8  -4   8 17.7662 1.22621   4
   8  -4  -8 17.7585 2.16457   3
  -8  -4   8 15.2921 1.72069   1
  -8  -4   8 18.6113 2.17998   3
  -8   4   8 17.0992 1.97421   1
   8   4  -8 20.3714 1.21506   4
   8   4  -8 17.0321 2.00396   2
  -8   4   8 17.5186 2.01007   4
  -6  -4   8 0.04683 0.58811   3
  -6  -4   8 1.47764 0.59619   1
  -6  -4   8 1.17564 0.43853   4
   6  -4  -8 0.54291 0.75188   3
   6   4  -8 -0.0311 0.39387   2
  -6   4   8 0.80057 0.39164   2
  -6   4   8 0.90124 0.75524   4
   6   4  -8 0.68190 0.40704   4
  -6   4   8 0.42260 0.58626   1
   4  -4  -8 20.2852 2.14437   3
  -4  -4   8 21.9999 2.37740   3
  -4  -4   8 21.1854 1.46741   1
   4   4  -8 21.7639 2.15534   2
   4   4  -8 19.0078 1.19276   4
  -4   4   8 21.2985 1.80452   1
  -4   4   8 19.3225 2.10161   4
  -4   4   8 20.7691 1.31150   2
   2  -4  -8 105.570 4.12860   1
   2  -4  -8 96.7503 3.82046   3
  -2  -4   8 104.357 4.40194   3
  -2  -4   8 99.1637 3.03517   1
  -2   4   8 106.266 3.27459   2
   2   4  -8 101.983 3.90555   2
  -2   4   8 101.247 3.86760   1
   2   4  -8 102.717 3.03133   4
  -2   4   8 100.348 3.99379   4
   0  -4  -8 4.00904 1.00429   3
   0  -4   8 5.31105 0.73955   1
   0  -4   8 4.20939 1.23890   3
   0  -4  -8 2.91421 0.85699   1
   0   4   8 3.70428 0.83012   2
   0   4   8 4.10602 0.95564   1
   0   4  -8 2.95307 0.94805   2
   0   4  -8 5.28656 0.83526   4
   0   4   8 2.39824 0.81477   4
   2  -4   8 10.4861 0.97586   1
   2  -4   8 10.7856 1.78160   3
  -2  -4  -8 10.9141 1.46198   3
  -2  -4  -8 11.1998 1.59098   1
  -2   4  -8 10.5462 1.21562   4
   2   4   8 7.08349 1.31713   4
   2   4   8 10.4592 1.36650   2
   2   4   8 11.3963 1.51645   1
  -2   4  -8 8.26348 1.34618   2
  -4  -4  -8 108.642 3.64457   3
   4  -4   8 104.663 4.67862   3
  -4  -4  -8 112.905 4.43020   1
   4   4   8 109.312 3.96830   2
  -4   4  -8 120.958 3.82642   4
  -4   4  -8 106.199 4.12952   2
   4   4   8 112.656 4.24880   4
  -6  -4  -8 16.2162 2.09995   1
   6  -4   8 17.6909 2.38794   3
  -6  -4  -8 9.50531 1.63470   4
  -6   4  -8 15.3960 1.68946   4
   6   4   8 15.1901 1.88684   2
   6   4   8 16.7339 1.97964   4
  -6   4  -8 14.7982 1.85923   2
  -8  -4  -8 89.7312 4.17314   1
  -8  -4  -8 96.2822 4.25769   4
   8  -4   8 87.6874 4.49395   3
  -8   4  -8 92.8273 3.96293   2
  -8   4  -8 93.2049 3.72480   4
   8   4   8 88.4655 3.92945   4
   8   4   8 91.4467 3.99780   2
 -10  -4  -8 40.1590 2.77725   4
 -10  -4  -8 43.1239 2.99908   1
  10  -4   8 37.8270 3.07778   3
 -10   4  -8 45.2130 2.81185   2
  10   4   8 42.0792 2.72461   4
  10   4   8 36.6196 2.70274   2
 -10   4  -8 38.2477 2.51581   4
 -12  -4  -8 0.43621 0.81070   4
 -12  -4  -8 0.95517 1.08878   1
  12  -4   8 -0.0587 0.97949   3
  12   4   8 0.38699 0.74304   4
 -12   4  -8 0.77590 0.76461   2
 -12   4  -8 0.34592 0.71366   4
  12   4   8 1.02516 0.89195   2
 -14  -4  -8 1.59159 1.10662   4
  14  -4   8 0.94770 1.25066   3
 -14  -4  -8 0.94411 0.88481   1
 -14   4  -8 0.36582 0.73077   2
  14   4   8 1.22867 0.84291   2
 -14   4  -8 0.67751 0.83477   4
  16  -4   8 10.0339 2.19299   3
 -16  -4  -8 11.2449 2.06403   4
 -16  -4  -8 13.6369 2.27951   1
 -16   4  -8 8.23050 1.72116   4
  16   4   8 13.7304 2.30051   2
 -18  -4  -8 18.2830 2.66154   4
 -18  -4  -8 16.5892 2.69897   1
  18  -4   8 20.9082 3.08795   3
  18   4   8 13.8460 2.28926   2
 -18   4  -8 17.4421 2.50924   4
 -20  -4  -8 32.1278 3.64481   1
 -20  -4  -8 28.9237 3.39315   4
 -20   4  -8 32.0349 3.58125   4
  20   4   8 35.4373 3.85307   2
 -22  -4  -8 5.19531 1.77367   4
 -22  -4  -8 13.1813 2.56143   1
  22   4   8 10.6357 2.44928   2
 -22   4  -8 8.21673 2.17671   4
  25  -5  -8 2.07909 2.32636   3
 -25  -5   8 5.99024 2.03601   1
 -25   5   8 9.72120 2.29459   1
 -25   5   8 6.94357 2.10175   4
  25   5  -8 6.55266 1.93318   2
  23  -5  -8 16.1395 3.37843   3
 -23  -5   8 17.1323 2.92133   1
  23   5  -8 19.7830 2.89810   2
 -23   5   8 11.5845 2.22245   1
 -23   5   8 12.9471 2.62940   4
 -21  -5   8 63.3437 4.26590   1
  21  -5  -8 54.7373 5.46341   3
  21   5  -8 64.2171 4.12404   2
 -21   5   8 62.5555 4.05023   1
 -21   5   8 61.5871 4.21311   4
  19  -5  -8 10.2806 2.56846   3
 -19  -5   8 8.38591 1.92266   1
  19   5  -8 8.90660 1.88229   2
 -19   5   8 5.42667 1.57420   1
 -19   5   8 11.6182 2.29001   4
  17  -5  -8 0.80435 1.59509   3
 -17  -5   8 1.67031 1.01811   1
 -17   5   8 2.14988 1.21055   4
  17   5  -8 -0.1504 0.84426   2
 -17   5   8 0.33456 0.87942   1
 -15  -5   8 0.49349 0.70299   1
  15  -5  -8 1.96650 1.49832   3
  15   5  -8 0.40771 0.93129   2
 -15   5   8 0.81935 0.89619   1
 -15   5   8 -0.8672 0.79728   4
 -13  -5   8 4.84770 1.43477   3
  13  -5  -8 4.18356 1.71371   3
 -13  -5   8 7.44631 1.51522   1
 -13   5   8 7.84128 1.77094   4
 -13   5   8 7.53055 1.59418   1
  13   5  -8 8.27954 1.64500   2
 -11  -5   8 10.4574 1.68468   1
 -11  -5   8 13.1372 2.09714   3
  11  -5  -8 5.93187 1.83148   3
  11   5  -8 8.33774 1.64194   2
 -11   5   8 7.78953 1.60219   4
 -11   5   8 9.69626 1.72230   1
   9  -5  -8 -1.0962 0.89835   3
  -9  -5   8 0.24351 0.70464   1
  -9  -5   8 0.42387 0.75091   3
  -9   5   8 -0.4150 0.72174   4
   9   5  -8 0.64512 0.85376   2
  -9   5   8 -0.1862 0.69985   1
  -7  -5   8 98.2216 4.60498   3
   7  -5  -8 103.717 4.89025   3
  -7  -5   8 109.331 4.00023   1
   7   5  -8 99.3447 4.33560   2
  -7   5   8 96.6743 4.21951   1
  -7   5   8 100.013 4.52456   4
   5  -5  -8 160.682 5.90565   3
  -5  -5   8 155.205 5.91463   3
  -5  -5   8 157.130 4.79197   1
   5  -5  -8 162.887 5.70973   1
   5   5  -8 158.036 5.54755   2
  -5   5   8 151.243 4.24493   2
   5   5  -8 162.234 4.94278   4
  -5   5   8 165.996 5.83814   4
  -5   5   8 163.331 5.53047   1
  -3  -5   8 105.067 4.85608   3
  -3  -5   8 110.620 3.72461   1
   3  -5  -8 123.987 4.98659   3
   3  -5  -8 106.005 4.52875   1
  -3   5   8 113.478 4.70224   4
   3   5  -8 112.153 3.59225   4
  -3   5   8 109.521 3.61116   2
   3   5  -8 107.408 4.37081   2
  -3   5   8 116.163 4.48340   1
  -1  -5   8 0.52638 0.59222   1
   1  -5  -8 -0.7746 0.61060   1
  -1  -5   8 -0.0443 0.90528   3
   1  -5  -8 1.25236 1.02027   3
   1   5  -8 0.74681 0.69672   2
  -1   5   8 -0.4227 0.48311   4
   1   5  -8 0.49721 0.53788   4
  -1   5   8 -0.0682 0.41655   2
  -1   5   8 1.06338 0.81701   1
   1  -5   8 89.0822 4.55536   3
  -1  -5  -8 94.5741 4.15621   3
  -1  -5  -8 91.3509 4.25518   1
   1   5   8 91.9474 4.01106   1
  -1   5  -8 87.5183 3.36652   4
   1   5   8 96.7662 4.27639   4
   1   5   8 97.0532 3.69828   2
  -1   5  -8 92.0347 4.04026   2
  -3  -5  -8 13.2905 1.97453   1
   3  -5   8 16.7763 2.40410   3
  -3  -5  -8 13.1546 1.81309   3
   3   5   8 15.3190 1.99333   4
  -3   5  -8 18.2088 1.88331   4
   3   5   8 18.3304 2.04634   2
  -3   5  -8 16.4836 2.06901   2
  -5  -5  -8 32.5010 2.67611   4
  -5  -5  -8 34.9934 2.75471   1
   5  -5   8 33.5699 2.88498   3
   5   5   8 32.9265 2.38082   2
   5   5   8 30.2826 2.49592   4
  -5   5  -8 36.0268 2.34075   4
  -5   5  -8 34.8282 2.51410   2
  -7  -5  -8 8.57479 1.71370   4
  -7  -5  -8 5.70687 1.42710   1
   7  -5   8 6.98234 1.84066   3
   7   5   8 6.03578 1.45440   4
   7   5   8 9.20859 1.69906   2
  -7   5  -8 10.4925 1.72932   2
  -7   5  -8 10.5358 1.61989   4
  -9  -5  -8 119.270 5.27750   1
  -9  -5  -8 120.283 5.26167   4
   9  -5   8 125.607 5.92165   3
  -9   5  -8 122.773 4.88509   2
   9   5   8 113.173 4.87932   2
  -9   5  -8 119.250 4.72260   4
   9   5   8 130.673 5.23194   4
  11  -5   8 23.8576 3.19286   3
 -11  -5  -8 24.0936 2.86685   4
 -11  -5  -8 21.9161 2.82896   1
  11   5   8 24.9389 2.88265   2
 -11   5  -8 21.6679 2.44613   2
  11   5   8 26.0138 2.88200   4
 -11   5  -8 21.2966 2.46493   4
  13  -5   8 2.63855 1.53119   3
 -13  -5  -8 2.34651 1.25671   4
 -13  -5  -8 -0.0151 1.02947   1
 -13   5  -8 2.13918 1.02281   4
  13   5   8 2.66143 1.13968   4
  13   5   8 1.89571 1.16590   2
 -13   5  -8 0.72416 0.86985   2
  15  -5   8 10.3135 2.53398   3
 -15  -5  -8 8.55693 1.96276   4
 -15  -5  -8 6.73556 1.88057   1
  15   5   8 12.9217 2.25068   2
 -15   5  -8 8.75524 1.82539   4
  17  -5   8 3.12143 1.67841   3
 -17  -5  -8 9.24185 2.15563   1
 -17  -5  -8 4.25454 1.55267   4
 -17   5  -8 3.57769 1.33911   4
  17   5   8 5.35329 1.76418   2
 -19  -5  -8 32.6791 3.75692   4
  19  -5   8 33.8521 4.10443   3
 -19  -5  -8 37.6736 4.14112   1
 -19   5  -8 44.3866 3.57121   4
  19   5   8 34.8078 4.01122   2
 -21  -5  -8 24.4643 3.35452   4
 -21  -5  -8 23.7798 3.49037   1
  21   5   8 23.3283 3.53555   2
 -21   5  -8 18.6516 2.93343   4
  22  -6  -8 -0.2602 2.07705   3
 -22  -6   8 2.08981 1.40776   1
 -22   6   8 1.93683 1.23807   1
  22   6  -8 2.81535 1.62876   2
 -22   6   8 4.48157 1.89894   4
 -20  -6   8 4.20140 1.66519   1
  20  -6  -8 4.63367 2.49139   3
 -20   6   8 -0.3348 1.04416   1
  20   6  -8 4.28489 1.71654   2
 -20   6   8 -0.1279 1.11799   4
  18  -6  -8 13.1165 3.17637   3
 -18  -6   8 14.9120 2.52247   1
 -18   6   8 13.4107 2.36493   1
  18   6  -8 16.9405 2.59644   2
 -18   6   8 13.9409 2.57454   4
 -16  -6   8 7.15813 1.73414   1
  16  -6  -8 6.46543 2.41714   3
 -16   6   8 8.66512 1.90236   1
 -16   6   8 6.65092 1.76724   4
  16   6  -8 6.39876 1.65662   2
  14  -6  -8 14.0540 2.97616   3
 -14  -6   8 13.0593 2.17620   1
 -14   6   8 16.0175 2.59162   4
  14   6  -8 17.4153 2.53450   2
 -14   6   8 11.4587 2.02924   1
  12  -6  -8 32.3373 3.92226   3
 -12  -6   8 30.7709 3.10335   1
 -12   6   8 37.0641 3.68165   4
  12   6  -8 29.6098 3.23352   2
 -12   6   8 34.4136 2.89012   1
  10  -6  -8 294.711 10.0502   3
 -10  -6   8 298.947 9.27388   3
 -10  -6   8 319.502 8.63894   1
  10   6  -8 305.224 9.05578   2
 -10   6   8 309.132 9.42965   4
 -10   6   8 333.567 9.13627   1
   8  -6  -8 16.3535 2.84673   3
  -8  -6   8 18.1168 2.18243   1
  -8  -6   8 22.7654 2.88766   3
   8  -6  -8 16.1470 2.39972   1
   8   6  -8 22.2392 2.72635   2
  -8   6   8 16.5979 2.46176   4
  -8   6   8 19.7031 2.46381   1
  -6  -6   8 49.1616 3.53212   3
   6  -6  -8 41.5206 3.17542   1
   6  -6  -8 47.0372 3.78922   3
  -6  -6   8 47.9156 2.85505   1
   6   6  -8 42.8646 3.10974   2
  -6   6   8 52.0665 3.50275   4
  -6   6   8 48.6562 3.19921   1
  -4  -6   8 32.8180 3.48637   3
   4  -6  -8 31.5203 3.55951   3
   4  -6  -8 31.3431 2.67625   1
   4   6  -8 31.9965 3.14921   2
  -4   6   8 33.9114 3.35135   4
  -4   6   8 40.4870 2.79764   1
   2  -6  -8 -1.4345 1.02866   3
   2  -6  -8 0.30775 0.97719   1
  -2  -6   8 0.45969 1.08708   3
   2   6  -8 0.19969 0.61878   2
  -2   6   8 0.01140 0.58504   2
  -2   6   8 0.60073 0.81153   1
  -2   6   8 0.80393 0.98554   4
   0  -6   8 41.6976 3.47016   3
   0  -6  -8 44.3421 3.30668   3
   0  -6  -8 36.8110 3.05157   1
   0   6   8 45.1009 3.03286   1
   0   6   8 39.6635 2.96195   4
   0   6   8 47.1533 2.72471   2
   0   6  -8 40.4441 2.91266   2
   2  -6   8 19.5725 2.85567   3
  -2  -6  -8 19.8407 2.65933   1
  -2  -6  -8 21.4727 2.60286   3
   2   6   8 21.5809 2.36843   2
   2   6   8 16.5068 2.33499   4
  -2   6  -8 19.7190 2.34812   2
   4  -6   8 1.07538 1.17634   3
  -4  -6  -8 -0.4640 0.88293   1
  -4   6  -8 0.29863 0.79163   2
   4   6   8 0.06093 0.76059   4
  -4   6  -8 1.33398 0.83593   4
   4   6   8 0.47008 0.68000   2
  -6  -6  -8 1.71422 1.21110   4
  -6  -6  -8 0.35240 0.76930   1
   6  -6   8 -1.3932 0.85041   3
   6   6   8 1.85129 0.89450   2
  -6   6  -8 1.28993 0.89163   4
  -6   6  -8 1.76529 0.97570   2
   6   6   8 1.21334 0.97695   4
   8  -6   8 0.69540 1.36190   3
  -8  -6  -8 0.52532 0.98947   4
  -8  -6  -8 2.06677 1.22165   1
   8   6   8 -0.1664 0.83524   4
  -8   6  -8 0.36256 0.87257   4
  -8   6  -8 0.38975 0.88924   2
   8   6   8 1.23906 0.82217   2
  10  -6   8 -0.0231 1.18399   3
 -10  -6  -8 0.67862 1.15311   4
 -10  -6  -8 -0.5135 1.12462   1
  10   6   8 1.24570 0.96053   4
 -10   6  -8 1.36571 1.10046   2
  10   6   8 -0.1343 0.68823   2
 -10   6  -8 -0.5296 0.75169   4
  12  -6   8 2.53169 1.71339   3
 -12  -6  -8 0.66026 0.90350   1
 -12  -6  -8 -0.2993 1.05962   4
  12   6   8 0.84438 1.16416   4
 -12   6  -8 -0.4014 0.85635   4
  12   6   8 1.80346 1.16574   2
 -14  -6  -8 75.5164 4.90343   1
  14  -6   8 66.3919 5.01982   3
 -14  -6  -8 67.1775 4.45894   4
  14   6   8 71.9657 4.40172   4
  14   6   8 75.6790 4.69700   2
 -14   6  -8 69.2526 4.24826   4
  16  -6   8 11.8974 2.74613   3
 -16  -6  -8 8.05723 2.18254   4
 -16  -6  -8 7.62922 2.14482   1
  16   6   8 9.40973 2.25610   2
 -16   6  -8 8.47982 2.10834   4
  18  -6   8 48.8085 5.12405   3
 -18  -6  -8 45.9785 3.80919   4
 -18  -6  -8 48.6928 4.94907   1
 -18   6  -8 42.7187 4.32898   4
  18   6   8 47.3184 4.80050   2
 -19  -7   8 1.48863 1.42567   1
 -17  -7   8 -0.5961 1.05328   1
  17  -7  -8 -2.8550 1.91263   3
  17   7  -8 0.63941 1.37437   2
 -17   7   8 -0.8315 1.04035   1
 -17   7   8 -0.1057 1.28650   4
  15  -7  -8 3.68010 2.50995   3
 -15  -7   8 4.37194 1.61310   1
 -15   7   8 3.99694 1.48417   1
  15   7  -8 2.28599 1.51096   2
 -15   7   8 4.77821 1.71000   4
  13  -7  -8 26.7341 3.29688   1
 -13  -7   8 32.2477 3.42845   1
  13  -7  -8 22.0671 3.86609   3
  13   7  -8 33.1523 3.77355   2
 -13   7   8 29.4986 3.63554   4
 -13   7   8 30.3803 3.33054   1
 -11  -7   8 4.26453 1.48666   1
  11  -7  -8 6.11801 2.59982   3
  11  -7  -8 1.58451 1.28585   1
 -11   7   8 3.72198 1.39037   1
 -11   7   8 4.32961 1.57460   4
  11   7  -8 4.80417 1.68749   2
   9  -7  -8 2.72773 1.36021   1
   9  -7  -8 6.66680 2.48262   3
  -9  -7   8 5.44618 1.65483   3
  -9   7   8 5.92254 1.82827   4
  -9   7   8 2.12166 1.27014   1
   9   7  -8 8.85164 1.88032   2
   7  -7  -8 -0.3704 0.90212   1
  -7  -7   8 1.94735 1.15593   3
   7  -7  -8 0.55603 1.71878   3
  -7   7   8 0.89114 1.10100   4
  -7   7   8 -0.7930 0.50805   1
   7   7  -8 -0.7750 0.80769   2
  -5  -7   8 1.43157 1.07790   3
   5  -7  -8 -0.5296 0.98745   1
   5  -7  -8 -0.5165 1.41182   3
  -5   7   8 3.19004 1.28136   1
   5   7  -8 0.81458 1.09058   2
  -5   7   8 2.25900 1.34053   4
   3  -7  -8 0.33590 1.47927   3
   3  -7  -8 -0.2542 0.97374   1
  -3  -7   8 1.32058 1.04026   3
  -3   7   8 0.60165 1.13250   4
  -3   7   8 -0.0456 0.91596   1
   3   7  -8 0.43228 0.99463   2
   1  -7  -8 0.10963 1.54842   3
   1  -7  -8 1.43448 1.20159   1
  -1  -7   8 2.42647 1.32715   3
  -1   7   8 0.26941 0.95053   4
  -1   7   8 0.42320 0.91820   1
   1   7  -8 2.34299 1.27041   2
   1  -7   8 63.6921 4.54245   3
  -1  -7  -8 67.0270 4.18857   1
  -1   7  -8 66.3941 4.00034   2
   1   7   8 66.8517 3.62764   2
   1   7   8 63.5490 4.14281   4
  -3  -7  -8 21.9594 3.01789   1
   3  -7   8 19.1930 3.15786   3
   3   7   8 15.1220 2.44635   4
  -3   7  -8 16.2438 2.31547   2
   3   7   8 19.4852 2.41594   2
  -5  -7  -8 11.1441 2.26016   4
   5  -7   8 8.20649 2.23913   3
  -5  -7  -8 8.84945 2.19852   1
   5   7   8 9.25435 2.10385   4
  -5   7  -8 14.3446 2.29890   2
   5   7   8 8.40277 1.78402   2
   7  -7   8 14.9531 2.91564   3
  -7  -7  -8 15.6899 2.61352   4
  -7  -7  -8 18.3298 2.87855   1
  -7   7  -8 13.5254 2.23832   2
   7   7   8 15.7005 2.56374   4
   7   7   8 13.5400 2.26984   2
   9  -7   8 2.33068 1.56911   3
  -9  -7  -8 0.86960 1.31660   1
  -9  -7  -8 -1.9767 0.95474   4
   9   7   8 0.60787 0.91314   2
   9   7   8 -0.5086 0.93312   4
  11  -7   8 4.29982 1.83984   3
 -11  -7  -8 3.71816 1.56006   1
 -11  -7  -8 3.02062 1.63843   4
  11   7   8 2.62405 1.57667   4
  11   7   8 1.73739 1.12807   2
  13  -7   8 211.332 9.36492   3
 -13  -7  -8 186.839 8.11463   1
 -13  -7  -8 200.872 8.14744   4
  13   7   8 209.048 8.20422   2
  13   7   8 187.187 7.63699   4
  12  -8  -8 -3.5615 1.89334   3
  12  -8  -8 0.95722 1.36713   1
 -12   8   8 1.53640 1.37282   1
 -12   8   8 0.93405 1.46881   4
  10  -8  -8 39.2113 5.14217   3
  10  -8  -8 36.1399 3.99167   1
  10   8  -8 48.9788 4.01044   2
 -10   8   8 46.8692 4.74554   4
 -10   8   8 43.1250 3.51877   1
   8  -8  -8 3.06068 2.32800   3
   8  -8  -8 5.10374 1.84140   1
  -8   8   8 2.99673 1.49039   1
   8   8  -8 5.37310 1.82714   2
  -8   8   8 3.41549 1.69349   4
   6  -8  -8 12.0042 2.38932   1
   6  -8  -8 6.56027 2.69996   3
  -6  -8   8 10.5754 2.39257   3
  -6   8   8 8.65262 2.06232   1
  -6   8   8 6.22116 1.95722   4
   6   8  -8 12.3074 2.38223   2
   4  -8  -8 92.1977 5.34857   1
   4  -8  -8 93.4999 6.02853   3
  -4  -8   8 84.4898 5.41796   3
  -4   8   8 92.2549 4.97254   1
  -4   8   8 86.8748 5.23976   4
   4   8  -8 86.3852 4.98614   2
  -2  -8   8 1.91061 1.34007   3
   2  -8  -8 -0.1396 1.79824   3
   2  -8  -8 0.42742 1.27803   1
   2   8  -8 0.52640 1.11710   2
  -2   8   8 -0.1378 1.16304   4
   0  -8   8 6.44637 1.92931   3
   0  -8  -8 4.27535 1.68735   1
   0   8   8 2.41470 1.68293   4
   0   8  -8 3.71139 1.49164   2
   2  -8   8 1.98449 1.46739   3
  -2  -8  -8 0.37155 1.22819   1
  -2   8  -8 -0.7872 0.87459   2
   2   8   8 0.35976 1.12062   4
  -4  -8  -8 0.19099 1.32962   1
  -4  -8  -8 -1.0786 1.20277   4
   4  -8   8 2.01448 1.59619   3
   4   8   8 -0.6475 1.10698   4
  -6  -8  -8 136.882 6.86782   4
  -6  -8  -8 152.036 7.13024   1
   6  -8   8 147.406 7.84956   3
   6   8   8 139.601 6.25365   2
   6   8   8 145.322 6.74585   4
  -8  -8  -8 270.482 9.87486   4
  -8  -8  -8 276.674 11.7120   1
   8   8   8 270.449 9.51879   4
   8   8   8 277.284 9.40501   2
 -30   0   9 0.86191 1.51507   1
 -30   0   9 -0.2412 0.92782   4
 -28   0   9 1.38638 1.17195   4
 -28   0   9 -0.2465 0.83900   1
 -26   0   9 -0.4153 1.05354   1
 -26   0   9 0.77643 0.97306   4
 -24   0   9 1.20857 0.96439   4
 -24   0   9 -0.2602 0.94689   1
 -22   0   9 -0.6309 0.72420   1
  22   0  -9 0.25867 0.66993   3
 -22   0   9 -0.0948 0.70778   4
  20   0  -9 -0.4023 0.54637   3
 -20   0   9 0.16175 0.58867   4
 -20   0   9 0.18487 0.78577   1
  18   0  -9 0.05362 0.45517   2
 -18   0   9 0.14616 0.55714   4
 -18   0   9 0.19423 0.60392   1
  18   0  -9 -0.4257 0.49272   3
 -18   0   9 0.09754 0.57770   3
 -16   0   9 1.07192 0.66670   3
 -16   0   9 -0.0040 0.46610   1
 -16   0   9 -0.1417 0.41004   4
  16   0  -9 0.40616 0.39206   2
  16   0  -9 0.50070 0.58363   3
 -14   0   9 -0.0441 0.40308   4
  14   0  -9 0.48706 0.31409   2
  14   0  -9 -0.0675 0.44691   3
 -14   0   9 1.53959 0.73461   1
 -14   0   9 0.17105 0.58234   3
  12   0  -9 0.51591 0.51738   3
 -12   0   9 0.25366 0.49822   3
 -12   0   9 0.14408 0.31330   4
  12   0  -9 0.36093 0.28743   2
 -12   0   9 0.45223 0.44768   1
 -10   0   9 -0.2521 0.37885   3
 -10   0   9 0.38691 0.30782   4
  10   0  -9 0.08872 0.22905   2
 -10   0   9 -0.2728 0.34597   1
   8   0  -9 0.03115 0.21237   2
  -8   0   9 0.22560 0.39779   1
  -8   0   9 0.53712 0.48983   3
  -8   0   9 0.05360 0.23634   4
  -6   0   9 0.02877 0.26801   1
   6   0  -9 0.09402 0.21012   2
  -6   0   9 0.25179 0.21394   4
  -6   0   9 0.04442 0.39364   3
   4   0  -9 -0.1980 0.19596   2
  -4   0   9 -0.3163 0.15768   4
  -4   0   9 0.52669 0.29976   1
  -4   0   9 -0.0215 0.27975   3
   2   0  -9 -0.0015 0.22897   2
  -2   0   9 -0.2358 0.24664   2
  -2   0   9 0.12630 0.19729   4
  -2   0   9 -0.1989 0.18796   1
  -2   0   9 0.25496 0.36972   3
   0   0   9 -0.1516 0.15859   1
   0   0   9 0.38548 0.34379   2
   0   0   9 0.33410 0.23202   4
   0   0  -9 0.02872 0.28978   2
   0   0  -9 1.03907 0.32194   4
   0   0   9 -0.1780 0.29789   3
   2   0   9 -0.1943 0.29079   3
   2   0   9 0.32428 0.30815   2
  -2   0  -9 -0.1134 0.17513   1
  -2   0  -9 0.16263 0.27038   2
   2   0   9 0.15603 0.18675   1
  -2   0  -9 0.00606 0.21426   4
  -4   0  -9 -0.0568 0.20616   1
  -4   0  -9 -0.0428 0.24091   4
   4   0   9 -0.2075 0.36966   2
   4   0   9 0.16473 0.33472   3
  -6   0  -9 0.59971 0.37969   1
  -6   0  -9 0.39763 0.37923   4
   6   0   9 0.00828 0.33831   2
   6   0   9 0.34145 0.34203   3
   8   0   9 -0.3251 0.44379   2
   8   0   9 -0.3437 0.26965   3
  -8   0  -9 0.46339 0.32904   1
  -8   0  -9 0.23985 0.46845   4
 -10   0  -9 0.36994 0.53541   4
  10   0   9 0.70774 0.42172   3
 -10   0  -9 -0.2777 0.38720   1
  10   0   9 -0.0599 0.55773   2
  12   0   9 -0.4166 0.53847   2
  12   0   9 0.38211 0.59787   3
 -12   0  -9 -0.4317 0.42531   1
 -12   0  -9 -0.6174 0.29244   4
  14   0   9 0.86965 0.65761   2
 -14   0  -9 0.12488 0.57125   1
 -14   0  -9 -0.2675 0.55941   4
 -16   0  -9 0.29119 0.74387   4
  16   0   9 -0.9028 0.67107   2
 -16   0  -9 -0.5400 0.51790   1
 -18   0  -9 0.80740 0.89175   4
  18   0   9 0.40304 0.96658   2
 -18   0  -9 0.77281 0.67466   1
 -20   0  -9 1.15932 0.83092   4
  20   0   9 0.60413 1.01536   2
 -20   0  -9 0.94538 0.97110   1
 -22   0  -9 -0.6003 1.02169   4
  22   0   9 0.38059 1.03290   2
 -24   0  -9 -0.4435 1.08075   4
  24   0   9 1.57273 1.39456   2
 -26   0  -9 1.16635 1.27512   4
  26   0   9 -1.1645 1.25158   2
 -29  -1   9 0.99734 1.10441   4
 -29  -1   9 1.44574 1.37100   1
 -29   1   9 0.66562 1.10015   4
 -29   1   9 1.42077 1.56996   1
 -27  -1   9 6.61764 1.74256   4
 -27  -1   9 4.96038 1.62115   1
 -27   1   9 8.64134 1.90600   4
 -27   1   9 5.33672 1.82098   1
 -25  -1   9 40.6156 2.95005   4
 -25  -1   9 41.1570 3.48832   1
 -25   1   9 45.3737 3.27899   4
 -25   1   9 40.7106 4.07476   1
 -23  -1   9 86.3941 3.96998   4
 -23  -1   9 85.1906 4.66115   1
  23  -1  -9 80.9823 4.05321   3
 -23   1   9 80.3133 4.12916   4
 -23   1   9 83.8036 4.65706   1
 -21  -1   9 2.07064 0.87117   3
 -21  -1   9 1.43860 0.84781   4
 -21  -1   9 0.83235 0.80566   1
  21  -1  -9 -0.1135 0.69053   3
  21   1  -9 0.17249 0.72398   3
 -21   1   9 0.44309 0.79963   4
 -21   1   9 0.36942 0.94182   1
  21   1  -9 0.24180 0.64257   2
 -19  -1   9 3.60162 1.08089   3
 -19  -1   9 4.60378 1.33499   1
 -19  -1   9 3.31519 0.90110   4
  19  -1  -9 1.75288 0.89390   3
  19   1  -9 3.22738 0.83795   2
 -19   1   9 3.50514 1.05112   4
 -19   1   9 2.22937 1.12475   1
  19   1  -9 3.73108 1.06895   3
 -17  -1   9 20.9217 1.80979   3
  17  -1  -9 20.6462 2.20889   3
 -17  -1   9 22.0789 2.38328   1
 -17  -1   9 21.3827 1.62622   4
 -17   1   9 18.2320 1.97809   4
 -17   1   9 25.9268 2.64577   1
  17   1  -9 18.0990 1.42350   2
  17   1  -9 21.7691 1.83094   3
 -15  -1   9 57.0295 2.37110   4
 -15  -1   9 58.2621 2.96449   1
 -15  -1   9 60.6973 2.98482   3
  15  -1  -9 56.7370 2.95372   3
 -15   1   9 56.7725 2.96940   3
  15   1  -9 61.7603 2.45475   2
  15   1  -9 64.2993 2.99680   3
 -15   1   9 56.1188 3.05514   1
 -15   1   9 61.1918 2.78963   4
 -13  -1   9 453.470 9.87622   3
 -13  -1   9 447.128 8.34737   4
  13  -1  -9 441.121 9.76223   3
 -13  -1   9 460.021 9.71331   1
  13  -1  -9 454.438 7.11793   2
 -13   1   9 452.224 9.13281   4
 -13   1   9 447.936 9.90573   1
 -13   1   9 432.634 9.75382   3
  13   1  -9 454.954 8.65553   2
  11  -1  -9 584.475 11.6987   3
 -11  -1   9 586.533 9.94172   4
 -11  -1   9 589.072 11.3101   1
  11  -1  -9 591.971 8.89320   2
 -11  -1   9 589.456 11.8860   3
 -11   1   9 588.144 11.7337   3
 -11   1   9 578.370 11.5766   1
  11   1  -9 602.199 10.5681   2
 -11   1   9 591.510 10.8508   4
   9  -1  -9 724.779 10.8603   2
  -9  -1   9 726.406 12.8451   1
  -9  -1   9 729.276 13.8094   3
  -9  -1   9 722.741 11.4373   4
   9  -1  -9 731.366 13.5142   3
  -9   1   9 714.518 12.5274   4
   9   1  -9 718.517 12.3447   2
  -9   1   9 732.187 13.2869   1
  -9   1   9 731.195 13.5543   3
  -7  -1   9 1674.48 24.3117   4
  -7  -1   9 1661.14 27.1934   3
   7  -1  -9 1670.93 24.4962   2
  -7  -1   9 1665.38 25.8025   1
   7  -1  -9 1657.22 26.7411   3
  -7   1   9 1660.74 26.3941   1
   7   1  -9 1667.40 25.7520   2
  -7   1   9 1657.56 26.8371   3
  -7   1   9 1675.97 25.7181   4
  -5  -1   9 0.21226 0.35019   3
  -5  -1   9 0.00223 0.24712   1
   5  -1  -9 0.13429 0.28721   3
   5  -1  -9 0.36545 0.21539   2
  -5  -1   9 0.03646 0.05833   4
  -5   1   9 -0.0063 0.29875   4
  -5   1   9 0.01868 0.26225   3
   5   1  -9 0.02133 0.06407   4
  -5   1   9 0.28932 0.23202   2
  -5   1   9 0.28148 0.33840   1
   5   1  -9 0.78117 0.40362   2
  -3  -1   9 248.435 6.14074   3
   3  -1  -9 253.827 5.78942   3
  -3  -1   9 254.087 4.76263   1
  -3   1   9 257.508 5.88140   3
  -3   1   9 254.476 5.14415   2
   3   1  -9 252.074 5.57614   2
  -3   1   9 262.372 5.47921   1
   3   1  -9 253.431 3.83561   4
  -3   1   9 262.512 5.28768   4
  -1  -1   9 372.379 8.00706   3
  -1  -1   9 385.140 6.18049   1
   1   1  -9 393.950 7.74246   2
  -1   1   9 388.347 7.66249   3
  -1   1   9 384.354 7.31130   2
   1   1  -9 376.278 6.10111   4
  -1   1   9 381.182 7.15268   4
  -1   1   9 378.477 7.17185   1
   1  -1   9 10.7454 0.36852   1
   1  -1   9 11.7969 1.33255   2
   1  -1   9 11.3651 1.32195   3
  -1  -1  -9 11.6024 0.96555   4
  -1  -1  -9 11.4227 0.92042   1
   1   1   9 11.0305 1.13701   2
   1   1   9 9.53855 0.80512   1
  -1   1  -9 11.3069 0.40075   1
  -1   1  -9 10.2388 0.66127   4
   1   1   9 9.96778 1.04746   3
  -1   1  -9 12.8734 1.33398   2
   1   1   9 11.7581 0.93331   4
   3  -1   9 32.8078 1.82086   3
  -3  -1  -9 27.1445 1.44618   1
  -3  -1  -9 29.5524 1.59540   4
   3  -1   9 29.6545 1.83388   2
   3   1   9 28.9119 1.41427   3
  -3   1  -9 28.7824 1.75268   2
  -3   1  -9 29.8600 1.31467   4
  -3   1  -9 30.2184 0.76189   1
   3   1   9 27.8900 1.68270   2
   3   1   9 28.4251 1.37106   1
   3   1   9 25.2500 1.44265   4
   5  -1   9 24.2620 1.74130   2
   5  -1   9 22.0884 1.52401   3
  -5  -1  -9 23.8682 1.53332   4
  -5  -1  -9 22.0886 1.35759   1
   5   1   9 22.3082 1.61977   2
  -5   1  -9 21.7955 0.82883   1
   5   1   9 22.4250 1.18568   3
[truncated: 576,404 more chars]
