# Supplementary material for: Crystal structure of 5-[4-(di­methyl­amino)­phen­yl]-3-(4-methyl­phen­yl)-4,5-di­hydro-1H-pyrazole-1-carbaldehyde
Source: Acta Crystallogr E Crystallogr Commun. 2015 Dec 9;71(Pt 12):o1031–2. doi: 10.1107/S2056989015023294 (PMC4719963; doi:10.1107/S2056989015023294)
Supplement: Supplementary file 2 [file e-71-o1031-Isup2.hkl]

data_I                                                                          
_shelx_title ' mo_sam2_0m in C2/c (100K)'                                       
_shelx_refln_list_code          4                                               
_shelx_F_calc_maximum      353.62                                               
_exptl_crystal_F_000      1312.00                                               
_reflns_d_resolution_high  0.7039                                               
                                                                                
loop_                                                                           
 _space_group_symop_operation_xyz                                               
 'x, y, z'                                                                      
 '-x, y, -z+1/2'                                                                
 'x+1/2, y+1/2, z'                                                              
 '-x+1/2, y+1/2, -z+1/2'                                                        
 '-x, -y, -z'                                                                   
 'x, -y, z-1/2'                                                                 
 '-x+1/2, -y+1/2, -z'                                                           
 'x+1/2, -y+1/2, z-1/2'                                                         
                                                                                
_cell_length_a    21.9524                                                       
_cell_length_b     6.2511                                                       
_cell_length_c    24.1521                                                       
_cell_angle_alpha  90.000                                                       
_cell_angle_beta  106.307                                                       
_cell_angle_gamma  90.000                                                       
                                                                                
_shelx_F_squared_multiplier     1.000                                           
                                                                                
loop_                                                                           
 _refln_index_h                                                                 
 _refln_index_k                                                                 
 _refln_index_l                                                                 
 _refln_F_squared_calc                                                          
 _refln_F_squared_meas                                                          
 _refln_F_squared_sigma                                                         
 _refln_observed_status                                                         
   2   0   0      13603.88      13450.44        99.07 o                         
   4   0   0          1.14          0.95         0.79 o                         
   6   0   0        239.70        253.00         5.53 o                         
   8   0   0         15.89         17.19         2.18 o                         
  10   0   0         34.97         34.34         3.43 o                         
  12   0   0       3707.46       4220.20        45.81 o                         
  14   0   0        138.89        156.56         7.84 o                         
  16   0   0        242.68        297.64        10.34 o                         
  18   0   0        240.79        251.04        24.46 o                         
  20   0   0        791.69        704.25        25.54 o                         
  22   0   0        230.91        172.02        19.36 o                         
  24   0   0          2.54         -6.91         8.92 o                         
  26   0   0        950.97        973.37        39.02 o                         
  28   0   0         45.68         18.23         9.68 o                         
   1   1   0      14926.41      14291.09        70.63 o                         
   3   1   0        878.12        870.04         7.05 o                         
   5   1   0      43805.41      43395.39       211.84 o                         
   7   1   0      13930.72      14684.00        80.28 o                         
   9   1   0          0.01         -0.87         0.87 o                         
  11   1   0        993.36       1037.00        12.59 o                         
  13   1   0         92.49         83.55         4.01 o                         
  15   1   0         10.64          9.79         2.49 o                         
  17   1   0        512.06        477.55        10.70 o                         
  19   1   0         10.71         10.41         3.21 o                         
  21   1   0        333.34        330.32        19.35 o                         
  23   1   0       1131.55       1104.18        27.47 o                         
  25   1   0         34.17         21.87         6.05 o                         
  27   1   0        294.63        281.24        18.22 o                         
  29   1   0        106.30        112.21        13.22 o                         
   0   2   0         30.98         46.54         3.05 o                         
   2   2   0       1990.45       1878.83        14.93 o                         
   4   2   0       1999.29       2025.41        16.08 o                         
   6   2   0        256.79        218.53         4.36 o                         
   8   2   0         44.98         38.94         2.53 o                         
  10   2   0      14862.94      16341.45        87.04 o                         
  12   2   0       5258.35       5554.76        37.28 o                         
  14   2   0       3012.16       3038.96        34.98 o                         
  16   2   0        303.56        316.33         8.28 o                         
  18   2   0        213.42        228.70        10.68 o                         
  20   2   0       1160.75       1111.59        20.82 o                         
  22   2   0        461.66        494.49        18.47 o                         
  24   2   0         98.41        116.01        10.20 o                         
  26   2   0         10.48         17.65         6.16 o                         
  28   2   0          3.57          7.84         8.12 o                         
   1   3   0         95.21        116.75         3.93 o                         
   3   3   0        408.76        390.85        10.70 o                         
   5   3   0         93.33         96.64         4.32 o                         
   7   3   0        681.15        744.99         9.74 o                         
   9   3   0        168.35        155.56         5.06 o                         
  11   3   0         30.12         18.49         2.70 o                         
  13   3   0        149.55        118.43         6.34 o                         
  15   3   0          9.16         16.71         4.42 o                         
  17   3   0       5933.59       6140.10        56.49 o                         
  19   3   0       1978.55       2034.06        34.83 o                         
  21   3   0          6.88          6.05         4.44 o                         
  23   3   0        145.88        105.05        10.22 o                         
  25   3   0          0.98          1.19         5.14 o                         
  27   3   0        332.96        355.09        20.98 o                         
   0   4   0       2124.00       2615.31        51.96 o                         
   2   4   0        673.69        661.88         9.95 o                         
   4   4   0        658.93        527.53         8.89 o                         
   6   4   0        550.06        543.91         9.76 o                         
   8   4   0        385.33        343.50         8.12 o                         
  10   4   0        216.74        178.94         6.32 o                         
  12   4   0        723.18        682.86        13.75 o                         
  14   4   0         88.43         88.99         7.11 o                         
  16   4   0        147.13        123.93         8.68 o                         
  18   4   0          3.88          6.14         4.13 o                         
  20   4   0         43.27         38.42         7.32 o                         
  22   4   0        182.89        173.09        12.91 o                         
  24   4   0        699.45        760.48        23.13 o                         
  26   4   0        235.29        246.89        18.32 o                         
   1   5   0        532.28        509.76        11.97 o                         
   3   5   0        177.96        141.64         6.33 o                         
   5   5   0       3115.18       3056.17        37.34 o                         
   7   5   0       5109.58       4844.25        40.54 o                         
   9   5   0        584.34        560.73        11.43 o                         
  11   5   0        119.42        142.59         9.58 o                         
  13   5   0        252.31        175.79         9.24 o                         
  15   5   0        102.17         90.97         8.85 o                         
  17   5   0        142.87        110.00        10.47 o                         
  19   5   0         10.84          9.60         6.20 o                         
  21   5   0         25.41         16.74         6.83 o                         
  23   5   0          3.89         -0.87         6.30 o                         
   0   6   0        281.92        264.31        14.34 o                         
   2   6   0        233.13        204.61         9.66 o                         
   4   6   0        492.43        470.69        10.62 o                         
   6   6   0       2482.53       2364.28        24.90 o                         
   8   6   0         95.99         60.02         5.49 o                         
  10   6   0        297.72        261.59        11.57 o                         
  12   6   0        380.10        410.54        16.76 o                         
  14   6   0         46.81         49.71         6.99 o                         
  16   6   0        105.09        137.17        11.92 o                         
  18   6   0        373.48        420.98        20.51 o                         
  20   6   0        401.82        492.74        26.30 o                         
  22   6   0         29.81         -8.91        21.09 o                         
   1   7   0        139.59        128.50         7.93 o                         
   3   7   0        106.61        130.28         8.02 o                         
   5   7   0          7.51          6.37         3.73 o                         
   7   7   0          3.91          3.06         4.45 o                         
   9   7   0         28.21         35.01         6.64 o                         
  11   7   0        101.41        101.94         9.54 o                         
  13   7   0         87.94        100.68        10.66 o                         
  15   7   0         15.46         26.12         8.83 o                         
  17   7   0          0.34         -0.05         8.26 o                         
   0   8   0       2044.92       2245.80        59.83 o                         
   2   8   0         67.67         97.57         9.28 o                         
   4   8   0        219.79        223.78        14.49 o                         
   6   8   0         39.89         20.75         8.37 o                         
   8   8   0        152.81        182.84        22.71 o                         
  10   8   0          1.64         19.70         8.67 o                         
  12   8   0         73.65        102.82        14.65 o                         
 -29   1   1        208.00        205.02        16.86 o                         
 -27   1   1        187.03        164.14        14.52 o                         
 -25   1   1        426.95        410.66        17.61 o                         
 -23   1   1        275.24        327.04        15.46 o                         
 -21   1   1         17.42         14.09         4.39 o                         
 -19   1   1         19.96          6.03         3.06 o                         
 -17   1   1        299.54        294.57         9.38 o                         
 -15   1   1        920.29        952.42        17.04 o                         
 -13   1   1        439.43        446.82         7.79 o                         
 -11   1   1       1166.99       1209.04        11.63 o                         
  -9   1   1        176.88        212.34         4.14 o                         
  -7   1   1      18946.96      19599.64       104.92 o                         
  -5   1   1      66004.63      63990.91       434.74 o                         
  -3   1   1         54.18         53.62         1.70 o                         
  -1   1   1       4125.94       3904.71        22.75 o                         
   1   1   1       5675.40       5762.83        30.43 o                         
   3   1   1       4105.01       4086.71        23.11 o                         
   5   1   1      35604.82      35979.82       166.57 o                         
   7   1   1      12633.09      13319.55        73.44 o                         
   9   1   1        483.89        594.71         7.56 o                         
  11   1   1       1106.43       1112.87        11.94 o                         
  13   1   1        731.18        811.15        10.75 o                         
  15   1   1        696.19        719.16        12.55 o                         
  17   1   1        619.92        606.67        12.92 o                         
  19   1   1        107.79         80.93         6.52 o                         
  21   1   1        489.35        483.15        13.59 o                         
  23   1   1         14.70         10.02         4.66 o                         
  25   1   1         17.44         16.35         6.19 o                         
  27   1   1         56.99         75.92        10.56 o                         
  29   1   1         70.40         58.45        11.83 o                         
 -28   2   1         67.89         70.28        12.32 o                         
 -26   2   1         11.18          9.95         5.39 o                         
 -24   2   1         26.33         23.13         6.00 o                         
 -22   2   1       1292.60       1307.07        25.84 o                         
 -20   2   1       1218.75       1264.56        24.73 o                         
 -18   2   1         57.17         51.53         7.27 o                         
 -16   2   1       2572.29       2566.06        24.80 o                         
 -14   2   1        345.68        344.25         7.82 o                         
 -12   2   1       5525.81       6265.56        39.52 o                         
 -10   2   1       3514.68       3832.25        28.27 o                         
  -8   2   1       1978.21       2335.39        19.11 o                         
  -6   2   1        199.01        249.77         4.60 o                         
  -4   2   1       6735.46       7083.26        42.31 o                         
  -2   2   1       1705.42       1691.15        13.82 o                         
   0   2   1          0.07          9.81         1.18 o                         
   2   2   1         60.24         79.48         2.81 o                         
   4   2   1       2044.04       2350.19        16.99 o                         
   6   2   1       2605.16       3013.78        25.02 o                         
   8   2   1        458.62        466.04         6.81 o                         
  10   2   1        132.52        150.74         4.21 o                         
  12   2   1       6206.35       6447.81        44.53 o                         
  14   2   1        703.20        610.13        10.83 o                         
  16   2   1       6124.19       6168.11        46.02 o                         
  18   2   1       1074.48       1072.06        19.20 o                         
  20   2   1         83.36         60.05         6.48 o                         
  22   2   1          4.50          7.08         4.65 o                         
  24   2   1         43.49         21.34         5.92 o                         
  26   2   1         28.76          8.69         7.33 o                         
  28   2   1          6.45         19.66         8.24 o                         
 -27   3   1         59.12         50.21         9.29 o                         
 -25   3   1         94.19         86.76        10.46 o                         
 -23   3   1        189.19        170.11        11.15 o                         
 -21   3   1        657.62        676.81        17.36 o                         
 -19   3   1        679.83        614.40        15.73 o                         
 -17   3   1          6.61         10.75         4.08 o                         
 -15   3   1       2963.95       3169.13        35.22 o                         
 -13   3   1        883.12        734.14        12.82 o                         
 -11   3   1       2030.11       2228.43        21.10 o                         
  -9   3   1       2243.89       2376.22        20.06 o                         
  -7   3   1         14.52         20.83         2.19 o                         
  -5   3   1       2201.89       2384.31        20.24 o                         
  -3   3   1         32.86         24.09         2.38 o                         
  -1   3   1         87.74         94.92         3.62 o                         
   1   3   1       2708.36       2789.79        19.72 o                         
   3   3   1      13281.37      14288.26        76.94 o                         
   5   3   1       2946.25       3210.56        25.12 o                         
   7   3   1        154.21        119.16         4.51 o                         
   9   3   1        684.70        734.03        11.43 o                         
  11   3   1         36.17         33.80         3.71 o                         
  13   3   1       3221.36       3315.50        31.79 o                         
  15   3   1       4769.36       4825.90        66.28 o                         
  17   3   1        244.63        212.06        10.59 o                         
  19   3   1        683.22        660.22        23.06 o                         
  21   3   1        156.46        135.02         9.97 o                         
  23   3   1        207.65        249.86        16.39 o                         
  25   3   1        292.99        303.63        18.85 o                         
  27   3   1          0.54         -3.35         5.84 o                         
 -26   4   1          2.24          9.08         9.26 o                         
 -24   4   1         51.10         23.20         7.38 o                         
 -22   4   1        435.78        447.29        18.46 o                         
 -20   4   1        391.07        397.72        14.39 o                         
 -18   4   1          0.25          0.03         3.76 o                         
 -16   4   1       1231.76       1216.67        22.78 o                         
 -14   4   1        197.35        144.53         8.77 o                         
 -12   4   1       1796.36       1696.39        22.10 o                         
 -10   4   1       1114.38       1146.80        14.30 o                         
  -8   4   1         55.62         88.21         4.58 o                         
  -6   4   1        300.33        317.83         7.43 o                         
  -4   4   1        766.82        776.43        11.73 o                         
  -2   4   1       5362.33       5702.65        38.21 o                         
   0   4   1        171.71        162.61         5.41 o                         
   2   4   1         38.47         35.66         3.02 o                         
   4   4   1        200.03        224.44         6.01 o                         
   6   4   1       1387.41       1420.09        15.59 o                         
   8   4   1        462.94        458.10         8.86 o                         
  10   4   1       2317.97       2192.30        22.90 o                         
  12   4   1       1394.49       1357.38        17.90 o                         
  14   4   1       2727.58       2565.84        32.18 o                         
  16   4   1          7.18          8.38         4.12 o                         
  18   4   1        396.31        379.90        15.76 o                         
  20   4   1        474.51        490.93        28.10 o                         
  22   4   1         83.53         76.82         9.34 o                         
  24   4   1        260.11        336.53        19.99 o                         
  26   4   1         64.94         66.75        13.23 o                         
 -23   5   1        364.89        413.80        19.88 o                         
 -21   5   1        187.10        197.99        14.11 o                         
 -19   5   1        281.21        331.69        17.33 o                         
 -17   5   1         80.38         65.52         8.75 o                         
 -15   5   1        162.96        114.27         8.90 o                         
 -13   5   1       1026.84       1081.73        18.86 o                         
 -11   5   1        381.22        310.36        10.39 o                         
  -9   5   1        185.87        236.88         8.70 o                         
  -7   5   1        110.44        103.97         5.43 o                         
  -5   5   1        794.58        675.06        11.42 o                         
  -3   5   1        449.65        441.53         9.24 o                         
  -1   5   1        569.44        524.59        13.36 o                         
   1   5   1         42.15         27.52         3.44 o                         
   3   5   1       9756.62       9961.99        62.14 o                         
   5   5   1         12.14         22.02         3.26 o                         
   7   5   1        197.08        159.79         6.43 o                         
   9   5   1        295.07        233.50         8.71 o                         
  11   5   1        415.33        348.05        10.80 o                         
  13   5   1        113.11        105.63         7.60 o                         
  15   5   1        417.29        411.53        16.74 o                         
  17   5   1        261.32        302.26        16.38 o                         
  19   5   1          0.38         -8.00         8.85 o                         
  21   5   1         56.56         62.17         9.60 o                         
  23   5   1         60.99         30.12         7.67 o                         
 -22   6   1          1.74         12.11        25.02 o                         
 -20   6   1        335.32        403.88        23.88 o                         
 -18   6   1        126.36         95.27        14.60 o                         
 -16   6   1        967.58       1116.54        26.87 o                         
 -14   6   1        473.46        468.64        15.63 o                         
 -12   6   1        224.09        198.56        12.17 o                         
 -10   6   1        275.06        270.60        10.56 o                         
  -8   6   1         11.41         38.77         4.76 o                         
  -6   6   1        246.52        264.17         9.37 o                         
  -4   6   1       1599.15       1623.51        20.04 o                         
  -2   6   1         40.11         46.81         4.57 o                         
   0   6   1         94.54         71.74         6.03 o                         
   2   6   1        235.01        230.25         8.96 o                         
   4   6   1       5548.99       5736.76        43.71 o                         
   6   6   1        372.55        346.58        15.24 o                         
   8   6   1        270.77        249.31        10.23 o                         
  10   6   1          6.83          3.12         3.84 o                         
  12   6   1        401.55        298.87        14.79 o                         
  14   6   1         70.23         81.43         9.46 o                         
  16   6   1        215.30        193.03        13.89 o                         
  18   6   1        115.78        136.77        12.82 o                         
  20   6   1        279.24        301.15        18.14 o                         
 -17   7   1         48.31         45.43        10.93 o                         
 -15   7   1        119.50        140.81        16.47 o                         
 -13   7   1        323.54        346.37        21.11 o                         
 -11   7   1        950.52       1072.63        28.13 o                         
  -9   7   1        298.83        362.09        15.98 o                         
  -7   7   1        449.95        395.24        13.25 o                         
  -5   7   1        569.87        566.01        13.70 o                         
  -3   7   1        188.27        155.25         8.13 o                         
  -1   7   1        992.43        969.21        17.70 o                         
   1   7   1         50.25         28.63         4.86 o                         
   3   7   1          4.00         -0.97         3.17 o                         
   5   7   1         17.51         12.46         5.88 o                         
   7   7   1        356.07        327.51        15.04 o                         
   9   7   1        275.37        323.78        15.13 o                         
  11   7   1         20.36          9.81         5.68 o                         
  13   7   1         11.98          3.99         5.61 o                         
  15   7   1        450.74        511.87        25.01 o                         
  17   7   1          7.07         -6.51         7.89 o                         
 -12   8   1        179.09        208.19        18.49 o                         
 -10   8   1        835.65        903.68        29.51 o                         
  -8   8   1        329.80        318.92        20.43 o                         
  -6   8   1        294.59        287.93        19.00 o                         
  -4   8   1        299.51        364.05        31.55 o                         
  -2   8   1          7.19         20.07         7.19 o                         
   0   8   1         13.36          9.12         5.87 o                         
   2   8   1         42.55         41.31         7.36 o                         
   4   8   1          0.45          1.15         5.73 o                         
   6   8   1        103.57        116.81        10.51 o                         
   8   8   1         88.37         95.38        12.75 o                         
  10   8   1       2684.94       3155.89        56.44 o                         
  12   8   1         41.96         58.46        17.46 o                         
 -30   0   2        988.25       1095.96        45.57 o                         
 -28   0   2       1434.78       1503.33        50.98 o                         
 -26   0   2         99.75         79.28        18.66 o                         
 -24   0   2        640.53        615.75        33.65 o                         
 -22   0   2        573.71        575.34        24.45 o                         
 -20   0   2        103.33         88.15        17.00 o                         
 -18   0   2         55.39         75.32         6.94 o                         
 -16   0   2        113.24         57.87         7.96 o                         
 -14   0   2       1956.61       2196.62        29.08 o                         
 -12   0   2      10550.32      11160.55        92.80 o                         
 -10   0   2        423.73        414.62         9.68 o                         
  -8   0   2       7951.56       8107.83        59.34 o                         
  -6   0   2      26889.42      26801.82       176.73 o                         
  -4   0   2       2296.87       2034.01        18.68 o                         
  -2   0   2       3405.94       3513.10        31.52 o                         
   0   0   2        294.99        287.49         3.35 o                         
   2   0   2      23487.14      22902.37       171.13 o                         
   4   0   2       1833.05       1820.79        17.96 o                         
   6   0   2       3782.82       3861.84        34.76 o                         
   8   0   2       9076.97      10306.24        83.25 o                         
  10   0   2       1061.24       1132.66        20.24 o                         
  12   0   2         29.11         41.31         4.29 o                         
  14   0   2         14.30          7.13         3.05 o                         
  16   0   2          7.83          4.84         3.32 o                         
  18   0   2       6097.69       6230.81        78.03 o                         
  20   0   2       2814.54       2655.18        46.95 o                         
  22   0   2         69.16         49.98         8.64 o                         
  24   0   2        136.26        141.77        14.76 o                         
  26   0   2        739.22        735.52        52.65 o                         
  28   0   2          2.44          4.40        10.22 o                         
 -29   1   2        121.67        122.37        13.68 o                         
 -27   1   2       1188.30       1228.42        31.74 o                         
 -25   1   2         65.38         59.90         9.00 o                         
 -23   1   2         27.86         37.36         6.20 o                         
 -21   1   2          4.64         11.12         5.09 o                         
 -19   1   2        236.69        206.18         8.78 o                         
 -17   1   2         57.33         69.66         6.53 o                         
 -15   1   2         70.60         62.11         3.93 o                         
 -13   1   2         13.50         17.05         2.75 o                         
 -11   1   2         48.14         73.97         3.31 o                         
  -9   1   2        140.72        147.60         3.79 o                         
  -7   1   2       2795.86       2844.27        22.11 o                         
  -5   1   2      32646.34      32999.10       161.90 o                         
  -3   1   2       5984.62       6260.00        33.11 o                         
  -1   1   2       7695.02       7752.73        42.25 o                         
   1   1   2       6153.96       6192.38        32.65 o                         
   3   1   2      10753.06      10554.89        51.49 o                         
   5   1   2       2619.45       2828.64        18.71 o                         
   7   1   2      10315.85      11082.01        63.36 o                         
   9   1   2       1816.43       1777.47        15.02 o                         
  11   1   2       4906.24       5409.25        36.20 o                         
  13   1   2       3303.99       3444.74        26.97 o                         
  15   1   2          1.73         -1.16         1.98 o                         
  17   1   2        843.87        803.57        14.42 o                         
  19   1   2        178.79        126.41         8.90 o                         
  21   1   2        292.71        283.95        12.57 o                         
  23   1   2        576.03        565.53        22.62 o                         
  25   1   2        172.05        169.95        12.45 o                         
  27   1   2        641.31        669.75        25.77 o                         
  29   1   2        246.17        289.60        30.02 o                         
 -28   2   2        648.10        746.11        28.91 o                         
 -26   2   2          5.49         11.03         5.76 o                         
 -24   2   2        970.84        995.70        23.52 o                         
 -22   2   2       1380.74       1412.02        24.56 o                         
 -20   2   2       1029.22       1016.06        19.68 o                         
 -18   2   2       2920.62       3019.08        34.45 o                         
 -16   2   2        152.79        127.58         6.10 o                         
 -14   2   2          2.29          2.62         1.52 o                         
 -12   2   2       2379.80       2535.85        20.33 o                         
 -10   2   2      13390.07      14604.56        83.63 o                         
  -8   2   2        122.63        151.41         5.99 o                         
  -6   2   2        730.68        818.01         8.62 o                         
  -4   2   2        499.91        391.37         5.79 o                         
  -2   2   2        479.35        479.14         6.32 o                         
   0   2   2         19.53         14.99         1.31 o                         
   2   2   2       1044.09       1071.50         9.77 o                         
   4   2   2       3655.46       3997.31        25.41 o                         
   6   2   2      20597.59      23520.42       119.29 o                         
   8   2   2       9550.60      10554.40        55.68 o                         
  10   2   2       2119.89       2365.09        22.17 o                         
  12   2   2        347.57        380.94        10.18 o                         
  14   2   2       1158.47       1182.58        15.62 o                         
  16   2   2        267.89        253.08        10.34 o                         
  18   2   2       1755.73       1666.27        26.45 o                         
  20   2   2         43.24         31.64         5.33 o                         
  22   2   2         26.53         44.64         8.57 o                         
  24   2   2        280.54        266.82        17.05 o                         
  26   2   2         28.12         31.66         7.93 o                         
  28   2   2       1029.01       1136.64        33.40 o                         
 -27   3   2        174.32        201.89        16.23 o                         
 -25   3   2          6.22          7.76         5.53 o                         
 -23   3   2        850.58        871.83        23.25 o                         
 -21   3   2       1425.06       1446.31        29.75 o                         
 -19   3   2        102.50         93.54         7.81 o                         
 -17   3   2       8560.70       8787.37       109.82 o                         
 -15   3   2       7001.67       7207.39        61.16 o                         
 -13   3   2        770.49        720.64        12.05 o                         
 -11   3   2        638.66        489.72         8.86 o                         
  -9   3   2        459.24        460.52         8.88 o                         
  -7   3   2       2893.37       3177.14        23.65 o                         
  -5   3   2       2970.12       3491.98        26.36 o                         
  -3   3   2       1889.63       2030.40        17.99 o                         
  -1   3   2        647.22        654.69         8.59 o                         
   1   3   2      15561.94      17342.66        86.52 o                         
   3   3   2         47.06         21.18         2.11 o                         
   5   3   2         86.91         73.49         3.84 o                         
   7   3   2       2274.01       2575.92        20.88 o                         
   9   3   2         82.77         63.49         3.56 o                         
  11   3   2        298.29        288.88         8.72 o                         
  13   3   2       9399.29       9585.90        68.47 o                         
  15   3   2        246.01        237.72         9.07 o                         
  17   3   2        549.49        496.78        13.68 o                         
  19   3   2        524.93        520.83        15.09 o                         
  21   3   2        456.16        457.17        17.23 o                         
  23   3   2        367.47        395.65        19.40 o                         
  25   3   2        150.57        154.28        14.10 o                         
  27   3   2          0.03          1.02         7.26 o                         
 -26   4   2         20.28         23.92         8.16 o                         
 -24   4   2         24.87         16.57         6.53 o                         
 -22   4   2        625.46        609.49        18.77 o                         
 -20   4   2        326.41        372.54        14.62 o                         
 -18   4   2        532.98        517.26        14.75 o                         
 -16   4   2       1114.74       1161.78        21.18 o                         
 -14   4   2        296.20        304.27        14.69 o                         
 -12   4   2        344.32        336.62        16.32 o                         
 -10   4   2       2569.71       2509.05        22.64 o                         
  -8   4   2        704.44        704.13        10.56 o                         
  -6   4   2       2317.10       2318.14        28.05 o                         
  -4   4   2       1302.62       1191.76        13.80 o                         
  -2   4   2         78.85         56.33         3.65 o                         
   0   4   2         87.11         48.17         3.17 o                         
   2   4   2         22.51         30.14         2.73 o                         
   4   4   2          7.81         10.95         2.19 o                         
   6   4   2          6.09          1.97         1.90 o                         
   8   4   2         29.48         32.24         3.14 o                         
  10   4   2         52.88         46.36         4.03 o                         
  12   4   2        611.73        578.04        11.60 o                         
  14   4   2        336.94        306.19        11.65 o                         
  16   4   2         76.06         47.29         8.06 o                         
  18   4   2       1293.64       1290.33        31.51 o                         
  20   4   2       2394.07       2491.54        39.80 o                         
  22   4   2        634.35        633.41        26.27 o                         
  24   4   2         43.30         31.31        13.57 o                         
  26   4   2         58.59         60.64        14.64 o                         
 -25   5   2         42.48         29.93        15.40 o                         
 -23   5   2        218.30        245.82        19.20 o                         
 -21   5   2        432.13        519.41        20.00 o                         
 -19   5   2          0.03         -4.81         4.81 o                         
 -17   5   2         28.21         11.01         4.80 o                         
 -15   5   2          0.29         -4.52         4.52 o                         
 -13   5   2        552.67        527.67        14.21 o                         
 -11   5   2        276.70        249.84         9.81 o                         
  -9   5   2        197.19        153.19         7.47 o                         
  -7   5   2        437.58        500.26        12.67 o                         
  -5   5   2        620.31        595.97        10.75 o                         
  -3   5   2         71.62         83.34         5.04 o                         
  -1   5   2        764.17        739.12        11.91 o                         
   1   5   2       3611.00       3544.33        27.82 o                         
   3   5   2        166.55        123.46         5.91 o                         
   5   5   2          7.92          7.46         2.52 o                         
   7   5   2         26.51          2.88         2.07 o                         
   9   5   2       1367.81       1181.40        17.35 o                         
  11   5   2         38.43         51.31         5.43 o                         
  13   5   2         94.24         71.11         7.10 o                         
  15   5   2        663.51        664.99        19.51 o                         
  17   5   2          1.27         -0.65         5.17 o                         
  19   5   2        235.69        262.55        15.90 o                         
  21   5   2         86.79         60.34         9.21 o                         
  23   5   2        796.49        808.11        25.19 o                         
 -22   6   2          2.76          3.89         8.43 o                         
 -20   6   2          2.32         15.82         8.29 o                         
 -18   6   2         46.37         26.89         8.39 o                         
 -16   6   2        919.52        972.05        47.98 o                         
 -14   6   2         13.30         12.23         5.59 o                         
 -12   6   2        119.02        113.31         8.12 o                         
 -10   6   2         54.48         38.78         4.80 o                         
  -8   6   2        747.66        706.30        13.47 o                         
  -6   6   2        995.61        938.67        16.30 o                         
  -4   6   2        713.24        697.92        13.08 o                         
  -2   6   2        423.97        414.84        10.09 o                         
   0   6   2        147.78        145.93         7.84 o                         
   2   6   2       2503.36       2538.41        27.74 o                         
   4   6   2         33.39         16.22         3.38 o                         
   6   6   2        433.41        372.87         9.66 o                         
   8   6   2        221.67        231.69        12.46 o                         
  10   6   2        118.05        104.97        10.62 o                         
  12   6   2         22.99         18.08         5.41 o                         
  14   6   2        536.69        477.69        16.34 o                         
  16   6   2         32.80         25.74         7.35 o                         
  18   6   2         39.30         25.88         7.73 o                         
  20   6   2         18.08         22.92         7.92 o                         
 -17   7   2         10.72         -0.06         6.91 o                         
 -15   7   2         18.17         29.52         9.40 o                         
 -13   7   2        287.70        317.98        20.37 o                         
 -11   7   2        379.80        448.36        22.12 o                         
  -9   7   2         39.33         20.40         6.21 o                         
  -7   7   2         19.83         16.23         4.34 o                         
  -5   7   2         40.69         33.56         4.96 o                         
  -3   7   2        565.15        558.03        13.54 o                         
  -1   7   2       1383.48       1416.22        21.56 o                         
   1   7   2         92.10         93.64         7.15 o                         
   3   7   2        150.04        162.72         9.65 o                         
   5   7   2        751.89        697.10        19.76 o                         
   7   7   2         28.99         34.41         6.42 o                         
   9   7   2        152.45        153.17        10.84 o                         
  11   7   2        279.62        331.55        15.98 o                         
  13   7   2          3.44         -4.78         5.01 o                         
  15   7   2         42.70         23.16         7.76 o                         
  17   7   2          3.65          8.55         8.86 o                         
 -12   8   2        230.06        222.07        19.12 o                         
 -10   8   2         10.93          6.43        11.44 o                         
  -8   8   2       1572.67       1750.98        42.71 o                         
  -6   8   2         27.82         39.62         9.19 o                         
  -4   8   2        218.82        271.21        17.10 o                         
  -2   8   2        335.32        343.96        17.96 o                         
   0   8   2        568.73        626.61        20.48 o                         
   2   8   2          0.24         -6.48         6.48 o                         
   4   8   2        218.05        200.55        18.07 o                         
   6   8   2         44.91         49.86         7.77 o                         
   8   8   2        107.79        117.55        11.86 o                         
  10   8   2         15.02         32.19         8.88 o                         
  12   8   2         61.82         72.31        12.90 o                         
 -29   1   3        265.27        251.36        17.99 o                         
 -27   1   3       1286.98       1342.51        33.02 o                         
 -25   1   3         76.27         66.22        10.21 o                         
 -23   1   3       1505.62       1537.69        28.10 o                         
 -21   1   3          0.01          0.62         3.93 o                         
 -19   1   3         25.21         28.00         4.56 o                         
 -17   1   3        163.48        162.15         6.26 o                         
 -15   1   3        453.61        487.04        12.32 o                         
 -13   1   3         21.95         21.38         2.17 o                         
 -11   1   3       2091.43       2092.19        18.87 o                         
  -9   1   3          1.42          4.41         1.27 o                         
  -7   1   3       1171.24       1108.89        10.20 o                         
  -5   1   3        954.96        842.47         8.96 o                         
  -3   1   3      20248.72      20369.33       101.02 o                         
  -1   1   3      39046.41      37863.46       336.88 o                         
   1   1   3       1942.38       1961.27        11.61 o                         
   3   1   3      14775.80      15985.11        76.49 o                         
   5   1   3       7780.16       8184.31        45.02 o                         
   7   1   3         22.96         23.77         2.08 o                         
   9   1   3      11783.50      12744.38        79.00 o                         
  11   1   3        576.50        730.35         8.79 o                         
  13   1   3       2559.11       2557.72        25.14 o                         
  15   1   3       1410.24       1454.23        18.91 o                         
  17   1   3         37.07         22.54         3.84 o                         
  19   1   3        952.90        866.45        17.64 o                         
  21   1   3          0.73          0.84         3.66 o                         
  23   1   3         49.46         45.99         6.85 o                         
  25   1   3         16.16         22.15         6.36 o                         
  27   1   3        151.89        131.98        15.52 o                         
 -28   2   3        442.45        480.15        24.77 o                         
 -26   2   3        151.32        158.82        12.18 o                         
 -24   2   3         13.34         16.90         5.44 o                         
 -22   2   3       1486.17       1594.27        28.30 o                         
 -20   2   3          0.00         -1.05         4.26 o                         
 -18   2   3       4879.51       5043.43        60.41 o                         
 -16   2   3        119.97         92.85         6.47 o                         
 -14   2   3         33.38         36.18         2.68 o                         
 -12   2   3       1508.54       1472.96        16.27 o                         
 -10   2   3        860.81        899.90        10.84 o                         
  -8   2   3       4243.61       4493.48        36.51 o                         
  -6   2   3       1861.27       2063.34        15.48 o                         
  -4   2   3         42.25         25.53         1.86 o                         
  -2   2   3        820.42        944.84         9.44 o                         
   0   2   3       3091.39       3132.39        19.19 o                         
   2   2   3        211.11        259.47         4.07 o                         
   4   2   3       5700.33       6658.71        38.56 o                         
   6   2   3       2838.91       3093.10        21.51 o                         
   8   2   3       1875.07       2097.87        18.23 o                         
  10   2   3       5272.67       5420.68        38.52 o                         
  12   2   3        106.14         78.97         4.73 o                         
  14   2   3         44.12         35.88         3.90 o                         
  16   2   3        741.52        707.39        12.78 o                         
  18   2   3         87.28        100.17         8.21 o                         
  20   2   3        292.99        250.49        13.17 o                         
  22   2   3        376.32        347.90        15.72 o                         
  24   2   3        480.10        455.16        23.78 o                         
  26   2   3        889.01        901.63        27.60 o                         
  28   2   3          9.59         15.99         9.27 o                         
 -27   3   3          0.12          3.37         5.91 o                         
 -25   3   3        211.96        206.83        18.41 o                         
 -23   3   3       1418.61       1441.98        26.43 o                         
 -21   3   3        903.56        919.22        19.81 o                         
 -19   3   3        884.51        849.39        18.20 o                         
 -17   3   3       1039.95       1049.99        19.33 o                         
 -15   3   3       3989.55       3898.33        39.75 o                         
 -13   3   3        474.95        466.21        10.27 o                         
 -11   3   3        604.09        515.84        10.63 o                         
  -9   3   3        752.86        895.87        11.42 o                         
  -7   3   3       2909.38       3241.34        23.83 o                         
  -5   3   3          2.42         19.16         2.14 o                         
  -3   3   3        913.61        814.08        11.95 o                         
  -1   3   3        393.36        403.69         6.65 o                         
   1   3   3       1193.39       1464.36        12.91 o                         
   3   3   3       3137.12       3607.03        25.17 o                         
   5   3   3       1205.79       1710.31        15.77 o                         
   7   3   3        285.71        232.71         5.59 o                         
   9   3   3        645.06        725.35         9.87 o                         
  11   3   3       1242.39       1177.61        18.71 o                         
  13   3   3        380.13        470.17        10.93 o                         
  15   3   3       1705.89       1886.56        23.89 o                         
  17   3   3       2045.15       1900.83        27.58 o                         
  19   3   3         50.59         62.29         7.91 o                         
  21   3   3         20.72         25.54         6.57 o                         
  23   3   3         12.53         13.51         5.67 o                         
  25   3   3        286.07        354.71        21.01 o                         
  27   3   3        269.76        288.29        22.64 o                         
 -26   4   3        313.51        325.60        47.77 o                         
 -24   4   3        420.60        427.65        19.23 o                         
 -22   4   3        390.10        398.54        15.69 o                         
 -20   4   3        428.84        411.39        14.72 o                         
 -18   4   3        285.42        271.35        12.54 o                         
 -16   4   3        279.21        261.25        11.50 o                         
 -14   4   3        140.19        116.32         7.89 o                         
 -12   4   3         23.70         10.76         3.46 o                         
 -10   4   3        955.41        711.44        11.38 o                         
  -8   4   3        261.18        294.31         8.78 o                         
  -6   4   3        781.61        710.96        11.07 o                         
  -4   4   3        465.93        438.31         8.08 o                         
  -2   4   3         45.33         40.90         3.21 o                         
   0   4   3        676.42        663.61         9.99 o                         
   2   4   3       5111.52       5272.72        34.13 o                         
   4   4   3         85.94         55.27         3.75 o                         
   6   4   3         41.27         28.28         2.89 o                         
   8   4   3        268.45        236.90         6.70 o                         
  10   4   3        899.54        793.78        14.30 o                         
  12   4   3       2926.01       2613.39        26.83 o                         
  14   4   3       1011.84        925.65        27.91 o                         
  16   4   3       1128.54       1167.77        37.70 o                         
  18   4   3        435.34        396.15        17.76 o                         
  20   4   3        675.98        626.79        19.91 o                         
  22   4   3        209.61        200.74        14.07 o                         
  24   4   3         36.46         24.45         7.88 o                         
 -25   5   3         99.33         94.57        20.24 o                         
 -23   5   3         49.35         45.49        10.11 o                         
 -21   5   3       1219.01       1369.96        34.93 o                         
 -19   5   3        101.54        120.31         9.71 o                         
 -17   5   3        410.32        429.15        16.49 o                         
 -15   5   3        244.93        205.72        11.10 o                         
 -13   5   3          1.00          1.70         3.38 o                         
 -11   5   3        151.96        158.11         8.33 o                         
  -9   5   3        452.18        350.45         9.64 o                         
  -7   5   3       4095.41       4157.88        33.12 o                         
  -5   5   3        879.13        839.68        12.85 o                         
  -3   5   3        501.48        483.42        11.17 o                         
  -1   5   3        871.92        813.51        12.57 o                         
   1   5   3       1702.12       1673.08        18.72 o                         
   3   5   3        243.50        190.43         7.07 o                         
   5   5   3       1004.23        908.93        13.22 o                         
   7   5   3        194.13        112.73         6.29 o                         
   9   5   3         30.22         40.95         4.49 o                         
  11   5   3        260.23        178.60        10.33 o                         
  13   5   3        580.28        539.96        21.86 o                         
  15   5   3        522.62        476.70        17.10 o                         
  17   5   3        431.28        437.53        18.09 o                         
  19   5   3        320.92        344.77        18.01 o                         
  21   5   3        377.08        358.57        18.78 o                         
  23   5   3        384.60        422.15        24.52 o                         
 -22   6   3          7.24          0.26         6.97 o                         
 -20   6   3         83.54         78.75        24.83 o                         
 -18   6   3        491.56        508.91        23.29 o                         
 -16   6   3          0.45          6.50         7.19 o                         
 -14   6   3        143.48        168.61        12.24 o                         
 -12   6   3        126.82        122.42         8.17 o                         
 -10   6   3        131.39        111.09         7.24 o                         
  -8   6   3         26.83         10.48         3.32 o                         
  -6   6   3        227.34        226.27         9.72 o                         
  -4   6   3          3.54          2.93         2.82 o                         
  -2   6   3       2389.23       2514.82        25.86 o                         
   0   6   3       1196.77       1244.97        17.42 o                         
   2   6   3         80.91         60.13         5.65 o                         
   4   6   3        540.44        383.42         9.64 o                         
   6   6   3          0.39         -0.38         3.68 o                         
   8   6   3         99.25         96.88         7.43 o                         
  10   6   3         85.29         78.06         7.86 o                         
  12   6   3        275.32        228.57        12.70 o                         
  14   6   3         16.32          4.66         4.57 o                         
  16   6   3        888.65        900.96        31.25 o                         
  18   6   3         12.74          8.51         7.47 o                         
  20   6   3        450.99        445.60        22.20 o                         
 -17   7   3         55.48         73.51        12.67 o                         
 -15   7   3         21.74         24.79         8.64 o                         
 -13   7   3        165.63        186.40        16.05 o                         
 -11   7   3        545.23        580.60        22.80 o                         
  -9   7   3        771.58        795.29        19.88 o                         
  -7   7   3        598.35        627.18        16.88 o                         
  -5   7   3        225.30        224.56        11.25 o                         
  -3   7   3        790.21        855.33        16.80 o                         
  -1   7   3        159.77        150.78         8.63 o                         
   1   7   3        448.98        435.88        13.46 o                         
   3   7   3        421.07        395.87        12.99 o                         
   5   7   3        204.68        219.32        12.12 o                         
   7   7   3          2.09         -3.72         3.72 o                         
   9   7   3         98.93        111.02        13.15 o                         
  11   7   3         34.25         27.36         6.71 o                         
  13   7   3         47.12         60.22         8.36 o                         
  15   7   3         53.45         85.34        10.58 o                         
  17   7   3         36.17         58.66        13.38 o                         
 -12   8   3        793.38        941.09        36.79 o                         
 -10   8   3         12.98          8.52         7.97 o                         
  -8   8   3          5.10          1.49         6.23 o                         
  -6   8   3        986.31       1002.05        30.99 o                         
  -4   8   3         46.04         42.51         7.98 o                         
  -2   8   3         14.74         14.87         6.37 o                         
   0   8   3         24.31         31.07         7.17 o                         
   2   8   3         52.90         38.72         8.57 o                         
   4   8   3         79.14         82.65        10.71 o                         
   6   8   3        141.81        156.60        12.06 o                         
   8   8   3         60.68         59.19         8.56 o                         
  10   8   3        831.31        958.07        24.30 o                         
 -30   0   4         29.93         21.41        11.27 o                         
 -28   0   4       1038.51       1117.71        42.88 o                         
 -26   0   4        361.35        306.09        25.72 o                         
 -24   0   4        491.80        437.37        24.85 o                         
 -22   0   4       1701.81       1806.56        47.79 o                         
 -20   0   4          0.33         -2.85         3.70 o                         
 -18   0   4       2110.28       2169.32        31.12 o                         
 -16   0   4       3573.41       3938.27        43.87 o                         
 -14   0   4      14031.56      15201.68       124.18 o                         
 -12   0   4      11382.35      12546.58        91.99 o                         
 -10   0   4       1538.41       1614.04        28.65 o                         
  -8   0   4       3625.49       3830.50        36.14 o                         
  -6   0   4       8090.09       8386.49        60.18 o                         
  -4   0   4     125043.84     109369.77      1447.24 o                         
  -2   0   4      72947.23      68163.11       867.97 o                         
   0   0   4         48.16         28.21         1.93 o                         
   2   0   4        493.34        408.95         6.58 o                         
   4   0   4      39102.20      38331.04       323.44 o                         
   6   0   4         12.72          5.21         2.43 o                         
   8   0   4      13346.37      14493.64       114.22 o                         
  10   0   4       3643.34       3770.58        39.17 o                         
  12   0   4        657.16        647.07        18.48 o                         
  14   0   4       1462.38       1589.61        24.30 o                         
  16   0   4         49.56         51.16        14.39 o                         
  18   0   4        577.82        663.53        21.07 o                         
  20   0   4        376.43        294.58        19.87 o                         
  22   0   4          8.86          6.07         5.72 o                         
  24   0   4          1.03         -5.53         5.53 o                         
  26   0   4        132.83        121.63        17.82 o                         
  28   0   4         87.60         68.58        22.30 o                         
 -29   1   4         66.26         49.74        17.34 o                         
 -27   1   4        627.29        598.42        25.75 o                         
 -25   1   4        181.32        145.82        19.50 o                         
 -23   1   4       1912.16       1849.75        30.84 o                         
 -21   1   4        816.08        869.95        17.61 o                         
 -19   1   4        145.57        138.42         8.17 o                         
 -17   1   4          2.68          2.97         2.14 o                         
 -15   1   4        263.82        272.69         6.17 o                         
 -13   1   4        220.54        188.08         5.51 o                         
 -11   1   4        163.44        172.14         6.64 o                         
  -9   1   4       3049.27       3488.18        24.44 o                         
  -7   1   4       4313.82       4656.15        29.24 o                         
  -5   1   4        565.79        638.08         7.19 o                         
  -3   1   4      12721.62      12946.17        62.05 o                         
  -1   1   4       2649.17       2903.28        17.31 o                         
   1   1   4       1104.28       1080.41         9.69 o                         
   3   1   4      35977.71      35475.93       160.15 o                         
   5   1   4        474.75        441.71         4.79 o                         
   7   1   4       4656.42       5095.49        33.74 o                         
   9   1   4         84.05         81.35         4.33 o                         
  11   1   4        761.98        803.83        12.52 o                         
  13   1   4       3607.31       3803.55        33.13 o                         
  15   1   4        200.62        175.97         7.78 o                         
  17   1   4        405.48        377.27        10.17 o                         
  19   1   4       1690.31       1558.76        24.40 o                         
  21   1   4          0.42          1.31         3.81 o                         
  23   1   4          3.46          2.55         4.90 o                         
  25   1   4        670.51        714.46        26.19 o                         
  27   1   4          0.46          2.57         8.10 o                         
 -28   2   4        124.98        149.46        16.47 o                         
 -26   2   4          2.71          0.06         6.29 o                         
 -24   2   4          6.57          5.37         4.99 o                         
 -22   2   4       1324.64       1303.72        25.32 o                         
 -20   2   4       1271.69       1287.59        28.35 o                         
 -18   2   4        652.66        636.63        14.44 o                         
 -16   2   4         28.63         27.32         3.24 o                         
 -14   2   4          0.72          0.97         1.63 o                         
 -12   2   4        163.61        104.48         4.27 o                         
 -10   2   4       2796.59       2804.94        22.12 o                         
  -8   2   4       2064.40       2087.57        17.12 o                         
  -6   2   4       8563.40       9303.66        50.93 o                         
  -4   2   4       5307.44       5493.39        34.25 o                         
  -2   2   4        948.73        997.66         9.79 o                         
   0   2   4        178.85        168.13         3.89 o                         
   2   2   4       3344.95       3537.64        21.29 o                         
   4   2   4        368.40        431.39         6.07 o                         
   6   2   4        286.58        341.44         5.49 o                         
   8   2   4      24909.11      27196.55       139.67 o                         
  10   2   4       5556.23       6151.19        42.79 o                         
  12   2   4         60.60         60.28         4.33 o                         
  14   2   4       2393.39       2460.46        24.74 o                         
  16   2   4         89.68         80.18         5.55 o                         
  18   2   4          6.34          7.18         3.13 o                         
  20   2   4         10.48         16.10         5.02 o                         
  22   2   4        592.28        596.40        20.52 o                         
  24   2   4         75.01         79.64        11.83 o                         
  26   2   4         11.23         28.11         8.46 o                         
 -27   3   4         18.29         10.50         6.12 o                         
 -25   3   4         62.44         53.93         7.83 o                         
 -23   3   4        100.18         99.00         9.35 o                         
 -21   3   4        182.54        199.76        12.00 o                         
 -19   3   4        953.55        865.79        25.67 o                         
 -17   3   4         86.28         99.36         7.37 o                         
 -15   3   4       1180.72       1110.15        18.70 o                         
 -13   3   4          8.09          9.67         3.64 o                         
 -11   3   4       1129.89       1168.02        13.73 o                         
  -9   3   4          1.85          1.68         1.23 o                         
  -7   3   4        995.03        988.01        14.72 o                         
  -5   3   4       2185.80       2499.36        20.82 o                         
  -3   3   4        487.17        439.69         8.68 o                         
  -1   3   4       2772.72       2928.93        21.79 o                         
   1   3   4        789.63        793.28         9.88 o                         
   3   3   4       8057.89       9310.49        50.55 o                         
   5   3   4       1851.49       1789.37        16.28 o                         
   7   3   4         58.50         60.01         3.44 o                         
   9   3   4          8.97         16.38         2.57 o                         
  11   3   4          2.41         12.23         2.97 o                         
  13   3   4        187.36        217.47        16.16 o                         
  15   3   4      11110.28      11366.01        80.90 o                         
  17   3   4       1400.29       1345.67        25.94 o                         
  19   3   4        549.48        501.77        18.94 o                         
  21   3   4        363.07        405.68        18.98 o                         
  23   3   4         89.16        111.15        14.98 o                         
  25   3   4         16.12         22.30         7.86 o                         
 -26   4   4         47.31         41.93         9.93 o                         
 -24   4   4          3.56         -2.43         5.11 o                         
 -22   4   4         11.91          9.43         5.08 o                         
 -20   4   4         52.47         40.21         6.34 o                         
 -18   4   4        414.48        386.57        13.74 o                         
 -16   4   4          3.16          1.08         3.33 o                         
 -14   4   4       1554.19       1537.71        23.56 o                         
 -12   4   4       1411.34       1395.05        19.63 o                         
 -10   4   4        905.54        948.16        14.02 o                         
  -8   4   4        963.93        877.97        11.71 o                         
  -6   4   4       1332.75       1237.44        15.65 o                         
  -4   4   4       2271.55       2626.13        22.42 o                         
  -2   4   4        213.98        262.35         6.34 o                         
   0   4   4        638.76        548.37         9.10 o                         
   2   4   4        490.63        511.30         8.15 o                         
   4   4   4        691.91        743.86        10.56 o                         
   6   4   4        174.47        159.88         5.39 o                         
   8   4   4          0.37          0.89         2.07 o                         
  10   4   4         44.96         58.83         4.64 o                         
  12   4   4        173.59         82.85         6.24 o                         
  14   4   4        557.25        499.58        20.00 o                         
  16   4   4        105.07         93.97         9.20 o                         
  18   4   4        102.58        102.04         9.96 o                         
  20   4   4       2054.95       2078.06        36.61 o                         
  22   4   4          0.64          3.45         6.21 o                         
  24   4   4        233.87        234.49        17.56 o                         
 -25   5   4         76.46         92.23        20.63 o                         
 -23   5   4         12.63          8.50         8.33 o                         
 -21   5   4         14.76         11.57         6.61 o                         
 -19   5   4        700.67        717.86        21.16 o                         
 -17   5   4          2.85         -1.81         3.96 o                         
 -15   5   4          0.09         -2.02         3.69 o                         
 -13   5   4        315.60        304.46        12.06 o                         
 -11   5   4       1799.39       1744.06        22.59 o                         
  -9   5   4       3105.56       3107.56        30.16 o                         
  -7   5   4       4198.34       4284.21        33.79 o                         
  -5   5   4       2610.82       2575.81        29.87 o                         
  -3   5   4        233.33        196.18        10.26 o                         
  -1   5   4        154.94        142.00         6.38 o                         
   1   5   4       3321.85       3177.60        27.68 o                         
   3   5   4        128.76        126.37         5.96 o                         
   5   5   4        604.71        550.48        10.19 o                         
   7   5   4        741.67        594.87        11.90 o                         
   9   5   4        118.79        113.66         7.31 o                         
  11   5   4         12.77          9.09         3.56 o                         
  13   5   4         70.02         28.01         7.22 o                         
  15   5   4        422.75        418.27        16.57 o                         
  17   5   4         68.96         50.48         8.08 o                         
  19   5   4         83.73         77.82         9.90 o                         
  21   5   4         93.04         63.76         9.47 o                         
  23   5   4        112.26        104.00        13.03 o                         
 -22   6   4         16.64         14.79         8.32 o                         
 -20   6   4         45.73         67.64        11.90 o                         
 -18   6   4        100.74        108.55        14.28 o                         
 -16   6   4        675.46        705.23        21.24 o                         
 -14   6   4          1.47          6.40         5.95 o                         
 -12   6   4         21.77         15.94         5.44 o                         
 -10   6   4        742.08        676.96        17.40 o                         
  -8   6   4        481.95        470.34        11.02 o                         
  -6   6   4       1564.38       1560.09        29.43 o                         
  -4   6   4         49.56         41.33         4.41 o                         
  -2   6   4        991.00       1041.70        15.85 o                         
   0   6   4        171.28        143.64         7.27 o                         
   2   6   4       1952.06       1827.86        22.97 o                         
   4   6   4        166.69        151.47         8.66 o                         
   6   6   4        105.81         69.24         6.26 o                         
   8   6   4         46.51         41.57         5.60 o                         
  10   6   4        227.21        230.01        13.17 o                         
  12   6   4         24.78         29.42         5.88 o                         
  14   6   4        224.41        265.60        14.12 o                         
  16   6   4         98.50        136.47        12.27 o                         
  18   6   4         16.17         13.36         7.39 o                         
  20   6   4          3.18          2.48         7.36 o                         
 -19   7   4        105.39         83.01        28.76 o                         
 -17   7   4         20.42         26.41         9.79 o                         
 -15   7   4        127.08        121.46        14.11 o                         
 -13   7   4          0.68         -0.26         6.70 o                         
 -11   7   4          1.85          1.44         5.17 o                         
  -9   7   4          0.27         -5.49         6.68 o                         
  -7   7   4        502.66        516.83        14.97 o                         
  -5   7   4         60.40         45.96         5.87 o                         
  -3   7   4          6.09          6.13         3.91 o                         
  -1   7   4         22.55         20.82         5.09 o                         
   1   7   4        200.76        212.41        10.90 o                         
   3   7   4        694.37        686.78        17.64 o                         
   5   7   4        114.28        119.78         9.36 o                         
   7   7   4          1.80         -2.71         4.33 o                         
   9   7   4        317.70        319.56        15.42 o                         
  11   7   4         36.53         43.29         7.31 o                         
  13   7   4        167.74        165.53        13.71 o                         
  15   7   4        699.43        798.20        32.49 o                         
  17   7   4        519.47        596.44        36.25 o                         
 -12   8   4        184.88        211.03        18.05 o                         
 -10   8   4          0.21          2.48         7.01 o                         
  -8   8   4        199.22        220.42        20.68 o                         
  -6   8   4        137.92        144.37        12.47 o                         
  -4   8   4        574.84        641.18        33.11 o                         
  -2   8   4          3.86         14.91         6.56 o                         
   0   8   4         74.05         70.56         9.21 o                         
   2   8   4         61.12         77.91        13.98 o                         
   4   8   4         19.94         12.76         7.02 o                         
   6   8   4        254.45        253.70        16.39 o                         
   8   8   4         46.33         33.79         8.35 o                         
  10   8   4       2249.24       2548.60        45.21 o                         
 -29   1   5         12.24          2.37         6.73 o                         
 -27   1   5        446.67        423.20        21.01 o                         
 -25   1   5        524.88        515.07        19.42 o                         
 -23   1   5        419.14        405.14        15.02 o                         
 -21   1   5        485.21        449.31        12.67 o                         
 -19   1   5       1299.97       1245.76        21.58 o                         
 -17   1   5       2854.36       3097.69        25.40 o                         
 -15   1   5          1.44          1.40         1.64 o                         
 -13   1   5       1845.54       1973.17        17.17 o                         
 -11   1   5        643.84        711.73         9.13 o                         
  -9   1   5       1545.90       1676.91        14.33 o                         
  -7   1   5       3382.37       3515.68        24.61 o                         
  -5   1   5       1922.73       1925.97        14.97 o                         
  -3   1   5      50958.32      49304.14       240.53 o                         
  -1   1   5          0.49          4.50         0.73 o                         
   1   1   5         13.57         30.97         1.66 o                         
   3   1   5      22041.82      23535.27       106.01 o                         
   5   1   5       8816.75       9036.51        44.21 o                         
   7   1   5        168.30        166.19         4.46 o                         
   9   1   5        474.23        448.38         8.38 o                         
  11   1   5         19.62         34.93         3.23 o                         
  13   1   5        143.98        152.55         6.84 o                         
  15   1   5        640.80        599.44        14.40 o                         
  17   1   5          2.34         -2.59         2.59 o                         
  19   1   5         96.82         66.72         6.39 o                         
  21   1   5        512.91        494.02        14.60 o                         
  23   1   5        236.24        232.37        17.85 o                         
  25   1   5          4.12          2.09         6.25 o                         
  27   1   5        305.56        325.49        20.90 o                         
 -30   2   5        218.71        260.69        41.94 o                         
 -28   2   5        235.51        235.13        16.78 o                         
 -26   2   5         10.90          6.44         5.88 o                         
 -24   2   5        304.42        329.03        14.20 o                         
 -22   2   5        858.25        918.42        19.21 o                         
 -20   2   5       3486.92       3482.69        38.84 o                         
 -18   2   5        716.67        652.38        20.95 o                         
 -16   2   5        518.11        490.30         9.72 o                         
 -14   2   5        146.61        159.53         6.91 o                         
 -12   2   5        102.77         61.53         3.65 o                         
 -10   2   5         38.31         61.24         2.47 o                         
  -8   2   5       3899.70       4281.95        32.73 o                         
  -6   2   5        597.89        605.62         6.77 o                         
  -4   2   5       1219.74       1289.52        11.69 o                         
  -2   2   5        379.48        396.25         5.72 o                         
   0   2   5       9759.75      10240.63        55.17 o                         
   2   2   5        957.12        984.69         8.55 o                         
   4   2   5       6358.63       6701.43        39.09 o                         
   6   2   5       2382.92       2798.36        20.32 o                         
   8   2   5       1444.89       1289.30        13.67 o                         
  10   2   5       4448.50       4750.42        35.67 o                         
  12   2   5        190.48        163.48         7.39 o                         
  14   2   5        664.09        657.96        12.06 o                         
  16   2   5        332.00        333.70         9.26 o                         
  18   2   5        178.82        173.56         8.39 o                         
  20   2   5        206.77        210.71        12.60 o                         
  22   2   5         82.21         90.46        12.54 o                         
  24   2   5       1495.86       1506.74        62.81 o                         
  26   2   5         59.71         39.17         8.89 o                         
 -29   3   5        207.18        200.42        33.84 o                         
 -27   3   5        355.64        387.22        18.90 o                         
 -25   3   5         30.51         20.80         6.10 o                         
 -23   3   5       1567.85       1713.99        28.58 o                         
 -21   3   5          0.47         -3.72         3.97 o                         
 -19   3   5        328.70        327.76        12.41 o                         
 -17   3   5        237.83        207.02        10.08 o                         
 -15   3   5       2701.94       2582.64        27.71 o                         
 -13   3   5         47.94         35.31         4.10 o                         
 -11   3   5        556.88        568.11        10.94 o                         
  -9   3   5        292.73        273.99         6.68 o                         
  -7   3   5       2316.12       2510.60        19.67 o                         
  -5   3   5        448.65        469.08         7.59 o                         
  -3   3   5        423.95        421.65         7.16 o                         
  -1   3   5       1047.25       1298.43        12.85 o                         
   1   3   5       1410.38       1608.73        14.76 o                         
   3   3   5       1450.55       1542.46        15.71 o                         
   5   3   5       1843.23       1844.05        18.97 o                         
   7   3   5        491.91        567.80        10.71 o                         
   9   3   5         27.69         33.26         3.36 o                         
  11   3   5       9596.68       9970.92        65.53 o                         
  13   3   5        207.86        217.20         8.69 o                         
  15   3   5       1727.13       1638.30        24.96 o                         
  17   3   5         34.10         24.18         4.75 o                         
  19   3   5       1161.63       1052.11        23.87 o                         
  21   3   5        113.40        104.79        15.88 o                         
  23   3   5         16.00         25.15         7.96 o                         
  25   3   5         23.10         38.58         9.24 o                         
 -26   4   5        299.45        266.01        19.39 o                         
 -24   4   5        173.67        144.88        19.13 o                         
 -22   4   5         44.77         42.46         7.27 o                         
 -20   4   5        217.69        204.68        11.58 o                         
 -18   4   5          3.07          1.35         3.61 o                         
 -16   4   5         53.11         64.80         6.51 o                         
 -14   4   5       2147.28       2204.17        33.13 o                         
 -12   4   5       1538.19       1543.51        20.83 o                         
 -10   4   5       1795.59       1770.88        35.56 o                         
  -8   4   5        990.25        957.78        12.17 o                         
  -6   4   5        605.92        612.28        10.18 o                         
  -4   4   5       2269.06       2503.60        22.93 o                         
  -2   4   5       3453.89       3627.64        27.80 o                         
   0   4   5        212.68        202.43         6.70 o                         
   2   4   5        322.91        242.76         5.84 o                         
   4   4   5        193.96        143.42         5.17 o                         
   6   4   5       1815.00       1834.46        17.12 o                         
   8   4   5          0.12          0.50         2.21 o                         
  10   4   5       8957.52       8595.67        65.09 o                         
  12   4   5        596.08        502.34        12.50 o                         
  14   4   5       1440.80       1247.21        22.23 o                         
  16   4   5        366.07        370.19        17.78 o                         
  18   4   5         80.30         76.04        10.00 o                         
  20   4   5        785.01        708.39        21.23 o                         
  22   4   5        203.06        181.65        15.12 o                         
  24   4   5          0.40          0.61         6.56 o                         
 -25   5   5        336.52        339.36        25.03 o                         
 -23   5   5        438.61        442.19        24.66 o                         
 -21   5   5         28.83         21.42         9.77 o                         
 -19   5   5        613.89        613.19        19.62 o                         
 -17   5   5         25.92         18.42         6.30 o                         
 -15   5   5         15.26          9.76         4.91 o                         
 -13   5   5         23.33         23.90         5.01 o                         
 -11   5   5       1013.13        931.02        15.38 o                         
  -9   5   5       2027.37       1802.02        21.65 o                         
  -7   5   5         50.15         37.38         4.09 o                         
  -5   5   5         36.49         35.90         4.85 o                         
  -3   5   5       1047.90       1005.45        14.07 o                         
  -1   5   5       1654.85       1714.32        19.00 o                         
   1   5   5        143.37        170.21         8.58 o                         
   3   5   5         47.37         20.72         3.56 o                         
   5   5   5        403.92        310.50         8.59 o                         
   7   5   5       3623.55       3386.69        39.30 o                         
   9   5   5        618.78        544.49        21.73 o                         
  11   5   5       1109.18       1048.05        18.90 o                         
  13   5   5          5.39         -0.79         4.56 o                         
  15   5   5         33.20         38.76         7.54 o                         
  17   5   5          0.01         -0.42         4.95 o                         
  19   5   5          7.42          8.16         5.15 o                         
  21   5   5        123.22         80.78        12.14 o                         
  23   5   5          0.73          9.34        11.95 o                         
 -22   6   5        147.42        189.88        17.12 o                         
 -20   6   5        397.58        401.56        23.43 o                         
 -18   6   5        852.65        869.85        24.49 o                         
 -16   6   5         27.10         38.80         7.72 o                         
 -14   6   5        288.28        291.57        15.93 o                         
 -12   6   5         20.86         18.95         6.06 o                         
 -10   6   5         26.03         31.90         5.25 o                         
  -8   6   5        215.16        250.81        11.43 o                         
  -6   6   5        193.75        179.49         8.77 o                         
  -4   6   5        820.65        839.03        15.87 o                         
  -2   6   5       3833.67       3888.71        34.09 o                         
   0   6   5       1982.40       1913.62        22.13 o                         
   2   6   5       3560.35       3531.64        37.02 o                         
   4   6   5       1352.57       1240.49        21.03 o                         
   6   6   5         10.38         21.10         4.43 o                         
   8   6   5         93.57         89.82         7.16 o                         
  10   6   5         22.97         28.09         7.26 o                         
  12   6   5         64.61         58.03        12.22 o                         
  14   6   5         95.98         70.34         8.16 o                         
  16   6   5         12.63         15.86         6.65 o                         
  18   6   5          0.20          1.38         6.14 o                         
  20   6   5         65.11         63.40        13.56 o                         
 -19   7   5         69.92         39.20        19.62 o                         
 -17   7   5        341.69        382.77        23.52 o                         
 -15   7   5        202.22        210.00        17.45 o                         
 -13   7   5        116.23        163.33        11.79 o                         
 -11   7   5         11.62          4.29         5.34 o                         
  -9   7   5        137.42        116.51         9.78 o                         
  -7   7   5        164.69        165.69        10.21 o                         
  -5   7   5          0.03         -1.21         4.22 o                         
  -3   7   5        514.48        536.54        16.48 o                         
  -1   7   5         40.88         37.67         6.00 o                         
   1   7   5         57.48         52.04         6.84 o                         
   3   7   5        213.73        270.78        13.42 o                         
   5   7   5        270.32        266.58        13.35 o                         
   7   7   5         55.28         77.12         8.32 o                         
   9   7   5          0.78          0.67         4.51 o                         
  11   7   5        187.60        210.74        13.37 o                         
  13   7   5          0.36          4.17         8.02 o                         
  15   7   5         13.18         15.74         7.79 o                         
 -12   8   5          5.58         -0.84         6.95 o                         
 -10   8   5         22.29         13.55         9.93 o                         
  -8   8   5        435.97        527.54        20.81 o                         
  -6   8   5        110.26        109.50        11.11 o                         
  -4   8   5         66.77         77.03         8.78 o                         
  -2   8   5         67.74         67.77        10.83 o                         
   0   8   5         47.06         39.02        13.16 o                         
   2   8   5        355.39        326.49        19.61 o                         
   4   8   5          1.42          2.47         6.23 o                         
   6   8   5        550.97        621.67        21.13 o                         
   8   8   5        392.81        392.75        20.07 o                         
  10   8   5         16.82         35.48         9.48 o                         
 -30   0   6        394.45        406.05        32.88 o                         
 -28   0   6          2.38          3.46        10.84 o                         
 -26   0   6         13.06         13.96         8.77 o                         
 -24   0   6         27.25         31.94         9.43 o                         
 -22   0   6        301.40        323.21        62.96 o                         
 -20   0   6       1162.58       1247.17        23.71 o                         
 -18   0   6        514.92        525.93        17.51 o                         
 -16   0   6        369.50        378.10        11.16 o                         
 -14   0   6        923.96       1049.32        16.24 o                         
 -12   0   6        326.90        394.25         8.93 o                         
 -10   0   6       3162.44       3432.96        31.64 o                         
  -8   0   6       1173.74       1208.51        14.59 o                         
  -6   0   6      34418.22      33430.69       245.92 o                         
  -4   0   6      53347.30      51582.06       410.14 o                         
  -2   0   6      41092.38      39957.96       262.30 o                         
   0   0   6        884.67        938.93        20.66 o                         
   2   0   6      15218.26      14711.91        99.89 o                         
   4   0   6          1.56          1.41         1.37 o                         
   6   0   6        936.04        952.98        14.30 o                         
   8   0   6       6088.19       7070.09        62.50 o                         
  10   0   6         24.49         39.74         4.30 o                         
  12   0   6         87.27         75.18         5.84 o                         
  14   0   6       2191.90       2262.33        37.86 o                         
  16   0   6       7462.76       7354.52        87.49 o                         
  18   0   6         49.14         14.26         5.57 o                         
  20   0   6         95.94        111.46        11.98 o                         
  22   0   6        994.41       1015.88        40.56 o                         
  24   0   6        701.71        681.03        26.38 o                         
  26   0   6        151.66        246.12        35.58 o                         
 -29   1   6        150.61        132.27        13.71 o                         
 -27   1   6         18.41         21.93         7.20 o                         
 -25   1   6        189.32        169.43        13.37 o                         
 -23   1   6         26.13         27.32         5.54 o                         
 -21   1   6        324.77        340.34        11.05 o                         
 -19   1   6         39.78         41.10         4.29 o                         
 -17   1   6        754.49        812.99        11.99 o                         
 -15   1   6       1265.35       1395.53        14.65 o                         
 -13   1   6        568.31        507.68         7.78 o                         
 -11   1   6        870.34        844.36         9.92 o                         
  -9   1   6       7788.87       8717.24        48.92 o                         
  -7   1   6       3260.75       3470.36        24.58 o                         
  -5   1   6      17437.85      18029.38        91.34 o                         
  -3   1   6       1619.18       1301.26        12.14 o                         
  -1   1   6         71.83         62.56         3.05 o                         
   1   1   6          0.23          4.89         0.99 o                         
   3   1   6       4148.72       4428.45        25.35 o                         
   5   1   6       1607.25       1797.59        14.04 o                         
   7   1   6        570.25        661.10         7.75 o                         
   9   1   6       1676.08       1880.10        18.07 o                         
  11   1   6        333.66        324.86         7.88 o                         
  13   1   6       2645.27       2699.45        26.97 o                         
  15   1   6         34.85         15.96         3.30 o                         
  17   1   6        557.86        664.70        14.98 o                         
  19   1   6          4.30         -2.63         2.63 o                         
  21   1   6       1257.49       1218.69        26.23 o                         
  23   1   6         54.97         46.02         7.15 o                         
  25   1   6        221.70        278.14        17.93 o                         
  27   1   6        838.88        970.56        35.88 o                         
 -30   2   6         41.71         64.72        13.34 o                         
 -28   2   6        233.45        216.57        16.64 o                         
 -26   2   6        563.15        562.69        21.21 o                         
 -24   2   6       2540.64       2580.27        36.34 o                         
 -22   2   6       1225.99       1183.27        21.86 o                         
 -20   2   6         80.29         83.38         6.91 o                         
 -18   2   6       1273.90       1229.74        20.08 o                         
 -16   2   6          2.58          1.49         2.17 o                         
 -14   2   6         21.83         10.69         2.57 o                         
 -12   2   6        779.87        849.12        12.74 o                         
 -10   2   6        912.80        983.39        13.08 o                         
  -8   2   6       1327.16       1340.46        17.89 o                         
  -6   2   6       4602.81       5182.96        36.98 o                         
  -4   2   6       1564.07       1505.21        13.04 o                         
  -2   2   6       1247.41       1232.86        11.38 o                         
   0   2   6       1915.84       1759.88        13.81 o                         
   2   2   6       1504.17       1591.69        13.54 o                         
   4   2   6        514.48        577.16         7.07 o                         
   6   2   6        615.51        674.58         7.83 o                         
   8   2   6       3085.94       3445.75        26.02 o                         
  10   2   6        542.75        570.01        10.05 o                         
  12   2   6        311.67        289.05        12.25 o                         
  14   2   6       5612.64       5630.83        43.62 o                         
  16   2   6        680.53        615.09        12.61 o                         
  18   2   6        283.47        231.80        12.25 o                         
  20   2   6         35.46         24.77         5.30 o                         
  22   2   6          4.90          0.00         5.93 o                         
  24   2   6         29.19         28.99         7.30 o                         
  26   2   6        695.49        697.54        25.48 o                         
 -29   3   6        258.38        286.05        40.75 o                         
 -27   3   6        112.92         96.70        12.08 o                         
 -25   3   6         54.54         54.51         8.05 o                         
 -23   3   6         14.25          9.50         4.90 o                         
 -21   3   6         24.26         20.84         6.05 o                         
 -19   3   6       7108.23       7202.22        80.61 o                         
 -17   3   6        166.12        180.59         9.46 o                         
 -15   3   6        144.76        118.48         6.74 o                         
 -13   3   6         15.86          2.46         2.22 o                         
 -11   3   6       2028.94       2272.16        23.93 o                         
  -9   3   6        442.63        438.46        12.58 o                         
  -7   3   6        752.53        968.28        11.51 o                         
  -5   3   6        584.96        588.91         8.57 o                         
  -3   3   6        140.56        160.55         4.83 o                         
  -1   3   6       2910.04       2946.84        22.08 o                         
   1   3   6       3308.06       3933.28        27.26 o                         
   3   3   6       1562.77       1582.23        13.56 o                         
   5   3   6       1195.95       1186.73        12.69 o                         
   7   3   6        791.13        698.37         9.58 o                         
   9   3   6       1980.84       1991.35        20.67 o                         
  11   3   6        309.74        268.38         7.91 o                         
  13   3   6        411.90        389.91        11.70 o                         
  15   3   6         14.17         10.10         4.03 o                         
  17   3   6        136.20        114.88         8.44 o                         
  19   3   6        155.90        111.31         9.88 o                         
  21   3   6        104.10        130.11        12.57 o                         
  23   3   6          6.25          0.75         6.33 o                         
  25   3   6         88.73         66.28        10.75 o                         
 -26   4   6         28.74         17.71         7.23 o                         
 -24   4   6        215.19        223.48        15.03 o                         
 -22   4   6         46.46         18.90         7.96 o                         
 -20   4   6        452.42        427.31        21.06 o                         
 -18   4   6        171.34        186.01        19.85 o                         
 -16   4   6          5.07          3.05         3.72 o                         
 -14   4   6       3471.79       3438.86        34.82 o                         
 -12   4   6       1173.64       1172.97        21.29 o                         
 -10   4   6        220.56        173.41         6.82 o                         
  -8   4   6        819.49        723.74        10.34 o                         
  -6   4   6        247.81        260.71         6.87 o                         
  -4   4   6        281.89        259.45         7.20 o                         
  -2   4   6         17.21         16.58         2.43 o                         
   0   4   6        574.87        424.29         8.04 o                         
   2   4   6        232.24        208.23         6.02 o                         
   4   4   6        656.51        722.66        10.19 o                         
   6   4   6         12.82         10.72         2.17 o                         
   8   4   6        192.76        166.63         8.17 o                         
  10   4   6        177.40        220.60        11.08 o                         
  12   4   6       1987.45       1868.65        25.06 o                         
  14   4   6        706.39        587.02        15.41 o                         
  16   4   6        497.71        481.09        16.39 o                         
  18   4   6        419.36        421.98        18.29 o                         
  20   4   6        471.09        544.30        19.19 o                         
  22   4   6        270.21        266.09        18.30 o                         
  24   4   6        227.47        208.15        17.13 o                         
 -25   5   6         32.36         25.29         9.52 o                         
 -23   5   6        254.30        222.72        21.10 o                         
 -21   5   6          0.31          3.55         5.35 o                         
 -19   5   6        527.16        600.77        19.69 o                         
 -17   5   6        226.31        201.97        13.84 o                         
 -15   5   6        143.38        119.23         9.86 o                         
 -13   5   6       1690.09       1554.08        28.27 o                         
 -11   5   6         12.23         22.80         4.30 o                         
  -9   5   6       1826.80       1870.69        22.07 o                         
  -7   5   6       1981.08       1971.77        22.33 o                         
  -5   5   6        873.56        838.39        17.30 o                         
  -3   5   6        402.22        368.90         8.97 o                         
  -1   5   6        145.50        158.38         6.74 o                         
   1   5   6        703.77        706.59        11.73 o                         
   3   5   6        203.44        149.33         9.92 o                         
   5   5   6        784.04        700.21        16.37 o                         
   7   5   6       1045.41        789.90        15.59 o                         
   9   5   6        797.59        534.08        19.98 o                         
  11   5   6        159.13        133.01         8.40 o                         
  13   5   6        338.44        343.98        15.03 o                         
  15   5   6          0.40          1.41         5.02 o                         
  17   5   6          0.01         -0.51         4.94 o                         
  19   5   6        161.79        180.63        13.87 o                         
  21   5   6        547.63        566.29        20.92 o                         
 -22   6   6        400.72        442.74        25.27 o                         
 -20   6   6         97.16         72.45        10.94 o                         
 -18   6   6         31.78         20.25         6.91 o                         
 -16   6   6         17.27         16.21         6.42 o                         
 -14   6   6         13.10          3.64         5.15 o                         
 -12   6   6        120.41         79.61         8.80 o                         
 -10   6   6        259.90        258.40        13.35 o                         
  -8   6   6         15.47         19.03         4.59 o                         
  -6   6   6        499.19        483.45        13.29 o                         
  -4   6   6        825.76        872.40        16.13 o                         
  -2   6   6       2693.31       2763.97        27.50 o                         
   0   6   6       4039.33       4063.44        37.75 o                         
   2   6   6        307.00        315.89        11.48 o                         
   4   6   6         78.58         39.42         5.81 o                         
   6   6   6         17.88         13.47         3.95 o                         
   8   6   6        148.16        155.59         9.39 o                         
  10   6   6          0.25          1.09         4.82 o                         
  12   6   6        128.07        117.44        10.66 o                         
  14   6   6          8.70         25.06         6.03 o                         
  16   6   6        507.90        534.56        20.09 o                         
  18   6   6        489.16        561.46        22.08 o                         
 -19   7   6         57.65         68.53        21.96 o                         
 -17   7   6        642.53        659.79        42.90 o                         
 -15   7   6        105.01         99.13        11.26 o                         
 -13   7   6       1322.07       1446.02        28.31 o                         
 -11   7   6        718.99        746.36        20.29 o                         
  -9   7   6        455.89        460.80        16.48 o                         
  -7   7   6         29.46         15.52         4.97 o                         
  -5   7   6       1772.59       1804.20        30.38 o                         
  -3   7   6       1688.03       1664.97        28.89 o                         
  -1   7   6         87.41         80.40         8.13 o                         
   1   7   6         46.33         38.00         6.26 o                         
   3   7   6        695.46        655.71        22.25 o                         
   5   7   6       1210.41       1212.07        26.65 o                         
   7   7   6       1033.96       1122.43        24.08 o                         
   9   7   6         26.92         15.21         6.00 o                         
  11   7   6        121.60         96.99         9.60 o                         
  13   7   6         59.36         42.23         7.69 o                         
  15   7   6         11.09         15.12         7.80 o                         
 -12   8   6        188.90        205.92        35.14 o                         
 -10   8   6        150.45        152.42        16.54 o                         
  -8   8   6          0.17          8.29         6.66 o                         
  -6   8   6        647.53        670.35        19.90 o                         
  -4   8   6        501.21        561.38        18.41 o                         
  -2   8   6        231.45        250.50        15.97 o                         
   0   8   6          0.02          6.36         7.74 o                         
   2   8   6         44.01         46.15         9.02 o                         
   4   8   6        203.35        228.07        17.15 o                         
   6   8   6         68.59         72.40         9.91 o                         
   8   8   6         18.27         45.64         8.62 o                         
  10   8   6        541.04        617.58        27.72 o                         
 -29   1   7        378.28        382.86        25.54 o                         
 -27   1   7        107.10         95.81        11.12 o                         
 -25   1   7        335.45        343.55        18.61 o                         
 -23   1   7         23.14         26.93         5.77 o                         
 -21   1   7        394.39        406.10        12.14 o                         
 -19   1   7         25.00         19.61         3.26 o                         
 -17   1   7        145.60        149.48         6.54 o                         
 -15   1   7       1193.27       1273.14        17.40 o                         
 -13   1   7       3759.19       4057.17        31.14 o                         
 -11   1   7       2827.65       2885.79        21.24 o                         
  -9   1   7        179.95        125.12         3.14 o                         
  -7   1   7       4261.48       4289.51        26.62 o                         
  -5   1   7       7139.34       7208.26        37.83 o                         
  -3   1   7       2544.32       2869.20        20.60 o                         
  -1   1   7      10673.18      10893.19        57.26 o                         
   1   1   7       2817.71       2883.78        19.62 o                         
   3   1   7       1001.02        966.20         8.17 o                         
   5   1   7       2557.82       2757.93        18.71 o                         
   7   1   7         31.28         29.58         2.17 o                         
   9   1   7       2334.11       2448.43        19.30 o                         
  11   1   7       2698.62       2852.32        25.32 o                         
  13   1   7        314.39        324.53         8.65 o                         
  15   1   7        169.60        162.47         7.73 o                         
  17   1   7       1577.52       1450.79        22.96 o                         
  19   1   7          0.03          2.02         2.98 o                         
  21   1   7        371.16        352.56        14.58 o                         
  23   1   7         96.14         88.94        12.12 o                         
  25   1   7          8.00         23.20         7.81 o                         
  27   1   7        714.42        611.29        50.81 o                         
 -30   2   7         56.15         22.53        13.01 o                         
 -28   2   7         91.38         84.76        12.36 o                         
 -26   2   7          3.52          4.63         5.89 o                         
 -24   2   7        568.46        538.19        20.02 o                         
 -22   2   7         65.39         65.37         7.24 o                         
 -20   2   7        162.30        170.28        14.93 o                         
 -18   2   7          9.93          6.45         2.76 o                         
 -16   2   7        322.51        323.57         8.75 o                         
 -14   2   7        813.97        781.21        12.97 o                         
 -12   2   7        372.17        402.38         8.65 o                         
 -10   2   7       4003.04       4330.70        34.31 o                         
  -8   2   7        774.67        902.79        22.45 o                         
  -6   2   7        418.81        452.74         7.05 o                         
  -4   2   7         22.98         84.07         2.41 o                         
  -2   2   7       1010.91       1129.37        10.85 o                         
   0   2   7         60.08         86.00         3.18 o                         
   2   2   7        114.58        103.93         2.60 o                         
   4   2   7        206.51        166.00         3.53 o                         
   6   2   7        177.84        122.79         3.58 o                         
   8   2   7        267.64        358.51         7.05 o                         
  10   2   7        918.19        860.91        12.55 o                         
  12   2   7       3174.52       3135.14        28.54 o                         
  14   2   7        454.05        451.29        10.33 o                         
  16   2   7         42.22         58.58         5.74 o                         
  18   2   7        697.88        652.68        16.25 o                         
  20   2   7        932.92        906.21        20.22 o                         
  22   2   7        316.65        271.39        16.97 o                         
  24   2   7        318.15        367.16        21.39 o                         
  26   2   7         83.77         59.19        10.64 o                         
 -29   3   7        129.02        119.95        21.48 o                         
 -27   3   7          5.47         -1.77         5.59 o                         
 -25   3   7          0.04         -5.05         5.05 o                         
 -23   3   7        297.32        289.94        13.66 o                         
 -21   3   7         15.05         16.59         4.86 o                         
 -19   3   7       4474.72       4686.61        47.67 o                         
 -17   3   7       1104.21        989.41        19.66 o                         
 -15   3   7        574.50        545.35        11.84 o                         
 -13   3   7       1969.17       2134.61        23.88 o                         
 -11   3   7        376.31        355.74         8.63 o                         
  -9   3   7         82.33         63.41         4.04 o                         
  -7   3   7        623.88        678.04         8.51 o                         
  -5   3   7        390.67        347.90         6.49 o                         
  -3   3   7       2644.20       2873.65        22.91 o                         
  -1   3   7        857.67        802.75         9.80 o                         
   1   3   7       1610.62       1467.37        15.12 o                         
   3   3   7       1915.58       1912.59        16.72 o                         
   5   3   7         69.62         54.93         2.83 o                         
   7   3   7          3.73          1.01         1.60 o                         
   9   3   7        867.12        848.54        12.70 o                         
  11   3   7         52.53         29.57         4.41 o                         
  13   3   7          2.77          1.06         3.68 o                         
  15   3   7         35.45         18.45         4.38 o                         
  17   3   7         63.41         66.55         7.47 o                         
  19   3   7        714.92        708.91        39.17 o                         
  21   3   7         15.70         13.37         6.54 o                         
  23   3   7         97.72         90.47        11.31 o                         
  25   3   7        129.41         98.82        12.15 o                         
 -26   4   7         56.84         47.36         8.88 o                         
 -24   4   7        946.09        986.82        25.84 o                         
 -22   4   7         13.47         14.10         6.22 o                         
 -20   4   7        161.05        157.86        11.63 o                         
 -18   4   7        943.75        876.86        21.52 o                         
 -16   4   7        701.60        675.05        16.14 o                         
 -14   4   7       2086.78       1881.81        24.09 o                         
 -12   4   7       2227.30       1960.84        23.94 o                         
 -10   4   7          3.13          2.06         2.08 o                         
  -8   4   7       1240.36       1147.01        14.88 o                         
  -6   4   7        246.27        237.97         6.56 o                         
  -4   4   7       1652.11       1759.35        23.24 o                         
  -2   4   7       7896.34       7831.33        49.35 o                         
   0   4   7        564.98        551.57         9.17 o                         
   2   4   7          4.22          2.57         1.92 o                         
   4   4   7       2500.73       2630.71        22.03 o                         
   6   4   7       1704.18       1635.61        31.53 o                         
   8   4   7         86.14         60.94         5.41 o                         
  10   4   7       4848.41       4208.90        42.34 o                         
  12   4   7        398.86        323.77        11.29 o                         
  14   4   7         51.76         30.07         7.23 o                         
  16   4   7          5.48          5.13         4.71 o                         
  18   4   7        102.62        103.41        10.10 o                         
  20   4   7         92.51         91.46        10.23 o                         
  22   4   7        160.93        160.72        14.95 o                         
  24   4   7          1.11         -5.62         5.62 o                         
 -25   5   7        142.00        130.92        13.10 o                         
 -23   5   7         70.27         55.72         9.74 o                         
 -21   5   7          0.52         -0.15         5.34 o                         
 -19   5   7        326.59        276.38        15.65 o                         
 -17   5   7        263.15        292.62        15.51 o                         
 -15   5   7         10.95         13.11         5.32 o                         
 -13   5   7         56.96         30.96         5.44 o                         
 -11   5   7          6.89          2.46         3.78 o                         
  -9   5   7         12.40          8.56         3.91 o                         
  -7   5   7       6951.51       7022.48        51.67 o                         
  -5   5   7         21.85         19.12         3.05 o                         
  -3   5   7       1978.91       1908.94        27.75 o                         
  -1   5   7       3149.65       3076.58        27.22 o                         
   1   5   7        792.67        725.69        12.20 o                         
   3   5   7          2.06          7.45         3.19 o                         
   5   5   7        239.01        309.16        11.01 o                         
   7   5   7       1272.00       1023.23        18.07 o                         
   9   5   7        268.91        216.53        10.23 o                         
  11   5   7          5.38         15.30         4.40 o                         
  13   5   7        171.09        155.28        10.50 o                         
  15   5   7         11.02          4.01         5.56 o                         
  17   5   7        154.80        164.62        12.79 o                         
  19   5   7        984.19       1039.50        26.96 o                         
  21   5   7         15.96         28.35         8.15 o                         
 -22   6   7         48.23         60.43        12.35 o                         
 -20   6   7          4.07          4.93         6.67 o                         
 -18   6   7        276.28        292.96        17.19 o                         
 -16   6   7        230.77        235.11        15.09 o                         
 -14   6   7        459.02        487.14        17.67 o                         
 -12   6   7          1.42          1.33         4.55 o                         
 -10   6   7        511.80        570.45        16.02 o                         
  -8   6   7       2812.80       2799.45        33.84 o                         
  -6   6   7         20.08          9.37         4.50 o                         
  -4   6   7        198.82        191.25         9.88 o                         
  -2   6   7        624.57        593.49        15.28 o                         
   0   6   7        717.70        724.33        14.30 o                         
   2   6   7       1201.18       1087.53        21.15 o                         
   4   6   7          0.05         -1.35         3.66 o                         
   6   6   7         16.67         12.56         4.27 o                         
   8   6   7         73.98         67.81         6.68 o                         
  10   6   7          4.03          0.96         4.45 o                         
  12   6   7        501.20        492.76        16.49 o                         
  14   6   7        159.26        169.55        11.85 o                         
  16   6   7         49.08         45.83         8.27 o                         
  18   6   7        162.23        182.10        14.57 o                         
 -19   7   7         44.04         56.95        20.87 o                         
 -17   7   7        385.25        432.30        26.11 o                         
 -15   7   7         24.42         26.35         7.78 o                         
 -13   7   7         56.74         71.16         8.78 o                         
 -11   7   7         56.89         77.82         8.75 o                         
  -9   7   7         49.67         30.73         5.94 o                         
  -7   7   7        195.53        209.94        12.62 o                         
  -5   7   7        347.15        345.27        15.73 o                         
  -3   7   7         33.63         19.16         5.55 o                         
  -1   7   7         41.58         33.44         6.27 o                         
   1   7   7        433.01        437.61        17.58 o                         
   3   7   7        702.16        618.63        19.08 o                         
   5   7   7       1270.80       1347.91        26.16 o                         
   7   7   7         10.91         12.34         5.66 o                         
   9   7   7         21.39         16.17         6.63 o                         
  11   7   7         82.85        100.40         9.81 o                         
  13   7   7        500.10        587.88        23.17 o                         
  15   7   7        303.36        349.84        23.46 o                         
 -12   8   7         73.18         42.53        12.48 o                         
 -10   8   7        145.51        155.22        13.75 o                         
  -8   8   7        322.32        350.10        30.54 o                         
  -6   8   7        294.82        336.78        17.03 o                         
  -4   8   7        107.67        122.90        14.74 o                         
  -2   8   7         13.12          1.57         7.15 o                         
   0   8   7          0.16         -4.04         5.88 o                         
   2   8   7         68.72         59.80         9.63 o                         
   4   8   7         98.94        111.19        12.88 o                         
   6   8   7        698.05        854.04        25.18 o                         
   8   8   7        129.76        155.15        23.47 o                         
 -30   0   8        261.03        266.05        53.85 o                         
 -28   0   8        172.31        191.46        22.32 o                         
 -26   0   8        514.14        512.84        28.15 o                         
 -24   0   8         32.10         39.39        12.59 o                         
 -22   0   8        130.05        109.45        11.17 o                         
 -20   0   8        452.11        420.97        16.73 o                         
 -18   0   8       7585.93       8208.68        70.56 o                         
 -16   0   8        186.55        167.60         7.75 o                         
 -14   0   8        159.21        305.28         8.53 o                         
 -12   0   8       1537.69       1617.29        23.14 o                         
 -10   0   8       5584.61       5431.00        45.86 o                         
  -8   0   8       4651.74       4526.59        42.42 o                         
  -6   0   8        295.99        344.37         7.58 o                         
  -4   0   8     102192.96      98128.43       988.79 o                         
  -2   0   8        491.81        489.95         8.01 o                         
   0   0   8       3252.55       3413.23        26.60 o                         
   2   0   8       2971.01       2824.62        25.18 o                         
   4   0   8       1770.45       1802.68        21.96 o                         
   6   0   8        219.10        302.49        16.25 o                         
   8   0   8       1126.32       1182.05        26.89 o                         
  10   0   8         49.76         45.38         4.64 o                         
  12   0   8        786.51        792.95        16.29 o                         
  14   0   8        442.22        490.65        16.88 o                         
  16   0   8        522.71        669.70        21.97 o                         
  18   0   8        669.88        612.81        31.67 o                         
  20   0   8         33.92         34.17         8.24 o                         
  22   0   8         11.95         30.85        15.26 o                         
  24   0   8         90.96         98.11        17.32 o                         
  26   0   8        162.09        174.95        31.71 o                         
 -29   1   8        600.54        545.69        22.84 o                         
 -27   1   8         37.61         24.13         7.21 o                         
 -25   1   8         18.53          9.03         5.74 o                         
 -23   1   8         57.07         43.90         6.62 o                         
 -21   1   8        340.04        367.10        11.62 o                         
 -19   1   8         58.21         59.24         4.73 o                         
 -17   1   8         78.57         58.99         5.26 o                         
 -15   1   8          1.34          2.29         1.68 o                         
 -13   1   8          2.62          2.15         1.45 o                         
 -11   1   8        517.87        596.26         8.77 o                         
  -9   1   8        248.25        257.44         5.00 o                         
  -7   1   8        794.29        797.32         8.23 o                         
  -5   1   8       5847.86       6090.62        34.44 o                         
  -3   1   8       6130.31       6551.03        40.43 o                         
  -1   1   8         57.27         41.24         2.06 o                         
   1   1   8       3004.88       2931.48        17.78 o                         
   3   1   8       2591.16       2906.60        18.13 o                         
   5   1   8        123.66        128.28         3.56 o                         
   7   1   8          2.20          1.66         1.40 o                         
   9   1   8        455.54        443.89         7.12 o                         
  11   1   8       3390.70       3675.90        30.46 o                         
  13   1   8       1478.70       1362.36        17.26 o                         
  15   1   8         28.84          1.88         3.33 o                         
  17   1   8          2.37          2.02         2.96 o                         
  19   1   8         55.87         58.94         6.66 o                         
  21   1   8        712.82        723.63        21.24 o                         
  23   1   8        401.68        421.96        17.13 o                         
  25   1   8          1.51         11.04        10.07 o                         
 -30   2   8        133.17        119.45        30.37 o                         
 -28   2   8         23.04         25.55         9.68 o                         
 -26   2   8        662.44        684.38        22.92 o                         
 -24   2   8        148.83        156.49        10.30 o                         
 -22   2   8        350.48        352.34        12.63 o                         
 -20   2   8        906.49        921.65        23.74 o                         
 -18   2   8       2157.78       2221.33        23.91 o                         
 -16   2   8       1774.30       1801.85        21.84 o                         
 -14   2   8        340.05        298.87         7.99 o                         
 -12   2   8        128.19         88.25         4.90 o                         
 -10   2   8        347.50        380.32         7.89 o                         
  -8   2   8        937.40       1172.91        13.65 o                         
  -6   2   8       2878.83       3025.54        22.10 o                         
  -4   2   8       2441.64       2657.88        18.06 o                         
  -2   2   8        467.50        528.89         6.60 o                         
   0   2   8       3169.55       3269.57        22.09 o                         
   2   2   8       3664.54       4176.16        29.73 o                         
   4   2   8       2818.46       3112.31        24.59 o                         
   6   2   8          0.39          1.01         1.70 o                         
   8   2   8       1759.66       1898.73        19.29 o                         
  10   2   8       1270.00       1222.58        15.46 o                         
  12   2   8        293.96        351.13         9.45 o                         
  14   2   8       2038.76       1901.19        24.57 o                         
  16   2   8         58.13         37.26         4.96 o                         
  18   2   8          3.83          8.12         4.08 o                         
  20   2   8        253.31        232.29        12.36 o                         
  22   2   8        250.63        286.88        20.56 o                         
  24   2   8        184.74        197.63        15.90 o                         
  26   2   8        134.07        167.06        23.22 o                         
 -29   3   8         33.42         33.82        13.80 o                         
 -27   3   8        241.13        217.31        19.53 o                         
 -25   3   8         97.99         83.42         9.90 o                         
 -23   3   8       1817.24       1885.03        33.50 o                         
 -21   3   8        475.07        474.33        19.43 o                         
 -19   3   8        310.57        270.83        11.62 o                         
 -17   3   8       2027.68       2006.48        25.17 o                         
 -15   3   8        164.43        156.81         7.64 o                         
 -13   3   8         12.48          7.59         2.67 o                         
 -11   3   8        269.04        258.57         7.59 o                         
  -9   3   8        296.54        422.67        10.60 o                         
  -7   3   8        705.99        783.45        10.73 o                         
  -5   3   8        346.20        298.69         6.01 o                         
  -3   3   8        556.50        598.33         9.12 o                         
  -1   3   8       8136.59       9094.11        60.77 o                         
   1   3   8       4166.90       4500.90        30.40 o                         
   3   3   8         15.66          1.84         1.84 o                         
   5   3   8          2.28          1.25         1.10 o                         
   7   3   8         79.62         74.72         4.92 o                         
   9   3   8       3746.99       3751.83        35.37 o                         
  11   3   8        886.44        940.25        21.00 o                         
  13   3   8         12.43          8.32         3.33 o                         
  15   3   8        844.10        752.69        17.43 o                         
  17   3   8        776.14        750.92        16.77 o                         
  19   3   8         15.68         11.83         5.67 o                         
  21   3   8          4.02         -1.33         5.43 o                         
  23   3   8         39.31         38.46         8.66 o                         
  25   3   8         23.72         48.85        12.18 o                         
 -26   4   8          0.21         -7.36         7.36 o                         
 -24   4   8        235.02        213.64        16.12 o                         
 -22   4   8        129.34        114.91        10.67 o                         
 -20   4   8        334.96        303.72        15.88 o                         
 -18   4   8         41.51         24.74         5.62 o                         
 -16   4   8        680.76        688.18        20.73 o                         
 -14   4   8        241.64        219.74        10.82 o                         
 -12   4   8       4017.68       3928.28        37.54 o                         
 -10   4   8         37.85         29.38         3.90 o                         
  -8   4   8        172.47        207.40         6.76 o                         
  -6   4   8         10.33          7.49         1.90 o                         
  -4   4   8        249.51        234.54         6.72 o                         
  -2   4   8       1133.70       1166.77        13.82 o                         
   0   4   8         14.85         47.85         3.38 o                         
   2   4   8         87.17        116.95         5.11 o                         
   4   4   8       1099.22       1272.02        19.32 o                         
   6   4   8        125.27        172.59         8.18 o                         
   8   4   8        895.07       1046.44        17.53 o                         
  10   4   8        605.66        463.94        12.10 o                         
  12   4   8          0.35          6.20         3.59 o                         
  14   4   8         27.89         10.47         4.19 o                         
  16   4   8        126.35        130.19        10.61 o                         
  18   4   8        236.17        197.87        13.35 o                         
  20   4   8        319.50        366.85        20.62 o                         
  22   4   8         91.94        108.45        17.17 o                         
 -25   5   8         90.66         74.72        10.85 o                         
 -23   5   8        179.85        177.55        14.85 o                         
 -21   5   8        669.21        709.09        22.23 o                         
 -19   5   8        102.82        101.13        10.03 o                         
 -17   5   8         18.35          9.91         5.25 o                         
 -15   5   8          8.64          4.71         4.50 o                         
 -13   5   8         96.92         79.33         7.47 o                         
 -11   5   8         92.87        108.57         9.57 o                         
  -9   5   8          1.78         -0.58         3.55 o                         
  -7   5   8       1148.22       1161.49        20.54 o                         
  -5   5   8       1911.20       1819.09        20.13 o                         
  -3   5   8       1359.16       1274.96        17.37 o                         
  -1   5   8          1.05          2.43         2.33 o                         
   1   5   8       1106.23       1057.85        16.16 o                         
   3   5   8        221.87        183.91         8.67 o                         
   5   5   8        452.85        385.39        11.06 o                         
   7   5   8        159.33         96.99         7.74 o                         
   9   5   8       1445.48       1388.51        22.17 o                         
  11   5   8        267.75        266.55        11.94 o                         
  13   5   8         22.42         19.04         4.75 o                         
  15   5   8         99.29        109.36        10.46 o                         
  17   5   8         67.02         58.41        10.00 o                         
  19   5   8        429.86        428.74        20.83 o                         
  21   5   8        192.42        257.19        18.87 o                         
 -22   6   8         22.21         25.53         8.00 o                         
 -20   6   8         27.01         21.44        13.38 o                         
 -18   6   8        181.94        167.39        13.34 o                         
 -16   6   8         69.37         81.72         9.45 o                         
 -14   6   8        181.08        164.25        12.25 o                         
 -12   6   8        382.02        376.36        16.89 o                         
 -10   6   8       3570.26       3560.20        57.85 o                         
  -8   6   8        231.76        216.64        10.96 o                         
  -6   6   8        514.65        538.25        14.13 o                         
  -4   6   8        404.86        391.88        14.54 o                         
  -2   6   8          1.28          1.67         3.46 o                         
   0   6   8        476.87        486.54        13.69 o                         
   2   6   8        334.43        227.24        11.70 o                         
   4   6   8         10.79          4.96         3.83 o                         
   6   6   8         15.94         10.25         4.12 o                         
   8   6   8          7.99          7.72         4.11 o                         
  10   6   8          0.71          2.73         4.03 o                         
  12   6   8          3.10          7.73         4.97 o                         
  14   6   8        751.39        812.86        21.46 o                         
  16   6   8         78.74        103.51        11.54 o                         
  18   6   8        442.36        531.66        23.12 o                         
 -19   7   8         36.30         17.02        16.30 o                         
 -17   7   8          0.72         -6.36         6.36 o                         
 -15   7   8         55.56         43.48         8.58 o                         
 -13   7   8        320.90        337.80        16.50 o                         
 -11   7   8         54.41         44.52         7.26 o                         
  -9   7   8         55.43         59.41         9.92 o                         
  -7   7   8          0.14         -0.19         4.54 o                         
  -5   7   8         11.32         12.01         6.06 o                         
  -3   7   8          5.47          4.36         4.91 o                         
  -1   7   8         25.94         12.59         5.34 o                         
   1   7   8        703.63        750.89        20.80 o                         
   3   7   8        212.43        209.42        13.33 o                         
   5   7   8        152.49        117.35         9.91 o                         
   7   7   8        135.98        173.71        11.85 o                         
   9   7   8          0.31          0.49         7.15 o                         
  11   7   8         40.04         33.68         7.59 o                         
  13   7   8       1818.84       2270.44        55.59 o                         
 -12   8   8          9.80          2.46        10.82 o                         
 -10   8   8        491.39        496.69        23.80 o                         
  -8   8   8         51.52         45.44         9.10 o                         
  -6   8   8        104.28        111.78        11.46 o                         
  -4   8   8        960.19       1020.61        24.73 o                         
  -2   8   8          1.65          6.06         6.58 o                         
   0   8   8         55.77         47.79         9.59 o                         
   2   8   8          0.69          3.48         6.36 o                         
   4   8   8          0.02         -0.28         7.28 o                         
   6   8   8       1470.16       1646.27        35.34 o                         
   8   8   8       2643.40       3127.53        57.24 o                         
 -29   1   9          1.87         12.46         7.11 o                         
 -27   1   9         72.38         75.05        10.08 o                         
 -25   1   9        482.49        481.52        19.32 o                         
 -23   1   9        953.27        952.71        21.80 o                         
 -21   1   9         13.50          7.24         3.13 o                         
 -19   1   9         33.55         36.89         4.07 o                         
 -17   1   9        287.46        237.54         7.61 o                         
 -15   1   9        608.84        678.51        10.68 o                         
 -13   1   9       4771.58       5144.26        34.24 o                         
 -11   1   9       6133.11       6739.78        41.16 o                         
  -9   1   9       7987.38       8291.21        47.91 o                         
  -7   1   9      17480.71      19046.92        98.56 o                         
  -5   1   9          0.70          1.38         0.61 o                         
  -3   1   9       2771.11       2919.93        19.71 o                         
  -1   1   9       4077.49       4371.46        28.58 o                         
   1   1   9        135.61        125.65         2.50 o                         
   3   1   9        328.03        333.88         4.90 o                         
   5   1   9        194.45        256.07         4.76 o                         
   7   1   9        157.93        215.13         5.79 o                         
   9   1   9       1500.50       1677.20        15.95 o                         
  11   1   9         84.54         59.80         4.23 o                         
  13   1   9       1340.36       1177.94        16.19 o                         
  15   1   9          0.33         -0.96         2.80 o                         
  17   1   9         29.21         17.99         4.54 o                         
  19   1   9          0.03          0.06         3.99 o                         
  21   1   9         88.39         99.05         8.69 o                         
  23   1   9        224.00        234.95        13.56 o                         
  25   1   9        997.06       1149.03       103.96 o                         
 -30   2   9         22.20         14.47        11.48 o                         
 -28   2   9        212.32        214.47        27.74 o                         
 -26   2   9          3.45         -4.83         9.65 o                         
 -24   2   9        266.21        265.38        13.03 o                         
 -22   2   9       2653.20       2679.96        61.29 o                         
 -20   2   9        583.12        613.77        14.70 o                         
 -18   2   9        140.71        123.43         6.55 o                         
 -16   2   9        285.20        322.44         8.92 o                         
 -14   2   9        597.91        616.51        11.48 o                         
 -12   2   9        946.77       1044.05        14.50 o                         
 -10   2   9         17.04         17.12         4.16 o                         
  -8   2   9       5871.67       6369.75        44.94 o                         
  -6   2   9       6866.91       7802.23        45.31 o                         
  -4   2   9         24.30         14.42         1.92 o                         
  -2   2   9       1809.32       2029.72        15.77 o                         
   0   2   9       1214.09       1438.63        11.78 o                         
   2   2   9        628.74        699.35         9.48 o                         
   4   2   9       3755.58       4247.58        31.36 o                         
   6   2   9       1297.41       1391.31        12.44 o                         
   8   2   9         98.11         74.38         3.83 o                         
  10   2   9          7.74          7.34         2.68 o                         
  12   2   9       7307.02       7168.09        56.73 o                         
  14   2   9        274.31        284.45        10.87 o                         
  16   2   9        161.57        116.66         7.68 o                         
  18   2   9          0.01          1.61         4.44 o                         
  20   2   9        319.52        335.04        15.30 o                         
  22   2   9        642.99        632.15        22.48 o                         
  24   2   9        662.40        626.41        24.42 o                         
 -29   3   9         94.16         89.84        17.85 o                         
 -27   3   9        392.94        401.88        22.91 o                         
 -25   3   9        138.13        133.99        11.63 o                         
 -23   3   9        109.89        114.27        10.13 o                         
 -21   3   9        109.28         85.45         8.54 o                         
 -19   3   9        643.27        662.31        17.99 o                         
 -17   3   9        448.24        413.68        10.88 o                         
 -15   3   9       1082.13       1128.57        17.28 o                         
 -13   3   9          8.49          5.65         2.49 o                         
 -11   3   9       2337.75       2499.38        25.39 o                         
  -9   3   9         46.61         64.71         4.22 o                         
  -7   3   9        179.97        130.82         4.58 o                         
  -5   3   9         61.20         53.10         2.74 o                         
  -3   3   9        201.27        229.92         5.41 o                         
  -1   3   9       1978.07       2214.65        21.52 o                         
   1   3   9        717.01        759.83         9.42 o                         
   3   3   9       3644.05       4008.10        28.02 o                         
   5   3   9        505.28        499.50         9.29 o                         
   7   3   9        289.64        340.97         9.22 o                         
   9   3   9        554.10        430.48        10.77 o                         
  11   3   9       1420.42       1354.07        21.91 o                         
  13   3   9       1867.47       1762.62        26.37 o                         
  15   3   9        576.24        540.38        14.86 o                         
  17   3   9          3.93          4.60         3.58 o                         
  19   3   9        400.47        484.19        17.58 o                         
  21   3   9          1.11          6.37         6.25 o                         
  23   3   9          1.05         -6.01         6.01 o                         
 -26   4   9          0.19         -4.92         5.63 o                         
 -24   4   9       1243.31       1347.10        30.24 o                         
 -22   4   9        135.59        120.51        11.24 o                         
 -20   4   9        145.28        149.17        11.50 o                         
 -18   4   9        109.16         98.46         9.26 o                         
 -16   4   9          3.05          1.92         3.42 o                         
 -14   4   9          0.23         -0.86         3.15 o                         
 -12   4   9       2077.09       2155.94        28.81 o                         
 -10   4   9         11.13          4.98         3.05 o                         
  -8   4   9       1317.34       1429.40        18.59 o                         
  -6   4   9       1572.94       1693.13        17.90 o                         
  -4   4   9       6196.20       6325.46        44.36 o                         
  -2   4   9        974.60       1037.89        12.97 o                         
   0   4   9          1.35          3.96         1.88 o                         
   2   4   9       1862.65       1704.60        19.48 o                         
   4   4   9       1250.72       1332.28        18.37 o                         
   6   4   9         27.20         41.87         4.37 o                         
   8   4   9         13.71          6.00         3.20 o                         
  10   4   9        216.81        185.12         9.32 o                         
  12   4   9        125.72         97.51         7.85 o                         
  14   4   9       1023.86       1118.95        22.22 o                         
  16   4   9        271.76        245.28        12.94 o                         
  18   4   9        121.23         94.70        13.48 o                         
  20   4   9        160.58        174.21        15.11 o                         
  22   4   9        429.09        405.06        22.76 o                         
 -25   5   9          4.23          8.91         7.25 o                         
 -23   5   9         11.26          2.24         5.62 o                         
 -21   5   9        399.05        386.44        19.28 o                         
 -19   5   9          0.81          3.01         4.80 o                         
 -17   5   9        366.14        358.52        16.56 o                         
 -15   5   9        250.24        229.87        14.07 o                         
 -13   5   9          4.91          3.23         3.20 o                         
 -11   5   9          3.60         21.85         4.97 o                         
  -9   5   9         87.76         76.59         7.42 o                         
  -7   5   9       1483.26       1543.57        24.11 o                         
  -5   5   9          1.96          3.66         3.19 o                         
  -3   5   9         46.19         47.18         4.56 o                         
  -1   5   9       1753.20       1699.50        20.94 o                         
   1   5   9          3.21         -1.96         2.43 o                         
   3   5   9        134.53        119.84         7.27 o                         
   5   5   9        411.98        310.41        10.64 o                         
   7   5   9        561.67        504.74        13.06 o                         
   9   5   9        234.78        213.76        10.58 o                         
  11   5   9        293.72        250.41        11.66 o                         
  13   5   9          0.56          4.00         3.73 o                         
  15   5   9        126.78        129.10        11.10 o                         
  17   5   9          0.31          2.05         5.51 o                         
  19   5   9         70.97        106.48        11.30 o                         
  21   5   9        192.48        210.71        25.42 o                         
 -22   6   9        260.95        219.76        18.17 o                         
 -20   6   9        166.08        187.46        14.21 o                         
 -18   6   9         23.04         28.58         7.19 o                         
 -16   6   9         39.70         28.28         7.45 o                         
 -14   6   9       1066.51       1046.71        25.24 o                         
 -12   6   9        246.90        304.26        14.55 o                         
 -10   6   9        133.94        131.41         9.62 o                         
  -8   6   9       1797.28       1788.36        26.55 o                         
  -6   6   9        860.69        813.22        19.43 o                         
  -4   6   9       1618.60       1570.79        34.24 o                         
  -2   6   9         11.68         17.74         4.39 o                         
   0   6   9        647.01        619.25        22.72 o                         
   2   6   9          0.30         -1.96         3.89 o                         
   4   6   9        125.41        113.75         9.54 o                         
   6   6   9        363.21        386.52        16.38 o                         
   8   6   9        146.00        118.77         8.74 o                         
  10   6   9          5.04          2.79         3.92 o                         
  12   6   9        328.71        294.63        15.05 o                         
  14   6   9        158.80        161.70        14.07 o                         
  16   6   9       1367.64       1590.30        39.20 o                         
  18   6   9        251.71        271.66        22.32 o                         
 -17   7   9         17.25         10.44         7.11 o                         
 -15   7   9        914.39        979.15        41.77 o                         
 -13   7   9        142.43        175.43        12.25 o                         
 -11   7   9         97.24         81.71        10.27 o                         
  -9   7   9        991.23       1028.60        25.39 o                         
  -7   7   9        267.30        276.44        14.64 o                         
  -5   7   9          0.13         -4.32         4.32 o                         
  -3   7   9         15.98         12.53         5.54 o                         
  -1   7   9         16.11         17.78         5.53 o                         
   1   7   9        539.11        562.22        18.44 o                         
   3   7   9        254.83        238.44        14.62 o                         
   5   7   9         60.94         65.71         7.53 o                         
   7   7   9         89.65         81.22        13.46 o                         
   9   7   9        119.47        121.87        14.90 o                         
  11   7   9        193.11        242.40        18.51 o                         
  13   7   9       2178.89       2681.88        46.63 o                         
 -12   8   9        196.49        201.72        20.77 o                         
 -10   8   9          7.04         14.78         7.68 o                         
  -8   8   9         36.98         39.37         8.81 o                         
  -6   8   9          6.74          7.03         6.37 o                         
  -4   8   9        307.96        292.77        15.93 o                         
  -2   8   9          2.84          5.02         6.74 o                         
   0   8   9         10.18         19.57         7.59 o                         
   2   8   9          7.32          3.95         7.27 o                         
   4   8   9         18.86         20.91         7.80 o                         
   6   8   9       2357.90       2683.16        46.35 o                         
 -30   0  10          2.23         -4.29         8.83 o                         
 -28   0  10        236.21        250.69        24.36 o                         
 -26   0  10        128.16        129.93        25.88 o                         
 -24   0  10        189.24        216.44        26.49 o                         
 -22   0  10        148.99        125.19        12.11 o                         
 -20   0  10       1055.40       1109.68        23.98 o                         
 -18   0  10          0.78          6.25         3.22 o                         
 -16   0  10      10386.53      11125.90        88.57 o                         
 -14   0  10        778.18        811.15        14.49 o                         
 -12   0  10         54.09         40.85         5.90 o                         
 -10   0  10         78.14         71.62         8.32 o                         
  -8   0  10       4311.75       4835.70       190.62 o                         
  -6   0  10        697.73        806.31        24.81 o                         
  -4   0  10       3874.35       4319.65        40.99 o                         
  -2   0  10      13055.81      13736.76        88.61 o                         
   0   0  10      14311.64      15829.90       101.41 o                         
   2   0  10        134.96        150.93         4.71 o                         
   4   0  10      15028.08      17018.94       152.04 o                         
   6   0  10        949.63       1005.99        18.44 o                         
   8   0  10        415.02        378.00        10.47 o                         
  10   0  10         10.68         11.11         3.73 o                         
  12   0  10         35.56         37.34         6.39 o                         
  14   0  10          0.01          1.31         3.77 o                         
  16   0  10       1058.94        920.68        25.56 o                         
  18   0  10        462.35        496.00        19.95 o                         
  20   0  10        320.15        354.59        27.21 o                         
  22   0  10         70.55         62.97        13.94 o                         
  24   0  10        349.12        350.65        29.67 o                         
  26   0  10        493.86        623.84        66.79 o                         
 -29   1  10          8.77          4.01         8.29 o                         
 -27   1  10        156.68        151.84        13.59 o                         
 -25   1  10         17.44         15.17         5.76 o                         
 -23   1  10          2.09          5.50         4.53 o                         
 -21   1  10         20.49         18.75         3.70 o                         
 -19   1  10        431.71        422.46         9.89 o                         
 -17   1  10        244.26        234.15         7.80 o                         
 -15   1  10         34.25         45.79         3.83 o                         
 -13   1  10       2017.29       2164.46        18.48 o                         
 -11   1  10        893.95       1026.63        10.94 o                         
  -9   1  10       1974.50       2201.52        17.49 o                         
  -7   1  10        839.48        970.72        12.10 o                         
  -5   1  10      10166.98      11174.91        57.63 o                         
  -3   1  10        388.36        439.39         5.87 o                         
  -1   1  10       2571.56       2916.70        22.54 o                         
   1   1  10       1861.27       2126.29        13.73 o                         
   3   1  10       1563.29       1708.19        14.62 o                         
   5   1  10       4834.90       4844.79        30.27 o                         
   7   1  10       1107.88       1169.03        12.87 o                         
   9   1  10       1520.11       1534.18        15.89 o                         
  11   1  10          0.61          1.20         2.17 o                         
  13   1  10          4.67          0.04         2.09 o                         
  15   1  10       1351.80       1146.56        24.50 o                         
  17   1  10       1531.22       1556.54        25.68 o                         
  19   1  10         18.33          9.74         4.96 o                         
  21   1  10        328.70        393.22        16.12 o                         
  23   1  10         65.83         72.07         9.84 o                         
  25   1  10         38.19         42.88        11.58 o                         
 -30   2  10         63.03         56.65        15.69 o                         
 -28   2  10         83.00         84.89        13.34 o                         
 -26   2  10         17.65         20.83         7.64 o                         
 -24   2  10          0.65          1.25         7.05 o                         
 -22   2  10        303.50        327.94        13.34 o                         
 -20   2  10       1341.36       1363.70        23.72 o                         
 -18   2  10        500.74        446.67        11.05 o                         
 -16   2  10          1.21         -1.76         2.24 o                         
 -14   2  10         33.54         33.53         3.59 o                         
 -12   2  10       1717.09       1925.88        20.90 o                         
 -10   2  10        328.53        403.64         8.66 o                         
  -8   2  10       3475.00       3662.23        25.17 o                         
  -6   2  10       6849.24       7628.40        50.15 o                         
  -4   2  10        119.14         59.23         3.40 o                         
  -2   2  10        632.35        655.16         8.46 o                         
   0   2  10        363.69        404.15         6.29 o                         
   2   2  10       4219.01       4459.54        28.86 o                         
   4   2  10       2053.31       2165.99        18.57 o                         
   6   2  10       1722.13       1743.05        17.02 o                         
   8   2  10        856.15        866.78        13.48 o                         
  10   2  10         18.96         19.83         4.33 o                         
  12   2  10        225.29        243.59        10.03 o                         
  14   2  10        207.00        129.29         7.89 o                         
  16   2  10        228.49        216.56        11.44 o                         
  18   2  10        297.92        265.16        13.13 o                         
  20   2  10         85.96         90.56         8.56 o                         
  22   2  10          9.74          0.87         5.22 o                         
  24   2  10         76.57         76.87        11.30 o                         
 -29   3  10        243.16        250.29        26.64 o                         
 -27   3  10         74.87         90.59        12.22 o                         
 -25   3  10       1169.52       1219.66        27.95 o                         
 -23   3  10        256.05        235.88        15.62 o                         
 -21   3  10         29.12         30.62         8.27 o                         
 -19   3  10         80.41         70.14         7.72 o                         
 -17   3  10         53.11         56.95         6.09 o                         
 -15   3  10        810.00        794.55        17.38 o                         
 -13   3  10       2000.76       2056.11        31.33 o                         
 -11   3  10         48.21         62.01         4.45 o                         
  -9   3  10         58.57         54.79         3.85 o                         
  -7   3  10         11.33          8.03         1.65 o                         
  -5   3  10         72.27         64.30         5.32 o                         
  -3   3  10       4426.07       4696.79        33.27 o                         
  -1   3  10       2067.52       2304.58        19.06 o                         
   1   3  10       3458.09       3715.09        26.52 o                         
   3   3  10        141.93        112.85         5.27 o                         
   5   3  10          4.24          6.10         2.04 o                         
   7   3  10       1270.41       1117.11        28.59 o                         
   9   3  10       1361.09       1245.90        18.82 o                         
  11   3  10        249.10        218.79        10.62 o                         
  13   3  10        107.81         97.71         7.76 o                         
  15   3  10       1041.24        967.43        20.19 o                         
  17   3  10        821.92        717.47        16.81 o                         
  19   3  10        325.47        334.54        15.57 o                         
  21   3  10         33.19         22.26         7.71 o                         
  23   3  10         20.73         22.55         9.77 o                         
 -26   4  10        381.63        394.87        20.40 o                         
 -24   4  10        234.00        250.42        15.80 o                         
 -22   4  10         45.32         55.02         7.93 o                         
 -20   4  10         43.87         46.35         7.53 o                         
 -18   4  10         50.54         52.66         7.24 o                         
 -16   4  10         38.72         24.61         4.96 o                         
 -14   4  10          2.13         -0.57         3.20 o                         
 -12   4  10        115.12         98.50         7.45 o                         
 -10   4  10        271.87        269.48        10.61 o                         
  -8   4  10        315.38        287.37        13.62 o                         
  -6   4  10        290.29        297.06         8.17 o                         
  -4   4  10        239.90        302.95         6.89 o                         
  -2   4  10       1476.95       1516.55        16.19 o                         
   0   4  10         31.75         36.15         3.68 o                         
   2   4  10       1942.69       1921.61        21.14 o                         
   4   4  10        138.78        131.50         6.64 o                         
   6   4  10          0.94          2.36         2.64 o                         
   8   4  10        353.96        423.00        22.74 o                         
  10   4  10          4.08         16.36         4.11 o                         
  12   4  10        433.47        381.45        12.76 o                         
  14   4  10         58.62         50.41         6.62 o                         
  16   4  10         16.13         30.29         6.01 o                         
  18   4  10        550.21        577.58        19.31 o                         
  20   4  10        252.92        237.82        17.43 o                         
  22   4  10          0.94         -6.83         6.83 o                         
 -25   5  10         41.96         43.29         9.07 o                         
 -23   5  10          0.49          3.00         6.35 o                         
 -21   5  10          0.82          0.31         4.83 o                         
 -19   5  10         61.23         65.15        11.84 o                         
 -17   5  10          1.31          0.87         4.44 o                         
 -15   5  10          0.17          3.66         4.56 o                         
 -13   5  10        372.27        368.90        13.36 o                         
 -11   5  10        475.55        411.85        13.55 o                         
  -9   5  10       8193.95       8374.76        72.18 o                         
  -7   5  10        903.63        871.87        17.97 o                         
  -5   5  10        177.82        188.47         9.16 o                         
  -3   5  10       5554.73       5542.06        48.42 o                         
  -1   5  10        394.98        383.20        13.89 o                         
   1   5  10        356.30        295.68        10.38 o                         
   3   5  10        246.68        174.92         9.48 o                         
   5   5  10        160.21        116.44         7.56 o                         
   7   5  10        599.39        530.88        13.58 o                         
   9   5  10        415.17        344.50        12.62 o                         
  11   5  10        211.47        196.88        10.68 o                         
  13   5  10          0.44         -0.90         3.71 o                         
  15   5  10        268.25        300.57        21.06 o                         
  17   5  10        119.20        123.51        17.63 o                         
  19   5  10        105.92        130.43        12.59 o                         
 -22   6  10        304.21        384.01        21.28 o                         
 -20   6  10        363.95        392.44        20.14 o                         
 -18   6  10        395.80        394.72        21.96 o                         
 -16   6  10         83.03         55.86         8.59 o                         
 -14   6  10        100.79        101.60        10.05 o                         
 -12   6  10        697.94        707.64        18.68 o                         
 -10   6  10        107.90        104.22        10.28 o                         
  -8   6  10         52.20         45.98         6.85 o                         
  -6   6  10         36.64         30.61         8.64 o                         
  -4   6  10       1926.21       1980.27        30.87 o                         
  -2   6  10         47.73         41.28         6.35 o                         
   0   6  10          6.66          7.42         3.85 o                         
   2   6  10        160.71        131.64        10.25 o                         
   4   6  10        142.62        124.87        12.03 o                         
   6   6  10          0.22          3.18         4.38 o                         
   8   6  10        153.85        132.97        10.09 o                         
  10   6  10          0.72         -0.58         4.74 o                         
  12   6  10        130.87         95.37        11.34 o                         
  14   6  10        972.35       1063.33        27.44 o                         
  16   6  10        428.99        527.98        22.06 o                         
 -17   7  10         49.27         52.72         9.90 o                         
 -15   7  10        627.47        590.97        21.87 o                         
 -13   7  10        378.13        351.03        20.22 o                         
 -11   7  10        183.57        176.18        13.43 o                         
  -9   7  10          0.06          5.27         6.37 o                         
  -7   7  10         76.47         70.79         8.55 o                         
  -5   7  10         40.23         42.36         7.01 o                         
  -3   7  10          7.49          7.86         4.95 o                         
  -1   7  10        583.96        590.66        18.31 o                         
   1   7  10       3168.27       3286.58        54.19 o                         
   3   7  10        288.91        272.54        15.66 o                         
   5   7  10        143.80        126.77        10.34 o                         
   7   7  10         20.39         24.19         6.36 o                         
   9   7  10        179.34        185.67        20.50 o                         
  11   7  10        405.30        451.53        21.90 o                         
  13   7  10        168.28        171.17        16.61 o                         
 -12   8  10          6.24         18.10        15.52 o                         
 -10   8  10         13.27          2.02         6.53 o                         
  -8   8  10        199.38        250.19        15.58 o                         
  -6   8  10         97.02         82.45         9.82 o                         
  -4   8  10         22.67         20.94         6.75 o                         
  -2   8  10         50.39         55.73        10.40 o                         
   0   8  10         28.90          3.77         7.28 o                         
   2   8  10          8.61         14.44         7.88 o                         
   4   8  10          0.49          0.04         6.78 o                         
   6   8  10        185.45        163.63        15.92 o                         
 -29   1  11        140.63        121.11        15.79 o                         
 -27   1  11          0.98         -1.28         6.89 o                         
 -25   1  11        114.71        107.18         9.86 o                         
 -23   1  11          9.52         10.55         4.85 o                         
 -21   1  11        417.51        444.70        11.92 o                         
 -19   1  11       1234.00       1181.30        20.08 o                         
 -17   1  11        148.69        143.47         6.42 o                         
 -15   1  11        605.60        578.91        10.59 o                         
 -13   1  11        167.06        175.27         6.41 o                         
 -11   1  11        553.28        700.84         8.93 o                         
  -9   1  11       8785.29       9081.88        52.70 o                         
  -7   1  11        338.86        338.54         5.93 o                         
  -5   1  11       1778.92       1930.94        14.64 o                         
  -3   1  11       4392.97       4779.92        30.04 o                         
  -1   1  11       1976.91       2093.40        17.25 o                         
   1   1  11       1501.64       1477.69        10.94 o                         
   3   1  11        309.33        268.22         4.61 o                         
   5   1  11       8567.13       9499.66        52.60 o                         
   7   1  11        810.00        870.64        10.92 o                         
   9   1  11        477.27        439.15         9.50 o                         
  11   1  11       1307.35       1263.58        16.46 o                         
  13   1  11       1291.78       1164.33        19.62 o                         
  15   1  11        320.64        255.13        11.33 o                         
  17   1  11         73.03         61.27         6.82 o                         
  19   1  11        123.19         99.11        12.43 o                         
  21   1  11        341.92        346.09        17.99 o                         
  23   1  11         53.47         42.67         8.43 o                         
  25   1  11        182.60        203.93        37.05 o                         
 -30   2  11         45.45         47.52        31.60 o                         
 -28   2  11        127.37        152.57        16.87 o                         
 -26   2  11        139.58        137.37        13.29 o                         
 -24   2  11        312.88        258.77        16.81 o                         
 -22   2  11       1587.75       1590.38        28.71 o                         
 -20   2  11         61.35         47.54         5.67 o                         
 -18   2  11        111.50         80.00         5.95 o                         
 -16   2  11          8.25          5.64         2.82 o                         
 -14   2  11        116.42        138.40         6.60 o                         
 -12   2  11         39.22         27.73         4.30 o                         
 -10   2  11        117.66        152.55         5.19 o                         
  -8   2  11       3340.15       3694.59        25.34 o                         
  -6   2  11       3604.90       4242.85        31.76 o                         
  -4   2  11        901.32        950.75        11.86 o                         
  -2   2  11         19.06         20.77         1.75 o                         
   0   2  11       3781.22       4066.56        28.49 o                         
   2   2  11        527.11        586.60         8.30 o                         
   4   2  11        583.97        602.25         9.02 o                         
   6   2  11       2742.20       2611.42        20.82 o                         
   8   2  11        221.49        208.04         7.79 o                         
  10   2  11          8.37         10.23         3.13 o                         
  12   2  11          6.75          9.03         3.20 o                         
  14   2  11         68.84         58.62         5.68 o                         
  16   2  11        134.68        106.49         8.50 o                         
  18   2  11         18.91         17.41         5.10 o                         
  20   2  11        120.95         83.91         8.85 o                         
  22   2  11        501.51        457.21        20.32 o                         
  24   2  11          0.61         10.34        13.04 o                         
 -29   3  11         30.18         36.77        13.99 o                         
 -27   3  11        366.20        373.87        22.55 o                         
 -25   3  11       1421.58       1484.09        31.03 o                         
 -23   3  11        227.79        212.88        13.62 o                         
 -21   3  11        717.57        689.75        19.34 o                         
 -19   3  11         19.12          9.56         7.04 o                         
 -17   3  11        297.10        356.28        12.04 o                         
 -15   3  11          4.56          5.59         3.27 o                         
 -13   3  11        299.74        316.06        10.25 o                         
 -11   3  11       1478.22       1607.16        22.85 o                         
  -9   3  11        264.38        247.09         8.98 o                         
  -7   3  11        256.48        229.92         7.23 o                         
  -5   3  11        448.82        443.85         8.17 o                         
  -3   3  11       2240.47       2215.78        19.49 o                         
  -1   3  11         10.11         13.43         1.91 o                         
   1   3  11        313.50        308.72         7.24 o                         
   3   3  11       2700.34       2626.92        23.05 o                         
   5   3  11       1787.87       1872.42        20.13 o                         
   7   3  11       5179.54       5156.06        44.23 o                         
   9   3  11        136.63        132.99         7.53 o                         
  11   3  11        287.29        271.58        15.22 o                         
  13   3  11         93.82         88.36         7.43 o                         
  15   3  11         29.65         20.76         4.95 o                         
  17   3  11         27.20         13.56         4.69 o                         
  19   3  11        107.14        119.63         9.91 o                         
  21   3  11          6.49         12.71         8.16 o                         
  23   3  11         22.30         17.90         8.55 o                         
 -26   4  11         24.55         17.33         7.34 o                         
 -24   4  11          4.40         -4.63         4.63 o                         
 -22   4  11        176.86        175.68        12.88 o                         
 -20   4  11        976.70        912.56        22.82 o                         
 -18   4  11        296.69        261.96        14.35 o                         
 -16   4  11       1032.65        896.77        19.31 o                         
 -14   4  11        550.59        511.97        14.20 o                         
 -12   4  11        309.51        281.03        11.61 o                         
 -10   4  11        293.21        315.92        17.03 o                         
  -8   4  11        404.96        369.25        10.79 o                         
  -6   4  11        559.43        559.56        12.24 o                         
  -4   4  11        422.21        387.17         8.76 o                         
  -2   4  11       5000.72       4950.47        42.76 o                         
   0   4  11       1256.60       1269.38        18.45 o                         
   2   4  11        214.54        162.90         7.11 o                         
   4   4  11        967.60        880.57        15.60 o                         
   6   4  11       5935.47       5580.65        48.44 o                         
   8   4  11       1312.10       1210.46        19.70 o                         
  10   4  11       1539.67       1370.31        34.15 o                         
  12   4  11        138.40         84.61         7.11 o                         
  14   4  11        307.38        294.91        14.04 o                         
  16   4  11        281.26        275.19        13.88 o                         
  18   4  11         23.65         35.34         7.22 o                         
  20   4  11         15.81         17.76         7.87 o                         
  22   4  11          4.51          0.40         9.96 o                         
 -25   5  11        899.62        966.52        27.54 o                         
 -23   5  11        690.71        771.68        23.87 o                         
 -21   5  11        124.96        132.67        11.96 o                         
 -19   5  11        157.85        141.01        12.11 o                         
 -17   5  11        355.43        386.94        17.39 o                         
 -15   5  11        968.48        871.30        20.14 o                         
 -13   5  11        500.24        492.72        14.76 o                         
 -11   5  11       1286.00       1137.69        21.76 o                         
  -9   5  11          1.28          9.65         4.16 o                         
  -7   5  11       1060.06       1112.67        20.44 o                         
  -5   5  11       1588.90       1521.32        25.03 o                         
  -3   5  11       1834.92       1775.55        24.02 o                         
  -1   5  11        161.32        141.26         8.74 o                         
   1   5  11          0.01         -1.29         2.73 o                         
   3   5  11          0.08          7.17         4.02 o                         
   5   5  11         32.86         17.35         4.03 o                         
   7   5  11        106.34        123.80         8.22 o                         
   9   5  11        732.10        684.72        17.45 o                         
  11   5  11         14.51          5.79         4.23 o                         
  13   5  11         59.60         47.92         6.49 o                         
  15   5  11         10.39         13.61         6.08 o                         
  17   5  11         34.22         26.28         7.30 o                         
  19   5  11        274.03        327.03        26.73 o                         
 -22   6  11        468.46        468.74        25.79 o                         
 -20   6  11         16.63         10.82         6.35 o                         
 -18   6  11         67.42        100.39        10.91 o                         
 -16   6  11         23.92          8.73         5.86 o                         
 -14   6  11       1204.03       1242.20        27.72 o                         
 -12   6  11        173.57        169.73        11.43 o                         
 -10   6  11        949.71        906.30        26.31 o                         
  -8   6  11        859.38        794.68        19.82 o                         
  -6   6  11        117.01        119.43         9.37 o                         
  -4   6  11       2216.84       2131.63        40.07 o                         
  -2   6  11        154.88        139.20        10.06 o                         
   0   6  11         18.17         14.89         4.32 o                         
   2   6  11        108.61        107.56         9.53 o                         
   4   6  11        254.44        232.39        12.68 o                         
   6   6  11         98.79        115.92         9.65 o                         
   8   6  11          1.36          9.38         5.00 o                         
  10   6  11          0.10         -0.04         4.24 o                         
  12   6  11        323.86        345.09        27.71 o                         
  14   6  11        473.71        496.28        31.78 o                         
  16   6  11        273.76        311.84        27.92 o                         
 -17   7  11        136.26        161.26        14.39 o                         
 -15   7  11        518.71        575.32        26.46 o                         
 -13   7  11        678.10        719.07        23.45 o                         
 -11   7  11        450.76        423.52        18.91 o                         
  -9   7  11        341.77        389.48        22.01 o                         
  -7   7  11          8.19         12.40         5.61 o                         
  -5   7  11         23.61         17.65         6.22 o                         
  -3   7  11         56.57         54.74         7.67 o                         
  -1   7  11        249.19        202.24        13.79 o                         
   1   7  11        965.96        966.70        28.39 o                         
   3   7  11        138.17        118.77        11.04 o                         
   5   7  11         75.12         81.91         8.99 o                         
   7   7  11          0.67         -1.08         5.25 o                         
   9   7  11         21.16         20.15         7.04 o                         
  11   7  11         43.83         54.13         9.60 o                         
 -10   8  11         28.73         29.09         8.83 o                         
  -8   8  11         12.42         21.18         7.23 o                         
  -6   8  11         38.78         52.35         8.98 o                         
  -4   8  11          2.00         -3.66         8.44 o                         
  -2   8  11        133.90        143.27        15.11 o                         
   0   8  11          0.15          4.50         7.14 o                         
   2   8  11         21.15         34.60        10.67 o                         
   4   8  11          4.12          5.44         6.31 o                         
 -30   0  12        675.42        733.20        56.59 o                         
 -28   0  12        122.18        130.12        17.82 o                         
 -26   0  12       2310.18       2464.11        61.99 o                         
 -24   0  12        222.78        195.45        15.61 o                         
 -22   0  12       1703.18       1716.20        49.04 o                         
 -20   0  12        479.35        437.94        26.59 o                         
 -18   0  12       2399.71       2461.08        37.20 o                         
 -16   0  12         24.20         30.66         4.15 o                         
 -14   0  12        292.64        299.34         9.10 o                         
 -12   0  12         32.30         34.43         3.77 o                         
 -10   0  12        859.85        835.46        15.57 o                         
  -8   0  12      17143.55      19168.03       151.14 o                         
  -6   0  12       7593.57       8340.68        72.75 o                         
  -4   0  12       4290.04       4440.96        43.59 o                         
  -2   0  12       2625.81       2678.56        24.41 o                         
   0   0  12      14152.37      16053.52       104.58 o                         
   2   0  12        410.04        466.29         8.64 o                         
   4   0  12         36.83         56.84         4.54 o                         
   6   0  12        342.69        382.92        11.34 o                         
   8   0  12        367.46        391.88        11.43 o                         
  10   0  12        115.74        144.63         8.83 o                         
  12   0  12        229.88        266.47        13.83 o                         
  14   0  12       1491.05       1573.42        33.15 o                         
  16   0  12       2006.58       1981.58        52.45 o                         
  18   0  12       2755.15       2744.67        65.91 o                         
  20   0  12        195.87        209.15        22.48 o                         
  22   0  12        227.22        226.56        24.69 o                         
  24   0  12        466.96        523.19        31.06 o                         
 -29   1  12        191.68        183.82        21.31 o                         
 -27   1  12        791.25        801.97        30.27 o                         
 -25   1  12        131.24        122.43        12.03 o                         
 -23   1  12         47.97         61.37         6.98 o                         
 -21   1  12        774.38        788.38        15.94 o                         
 -19   1  12       1593.30       1514.34        19.58 o                         
 -17   1  12        117.89        134.64         6.21 o                         
 -15   1  12         79.51         62.93         4.44 o                         
 -13   1  12        154.10        149.94         5.14 o                         
 -11   1  12       1078.55       1223.81        12.75 o                         
  -9   1  12       7056.03       7314.23        44.51 o                         
  -7   1  12       2130.33       2627.34        20.03 o                         
  -5   1  12       3059.68       3397.24        24.95 o                         
  -3   1  12        684.00        777.42         8.85 o                         
  -1   1  12       1039.33        909.59        10.37 o                         
   1   1  12          7.15         30.13         1.75 o                         
   3   1  12        594.77        627.30         7.56 o                         
   5   1  12       1530.08       1650.63        20.25 o                         
   7   1  12        458.70        442.11         7.79 o                         
   9   1  12       1708.86       1491.51        18.69 o                         
  11   1  12       2416.07       2603.52        28.75 o                         
  13   1  12        693.64        645.68        15.22 o                         
  15   1  12        201.61        159.57         9.64 o                         
  17   1  12         67.95         62.71         8.15 o                         
  19   1  12         35.43         26.03         6.37 o                         
  21   1  12        148.62        187.88        13.78 o                         
  23   1  12          0.85          3.90         6.01 o                         
 -30   2  12        325.91        298.20        48.71 o                         
 -28   2  12          7.81          2.13         6.65 o                         
 -26   2  12        163.52        146.79        14.03 o                         
 -24   2  12        435.04        435.86        27.43 o                         
 -22   2  12        867.27        862.27        20.80 o                         
 -20   2  12         23.41         21.03         4.39 o                         
 -18   2  12         33.84         25.58         4.67 o                         
 -16   2  12        661.74        638.55        14.57 o                         
 -14   2  12        879.94        727.88        13.07 o                         
 -12   2  12        951.08        930.32        12.93 o                         
 -10   2  12       4038.81       4541.94        34.23 o                         
  -8   2  12          3.61          3.59         2.40 o                         
  -6   2  12       1444.29       1485.53        18.59 o                         
  -4   2  12        274.92        218.52         5.74 o                         
  -2   2  12          1.76          0.29         1.03 o                         
   0   2  12         10.64         14.73         1.99 o                         
   2   2  12       1130.93       1080.02        12.71 o                         
   4   2  12         30.35         22.10         2.55 o                         
   6   2  12        542.80        500.74         8.22 o                         
   8   2  12        781.80        843.66        13.85 o                         
  10   2  12       8796.30       8537.12        65.23 o                         
  12   2  12        207.11        216.55         9.87 o                         
  14   2  12        135.78        102.68         8.46 o                         
  16   2  12        124.60        110.84         8.75 o                         
  18   2  12          2.44         -3.12         4.22 o                         
  20   2  12         50.05         60.53         7.86 o                         
  22   2  12        302.82        320.49        18.20 o                         
  24   2  12        782.83        865.86        45.55 o                         
 -29   3  12        199.02        188.07        25.48 o                         
 -27   3  12         30.91         44.01         9.55 o                         
 -25   3  12        334.25        361.45        19.14 o                         
 -23   3  12        174.39        171.63        15.84 o                         
 -21   3  12        671.77        641.38        18.66 o                         
 -19   3  12        484.99        450.84        13.85 o                         
 -17   3  12        685.21        597.81        15.20 o                         
 -15   3  12       1041.26       1036.96        19.34 o                         
 -13   3  12        179.35        153.82         8.90 o                         
 -11   3  12        673.42        578.46        13.31 o                         
  -9   3  12        720.06        663.30        13.76 o                         
  -7   3  12          3.02          3.12         1.90 o                         
  -5   3  12       1264.37       1086.37        14.83 o                         
  -3   3  12       3351.23       3801.55        31.39 o                         
  -1   3  12         27.61         14.71         2.43 o                         
   1   3  12       1918.01       1778.50        18.96 o                         
   3   3  12          0.01          0.80         1.73 o                         
   5   3  12       2280.41       2146.79        22.26 o                         
   7   3  12        127.22         87.64         6.21 o                         
   9   3  12        153.89        163.64         8.48 o                         
  11   3  12       1236.14       1143.51        23.60 o                         
  13   3  12         12.81          2.99         3.83 o                         
  15   3  12        105.66        112.97         8.74 o                         
  17   3  12        243.63        252.06        14.70 o                         
  19   3  12         24.99         40.23         7.80 o                         
  21   3  12         94.98         94.03        12.04 o                         
  23   3  12          9.62          8.88        11.72 o                         
 -26   4  12        529.88        561.98        21.10 o                         
 -24   4  12         32.22         31.52         7.63 o                         
 -22   4  12         31.87         20.90         6.52 o                         
 -20   4  12        220.17        234.07        17.55 o                         
 -18   4  12        135.75        120.94        10.13 o                         
 -16   4  12        759.35        705.53        17.24 o                         
 -14   4  12        630.42        520.97        19.25 o                         
 -12   4  12         20.64          5.28         3.95 o                         
 -10   4  12        270.67        232.85        10.87 o                         
  -8   4  12         81.16         73.42         6.21 o                         
  -6   4  12        332.94        260.62         9.79 o                         
  -4   4  12        118.26         59.12         4.54 o                         
  -2   4  12       3275.54       3069.88        38.79 o                         
   0   4  12         66.37         42.32         4.63 o                         
   2   4  12       1523.47       1609.54        19.49 o                         
   4   4  12         17.95         10.66         3.27 o                         
   6   4  12        127.31        129.27         7.69 o                         
   8   4  12        190.32        216.87        12.70 o                         
  10   4  12          6.01          4.53         3.73 o                         
  12   4  12         11.53          2.99         4.98 o                         
  14   4  12          4.16          1.77         4.27 o                         
  16   4  12        575.29        683.03        18.81 o                         
  18   4  12        349.34        379.57        21.13 o                         
  20   4  12         89.39         94.58        11.91 o                         
 -25   5  12         95.24         97.65        11.50 o                         
 -23   5  12        217.06        224.33        15.73 o                         
 -21   5  12         19.71         16.21         6.56 o                         
 -19   5  12          4.29          3.74         5.73 o                         
 -17   5  12        587.07        567.89        18.69 o                         
 -15   5  12       1740.51       1726.59        34.28 o                         
 -13   5  12        317.40        231.22        12.25 o                         
 -11   5  12        657.85        590.53        15.84 o                         
  -9   5  12        255.47        198.21        10.83 o                         
  -7   5  12       1896.25       1813.66        30.86 o                         
  -5   5  12        709.87        725.53        17.18 o                         
  -3   5  12        570.39        527.70        12.91 o                         
  -1   5  12        116.30         90.72         6.73 o                         
   1   5  12        365.62        346.40        11.22 o                         
   3   5  12        497.92        416.86        14.93 o                         
   5   5  12        119.08         95.82         8.07 o                         
   7   5  12       1760.76       1857.16        32.74 o                         
   9   5  12        583.03        648.41        15.86 o                         
  11   5  12        328.65        360.27        13.58 o                         
  13   5  12          5.49          5.47         4.88 o                         
  15   5  12          0.17          9.79         5.79 o                         
  17   5  12         89.41        139.07        14.07 o                         
  19   5  12         28.69         50.82        13.66 o                         
 -22   6  12         23.43         24.36         9.76 o                         
 -20   6  12          0.05         -6.01         6.01 o                         
 -18   6  12         15.67         11.34         6.71 o                         
 -16   6  12         36.63         46.07         8.37 o                         
 -14   6  12       1484.18       1534.03        48.85 o                         
 -12   6  12       1150.58       1038.98        25.97 o                         
 -10   6  12        485.56        531.12        18.39 o                         
  -8   6  12        396.57        414.77        19.00 o                         
  -6   6  12        161.76        135.62        10.24 o                         
  -4   6  12        112.63        109.96         9.31 o                         
  -2   6  12       1068.04        971.81        21.61 o                         
   0   6  12         35.11         31.77         5.15 o                         
   2   6  12        106.40         87.30        11.08 o                         
   4   6  12         78.24         82.21         8.33 o                         
   6   6  12         62.36         59.05         7.60 o                         
   8   6  12         30.90         35.61         6.47 o                         
  10   6  12        555.11        602.57        18.42 o                         
  12   6  12          2.06          8.37         5.88 o                         
  14   6  12          0.01         15.38        12.74 o                         
  16   6  12        691.20        800.67        59.37 o                         
 -17   7  12        210.68        215.47        18.93 o                         
 -15   7  12         69.69         61.51        10.88 o                         
 -13   7  12          0.26         -2.17         5.47 o                         
 -11   7  12          9.94          6.62         5.69 o                         
  -9   7  12         54.61         73.42        10.01 o                         
  -7   7  12        128.84        137.47        11.36 o                         
  -5   7  12          1.67          2.57         4.81 o                         
  -3   7  12        125.49        114.00        10.38 o                         
  -1   7  12        309.68        331.57        17.57 o                         
   1   7  12        147.05        135.61        13.56 o                         
   3   7  12       1209.34       1374.32        30.08 o                         
   5   7  12         71.69         69.45         8.91 o                         
   7   7  12        365.30        370.89        18.23 o                         
   9   7  12        362.30        405.50        20.87 o                         
  11   7  12        498.50        603.57        24.03 o                         
 -10   8  12          2.39          2.04         9.65 o                         
  -8   8  12        858.86       1007.52        26.21 o                         
  -6   8  12         51.65         55.90         9.01 o                         
  -4   8  12         65.08         69.60         9.80 o                         
  -2   8  12         82.32         71.35        11.19 o                         
   0   8  12        110.11         83.99        12.08 o                         
   2   8  12         15.65          0.26         7.33 o                         
   4   8  12        264.70        220.19        21.94 o                         
 -29   1  13          7.28          6.42         7.03 o                         
 -27   1  13          7.33          3.83         7.52 o                         
 -25   1  13        134.72        103.67        11.23 o                         
 -23   1  13       1390.15       1432.61        25.34 o                         
 -21   1  13       1442.46       1453.40        23.46 o                         
 -19   1  13         92.04        101.83         6.20 o                         
 -17   1  13         13.74          9.27         2.67 o                         
 -15   1  13         97.98        101.09         5.54 o                         
 -13   1  13        609.12        739.71        11.65 o                         
 -11   1  13        603.97        535.92         8.17 o                         
  -9   1  13       1413.95       1560.85        18.76 o                         
  -7   1  13       4045.47       4446.84        30.05 o                         
  -5   1  13       1985.83       2404.73        18.72 o                         
  -3   1  13        355.89        375.90         6.13 o                         
  -1   1  13       2330.63       2680.26        20.46 o                         
   1   1  13        471.66        519.60         7.39 o                         
   3   1  13         74.22        113.53         3.77 o                         
   5   1  13         78.44         71.76         3.42 o                         
   7   1  13        102.14        136.72         6.20 o                         
   9   1  13        659.03        688.79        13.46 o                         
  11   1  13       5238.57       5287.23        46.25 o                         
  13   1  13        486.83        573.82        14.85 o                         
  15   1  13         57.92         80.49         7.59 o                         
  17   1  13        604.91        611.49        16.97 o                         
  19   1  13        634.77        668.30        27.92 o                         
  21   1  13         95.67         64.86         9.38 o                         
  23   1  13        585.76        592.19        22.21 o                         
 -30   2  13         28.76         55.49        15.48 o                         
 -28   2  13          0.33          3.89         8.55 o                         
 -26   2  13        586.04        602.98        22.82 o                         
 -24   2  13        386.98        419.09        20.42 o                         
 -22   2  13         52.52         62.59         7.99 o                         
 -20   2  13         83.12         78.21         6.52 o                         
 -18   2  13         97.51         60.02         5.99 o                         
 -16   2  13        371.24        315.97        10.81 o                         
 -14   2  13        284.89        269.31         9.42 o                         
 -12   2  13       1020.74       1092.34        16.96 o                         
 -10   2  13        877.48        906.18        20.32 o                         
  -8   2  13       1710.99       1806.71        17.01 o                         
  -6   2  13        573.99        489.89         8.35 o                         
  -4   2  13        607.19        585.14         9.59 o                         
  -2   2  13       2239.13       2482.02        19.47 o                         
   0   2  13       4365.23       4754.83        33.11 o                         
   2   2  13        663.22        766.13        10.15 o                         
   4   2  13        897.50        893.57        11.89 o                         
   6   2  13       5729.46       5718.83        37.91 o                         
   8   2  13       1002.38        985.48        16.59 o                         
  10   2  13        285.92        279.94        10.33 o                         
  12   2  13         77.52         48.60         5.37 o                         
  14   2  13        160.87        137.80         9.40 o                         
  16   2  13        542.94        523.39        15.69 o                         
  18   2  13         61.51         45.18         6.85 o                         
  20   2  13         38.72         40.56         6.99 o                         
  22   2  13          0.23         -4.73         5.37 o                         
 -29   3  13        149.71        160.22        18.62 o                         
 -27   3  13        692.85        761.13        26.96 o                         
 -25   3  13       1361.85       1435.62        35.23 o                         
 -23   3  13         44.07         46.83         7.65 o                         
 -21   3  13        148.38        147.79        13.40 o                         
 -19   3  13        654.72        668.76        18.20 o                         
 -17   3  13         14.81         14.36         3.94 o                         
 -15   3  13         77.67         57.17         6.07 o                         
 -13   3  13          8.43          0.79         2.70 o                         
 -11   3  13        134.78         78.89         6.16 o                         
  -9   3  13          0.40         -0.98         2.22 o                         
  -7   3  13         11.03          8.75         2.41 o                         
  -5   3  13       2564.11       2651.28        26.12 o                         
  -3   3  13        523.31        575.45        10.39 o                         
  -1   3  13         71.83         77.28         5.43 o                         
   1   3  13       5479.54       5527.73        41.09 o                         
   3   3  13         85.67         77.89         5.37 o                         
   5   3  13       1875.51       1617.58        21.39 o                         
   7   3  13       1292.15       1259.44        19.29 o                         
   9   3  13        139.72         99.89         6.98 o                         
  11   3  13        380.13        364.28        12.77 o                         
  13   3  13        608.47        627.92        16.49 o                         
  15   3  13        152.36        133.80         9.67 o                         
  17   3  13        298.32        272.05        17.06 o                         
  19   3  13          3.75         -5.28         5.28 o                         
  21   3  13         57.49         55.29        10.62 o                         
 -26   4  13          6.38          1.04         5.99 o                         
 -24   4  13        549.88        552.19        20.27 o                         
 -22   4  13         98.53         87.49        10.11 o                         
 -20   4  13        102.57        103.10         9.81 o                         
 -18   4  13        303.18        294.31        13.98 o                         
 -16   4  13          0.21          0.96         3.53 o                         
 -14   4  13        156.44        143.14        10.52 o                         
 -12   4  13        111.43         98.84         8.72 o                         
 -10   4  13        268.91        238.00        10.54 o                         
  -8   4  13       1265.81       1300.38        27.76 o                         
  -6   4  13       2261.97       2059.04        26.77 o                         
  -4   4  13       1449.53       1423.81        20.21 o                         
  -2   4  13       1598.40       1479.76        20.85 o                         
   0   4  13        531.23        490.97        11.74 o                         
   2   4  13       1622.27       1732.46        22.94 o                         
   4   4  13        650.93        689.57        14.15 o                         
   6   4  13       7444.92       7111.06        64.17 o                         
   8   4  13        270.74        282.51        11.71 o                         
  10   4  13         16.27         19.37         4.98 o                         
  12   4  13         20.17         17.21         5.05 o                         
  14   4  13          8.50          7.84         4.54 o                         
  16   4  13         34.36         43.13         7.08 o                         
  18   4  13          0.94          1.07         5.54 o                         
  20   4  13        313.40        277.44        20.40 o                         
 -25   5  13          5.90          1.09         6.94 o                         
 -23   5  13        186.18        169.52        13.59 o                         
 -21   5  13        282.54        303.90        17.16 o                         
 -19   5  13         38.82         34.48         7.65 o                         
 -17   5  13         12.55          8.46         5.33 o                         
 -15   5  13         75.11         73.88         7.75 o                         
 -13   5  13        473.09        421.23        14.73 o                         
 -11   5  13         93.97         98.64         8.27 o                         
  -9   5  13         83.95         87.42         8.72 o                         
  -7   5  13       1000.78        926.93        22.00 o                         
  -5   5  13       2713.41       2627.75        34.99 o                         
  -3   5  13         70.97         67.79         6.40 o                         
  -1   5  13        363.87        314.39        11.39 o                         
   1   5  13        310.53        300.16        11.23 o                         
   3   5  13        138.48        135.28        10.06 o                         
   5   5  13       1082.58       1047.26        21.62 o                         
   7   5  13        867.87        785.15        25.68 o                         
   9   5  13        313.13        288.04        14.18 o                         
  11   5  13        163.66        166.53        14.05 o                         
  13   5  13         11.14          8.84         5.06 o                         
  15   5  13        202.89        215.76        14.84 o                         
  17   5  13         11.91         16.25         6.59 o                         
 -22   6  13         53.69         42.52        11.14 o                         
 -20   6  13        327.95        355.87        19.37 o                         
 -18   6  13          8.49         10.09         6.74 o                         
 -16   6  13        186.28        200.97        17.36 o                         
 -14   6  13        142.15        143.55        12.28 o                         
 -12   6  13       3649.30       3854.96        53.46 o                         
 -10   6  13          9.26         11.34         5.86 o                         
  -8   6  13         24.71         16.89         5.73 o                         
  -6   6  13        314.46        338.88        15.64 o                         
  -4   6  13        319.35        269.84        13.78 o                         
  -2   6  13        376.46        368.36        15.99 o                         
   0   6  13        400.56        336.09        14.30 o                         
   2   6  13          0.05          2.56         4.59 o                         
   4   6  13        274.81        321.21        15.17 o                         
   6   6  13         87.62        111.91        12.62 o                         
   8   6  13        381.53        394.98        22.38 o                         
  10   6  13         65.05         43.67         9.23 o                         
  12   6  13       1225.85       1368.37        30.17 o                         
  14   6  13        241.92        248.74        19.19 o                         
 -17   7  13        525.39        549.19        45.73 o                         
 -15   7  13          0.11          2.39         8.12 o                         
 -13   7  13        870.60        990.87        27.30 o                         
 -11   7  13        148.77        130.43        11.38 o                         
  -9   7  13         91.66         98.36        10.94 o                         
  -7   7  13        292.54        307.58        16.22 o                         
  -5   7  13         70.86         58.86         8.31 o                         
  -3   7  13        123.33        105.32         9.98 o                         
  -1   7  13         57.45         49.63         8.16 o                         
   1   7  13        216.41        205.90        16.36 o                         
   3   7  13         11.10         15.23         6.71 o                         
   5   7  13         75.45         63.06         8.35 o                         
   7   7  13         90.85         83.47        11.65 o                         
   9   7  13         18.31         18.72         8.18 o                         
  11   7  13        673.12        757.90        51.80 o                         
  -8   8  13         89.82         75.56        11.30 o                         
  -6   8  13         21.61         13.69         7.32 o                         
  -4   8  13         43.17         30.72        10.10 o                         
  -2   8  13        193.81        205.15        17.41 o                         
   0   8  13          2.89          5.66         7.86 o                         
   2   8  13        722.22        839.58        54.92 o                         
 -30   0  14         10.93        -13.96        13.96 o                         
 -28   0  14         87.49         77.44        24.39 o                         
 -26   0  14         75.74         44.41        19.56 o                         
 -24   0  14         56.63         57.09         9.65 o                         
 -22   0  14        374.44        351.27        21.62 o                         
 -20   0  14        634.50        654.51        19.29 o                         
 -18   0  14        156.05        202.73        12.24 o                         
 -16   0  14       1508.16       1508.05        23.52 o                         
 -14   0  14        544.82        466.67        11.55 o                         
 -12   0  14       1315.53       1282.50        20.88 o                         
 -10   0  14      12169.61      12413.56       105.35 o                         
  -8   0  14       7204.50       7621.52        69.72 o                         
  -6   0  14        133.84        109.57         6.45 o                         
  -4   0  14       5894.18       6871.71        57.17 o                         
  -2   0  14       4949.98       5906.10        45.85 o                         
   0   0  14        781.72        951.65        13.12 o                         
   2   0  14       1206.60       1292.43        16.43 o                         
   4   0  14         39.02         87.54         5.86 o                         
   6   0  14        242.01        225.33         8.83 o                         
   8   0  14       1749.17       1722.50        24.62 o                         
  10   0  14         44.91         22.74         5.45 o                         
  12   0  14       2913.79       2462.08        66.18 o                         
  14   0  14          0.44          7.20         7.28 o                         
  16   0  14        893.45        841.85        43.29 o                         
  18   0  14       4948.30       5155.20        81.67 o                         
  20   0  14        544.70        607.77        30.13 o                         
  22   0  14        155.06        147.70        17.30 o                         
 -29   1  14         74.89         69.46        12.91 o                         
 -27   1  14        105.87         79.59        12.15 o                         
 -25   1  14        703.80        709.07        23.28 o                         
 -23   1  14        100.06        104.92         8.77 o                         
 -21   1  14        342.01        332.01        13.21 o                         
 -19   1  14          1.08         -0.74         2.49 o                         
 -17   1  14        101.17         93.38         5.63 o                         
 -15   1  14         44.66         38.97         3.71 o                         
 -13   1  14        207.40        162.76         6.30 o                         
 -11   1  14        657.17        700.76         9.66 o                         
  -9   1  14       8543.61       9105.43        54.40 o                         
  -7   1  14          4.02         29.71         2.22 o                         
  -5   1  14       3673.21       3631.52        25.81 o                         
  -3   1  14       1514.05       1546.74        16.53 o                         
  -1   1  14        532.16        393.14         7.34 o                         
   1   1  14        935.73        946.37         9.08 o                         
   3   1  14       1995.42       2309.35        17.83 o                         
   5   1  14        391.03        408.83         8.84 o                         
   7   1  14        246.62        275.43         7.91 o                         
   9   1  14       3492.70       3442.88        34.35 o                         
  11   1  14       2747.19       2521.24        36.52 o                         
  13   1  14       1374.28       1350.94        23.44 o                         
  15   1  14          4.30          1.69         3.83 o                         
  17   1  14        389.89        427.30        17.77 o                         
  19   1  14        192.77        180.87        13.38 o                         
  21   1  14          3.57          5.13         6.20 o                         
  23   1  14       1456.67       1494.39        38.89 o                         
 -30   2  14         48.13         64.51        22.35 o                         
 -28   2  14        141.77        133.76        14.54 o                         
 -26   2  14         29.63         21.47         7.36 o                         
 -24   2  14       1873.28       1913.29        39.14 o                         
 -22   2  14        430.92        340.71        14.78 o                         
 -20   2  14        156.72        163.54        10.67 o                         
 -18   2  14        289.87        240.57        10.94 o                         
 -16   2  14        112.62         69.82         6.39 o                         
 -14   2  14         75.31         73.00         5.83 o                         
 -12   2  14        382.39        465.52        11.10 o                         
 -10   2  14       2503.98       2613.09        27.73 o                         
  -8   2  14       2633.79       2813.52        23.33 o                         
  -6   2  14        452.54        477.39        10.79 o                         
  -4   2  14        227.84        232.28         6.31 o                         
  -2   2  14       1178.13       1316.50        13.12 o                         
   0   2  14        206.14        171.69         7.08 o                         
   2   2  14       3134.55       3319.66        25.22 o                         
   4   2  14        537.74        486.45         8.88 o                         
   6   2  14       5594.11       5515.33        43.41 o                         
   8   2  14       5554.83       5705.19        48.92 o                         
  10   2  14       2108.49       1974.56        25.84 o                         
  12   2  14        882.75        874.56        17.36 o                         
  14   2  14        172.00        141.26         9.72 o                         
  16   2  14        150.87        129.43         9.69 o                         
  18   2  14          7.93          6.16         5.21 o                         
  20   2  14          4.33          0.12         5.77 o                         
  22   2  14        967.92       1098.64        33.02 o                         
 -27   3  14         46.50         46.41        10.52 o                         
 -25   3  14         36.01         40.73         9.59 o                         
 -23   3  14        380.06        345.30        16.31 o                         
 -21   3  14          1.99         -4.15         4.15 o                         
 -19   3  14         10.18         10.96         4.21 o                         
 -17   3  14        274.05        270.78        12.50 o                         
 -15   3  14        206.31        152.36        13.67 o                         
 -13   3  14        257.72        188.18         9.73 o                         
 -11   3  14         12.45         27.83         4.41 o                         
  -9   3  14         53.06         38.99         4.59 o                         
  -7   3  14         39.52         50.21         4.26 o                         
  -5   3  14       3714.17       3837.06        34.00 o                         
  -3   3  14       2161.63       2176.00        26.71 o                         
  -1   3  14       4816.11       5062.13        43.07 o                         
   1   3  14       8474.68       8248.79        56.25 o                         
   3   3  14        214.26        230.54         9.76 o                         
   5   3  14         29.13         11.95         3.28 o                         
   7   3  14        261.08        261.07        10.04 o                         
   9   3  14         33.92         22.92         4.24 o                         
  11   3  14         12.18         11.10         4.44 o                         
  13   3  14        264.08        235.56        14.06 o                         
  15   3  14       1176.17       1173.23        25.96 o                         
  17   3  14          0.24         -4.45         4.45 o                         
  19   3  14         21.25         13.64         6.34 o                         
  21   3  14         89.43         83.75        11.82 o                         
 -26   4  14        177.02        191.11        20.66 o                         
 -24   4  14          8.92          8.03         5.94 o                         
 -22   4  14         19.52         22.36         6.28 o                         
 -20   4  14        345.35        330.79        30.56 o                         
 -18   4  14       1419.78       1376.99        25.56 o                         
 -16   4  14        186.34        154.82        10.11 o                         
 -14   4  14         76.80         63.53         7.98 o                         
 -12   4  14          0.00         -2.88         2.88 o                         
 -10   4  14          0.80         -2.80         3.17 o                         
  -8   4  14          9.90          6.50         3.10 o                         
  -6   4  14       1918.83       1767.60        28.91 o                         
  -4   4  14       5166.02       4946.76        57.27 o                         
  -2   4  14        118.61        127.21         7.47 o                         
   0   4  14        498.63        480.08        11.81 o                         
   2   4  14        422.39        410.00        12.19 o                         
   4   4  14       1571.04       1741.13        26.95 o                         
   6   4  14        557.21        589.76        14.21 o                         
   8   4  14         78.06         63.21         6.09 o                         
  10   4  14         54.32         54.27         5.85 o                         
  12   4  14          1.37          3.02         3.84 o                         
  14   4  14         30.30         31.81         6.38 o                         
  16   4  14       1790.56       2067.00        47.38 o                         
  18   4  14         78.15         69.46        10.74 o                         
  20   4  14        235.85        198.22        35.25 o                         
 -25   5  14          0.75         27.82        16.04 o                         
 -23   5  14        192.05        182.97        14.60 o                         
 -21   5  14        617.07        692.37        22.11 o                         
 -19   5  14        219.04        211.85        14.37 o                         
 -17   5  14        131.14        100.30        10.01 o                         
 -15   5  14         47.36         34.10         6.41 o                         
 -13   5  14          4.43         -0.41         3.76 o                         
 -11   5  14       1827.28       1938.92        33.80 o                         
  -9   5  14       1484.20       1482.81        40.66 o                         
  -7   5  14        597.82        574.39        15.89 o                         
  -5   5  14       2356.26       2365.31        33.29 o                         
  -3   5  14          0.31         -2.76         3.73 o                         
  -1   5  14         30.32         13.79         5.86 o                         
   1   5  14        190.06        194.40        10.11 o                         
   3   5  14        326.93        306.17        13.29 o                         
   5   5  14         84.38         53.27         6.62 o                         
   7   5  14         46.36         40.32         6.35 o                         
   9   5  14        585.76        586.12        17.46 o                         
  11   5  14        205.84        241.53        13.87 o                         
  13   5  14         15.29         18.04         6.53 o                         
  15   5  14         95.88         94.75        10.90 o                         
  17   5  14        132.69        173.02        16.25 o                         
 -20   6  14         91.45        115.93        12.32 o                         
 -18   6  14        349.63        397.75        20.06 o                         
 -16   6  14         35.53         27.56         8.48 o                         
 -14   6  14        119.50        138.14        12.26 o                         
 -12   6  14          0.15          4.09         4.78 o                         
 -10   6  14        203.58        210.41        12.84 o                         
  -8   6  14        179.03        171.56        11.73 o                         
  -6   6  14         53.61         53.70         8.15 o                         
  -4   6  14        476.79        437.00        15.86 o                         
  -2   6  14         23.99         15.52         6.00 o                         
   0   6  14          0.13         -1.36         4.30 o                         
   2   6  14          0.49         -3.30         5.10 o                         
   4   6  14        356.78        371.74        16.58 o                         
   6   6  14        408.60        444.03        17.18 o                         
   8   6  14         21.77         20.17         6.01 o                         
  10   6  14        625.96        719.21        23.85 o                         
  12   6  14        170.71        205.13        13.69 o                         
  14   6  14        215.44        226.79        19.40 o                         
 -17   7  14          6.93          9.22        16.45 o                         
 -15   7  14       1253.20       1480.38        45.37 o                         
 -13   7  14        714.49        799.85        25.02 o                         
 -11   7  14        155.16        133.04        14.19 o                         
  -9   7  14       1550.33       1647.84        40.33 o                         
  -7   7  14        220.77        227.62        14.61 o                         
  -5   7  14        122.60        108.04        10.45 o                         
  -3   7  14        145.56        122.21        11.45 o                         
  -1   7  14        586.37        631.14        20.96 o                         
   1   7  14         73.28        102.96        12.22 o                         
   3   7  14        223.77        237.29        16.14 o                         
   5   7  14         80.71         48.17         7.96 o                         
   7   7  14         76.36         78.55         8.99 o                         
   9   7  14        154.60        139.59        12.36 o                         
  -6   8  14        291.48        312.23        20.24 o                         
  -4   8  14         97.66        113.88        14.41 o                         
  -2   8  14         50.45         62.96        16.62 o                         
   0   8  14          5.80          8.14        16.15 o                         
 -29   1  15         37.20         53.33        23.93 o                         
 -27   1  15        103.05         96.76        13.66 o                         
 -25   1  15        104.12        110.19        11.89 o                         
 -23   1  15         61.61         75.60         7.80 o                         
 -21   1  15        413.40        379.57        15.40 o                         
 -19   1  15        254.39        221.37        10.53 o                         
 -17   1  15       5029.25       5152.53        45.98 o                         
 -15   1  15       2571.54       2645.60        29.11 o                         
 -13   1  15        530.57        561.28        11.97 o                         
 -11   1  15       2063.94       2142.53        20.19 o                         
  -9   1  15        721.68        665.77        13.64 o                         
  -7   1  15       2442.33       2476.00        20.31 o                         
  -5   1  15       4071.16       4096.00        28.77 o                         
  -3   1  15         14.98         14.48         2.15 o                         
  -1   1  15        152.58        118.56         3.91 o                         
   1   1  15       3258.49       3430.89        21.85 o                         
   3   1  15       2966.18       3116.57        25.79 o                         
   5   1  15         12.80         17.67         2.99 o                         
   7   1  15       4433.13       4437.22        51.86 o                         
   9   1  15        284.14        280.77        10.03 o                         
  11   1  15        335.20        304.52        12.11 o                         
  13   1  15       2830.63       2710.75        35.81 o                         
  15   1  15         24.27         10.42         4.93 o                         
  17   1  15        177.04        159.88        12.57 o                         
  19   1  15        514.79        530.55        20.61 o                         
  21   1  15          8.78         12.82         6.48 o                         
 -28   2  15        126.72        127.22        20.92 o                         
 -26   2  15        578.57        561.63        22.41 o                         
 -24   2  15        166.52        158.58        13.86 o                         
 -22   2  15        507.67        544.98        16.28 o                         
 -20   2  15        227.01        195.08        12.69 o                         
 -18   2  15          0.55          0.59         3.23 o                         
 -16   2  15        465.82        391.53        15.35 o                         
 -14   2  15        162.57        163.43         8.34 o                         
 -12   2  15       1488.15       1558.16        21.36 o                         
 -10   2  15       1977.44       1977.61        25.06 o                         
  -8   2  15        880.67        912.20        12.10 o                         
  -6   2  15        201.34        167.43         5.80 o                         
  -4   2  15         27.50         40.35         3.42 o                         
  -2   2  15        113.54        126.98         4.87 o                         
   0   2  15        328.19        230.96         5.98 o                         
   2   2  15        167.18        160.10         5.62 o                         
   4   2  15        146.72        155.48         6.09 o                         
   6   2  15        531.22        477.81        10.72 o                         
   8   2  15       2690.59       2484.98        29.09 o                         
  10   2  15       2101.60       2228.42        28.24 o                         
  12   2  15        187.99        124.94         8.20 o                         
  14   2  15          0.47          0.47         4.12 o                         
  16   2  15        113.25        104.25         9.20 o                         
  18   2  15         66.02         45.09         7.99 o                         
  20   2  15          5.10         10.20         7.25 o                         
  22   2  15        259.40        296.81        22.01 o                         
 -27   3  15        523.92        553.18        25.16 o                         
 -25   3  15         12.35         -2.48         6.78 o                         
 -23   3  15        316.09        317.18        16.76 o                         
 -21   3  15         60.70         66.68         7.56 o                         
 -19   3  15          9.24         14.06         4.53 o                         
 -17   3  15          7.55          1.91         3.52 o                         
 -15   3  15         26.52          3.14         3.40 o                         
 -13   3  15         34.40         31.80         4.79 o                         
 -11   3  15       1123.54        943.57        17.92 o                         
  -9   3  15        848.93        772.14        15.61 o                         
  -7   3  15       1190.88       1172.15        18.90 o                         
  -5   3  15        169.16        198.81         8.74 o                         
  -3   3  15        266.06        253.29        13.92 o                         
  -1   3  15        231.99        207.42         8.89 o                         
   1   3  15       4112.88       4084.99        38.85 o                         
   3   3  15         76.53         69.42         4.66 o                         
   5   3  15         40.68         55.11         5.69 o                         
   7   3  15         21.74         16.55         3.91 o                         
   9   3  15         21.79          8.28         3.29 o                         
  11   3  15         72.91         39.58         5.51 o                         
  13   3  15         62.95         55.88         6.82 o                         
  15   3  15        609.38        682.05        20.22 o                         
  17   3  15          1.32         -5.06         5.20 o                         
  19   3  15         41.07         42.09         8.31 o                         
  21   3  15        140.67        155.40        29.83 o                         
 -26   4  15         20.80         13.52         8.41 o                         
 -24   4  15         21.28         20.67         7.23 o                         
 -22   4  15         31.10         26.11         6.87 o                         
 -20   4  15          0.92         -1.49         4.70 o                         
 -18   4  15          5.18         11.49         4.74 o                         
 -16   4  15        395.32        395.32        14.29 o                         
 -14   4  15          2.39         -1.75         3.20 o                         
 -12   4  15        441.43        353.49        12.34 o                         
 -10   4  15        913.45        807.38        17.23 o                         
  -8   4  15       2039.76       2085.73        32.68 o                         
  -6   4  15       7210.93       7536.24        73.26 o                         
  -4   4  15       1437.26       1442.58        21.19 o                         
  -2   4  15         38.53         34.59         4.47 o                         
   0   4  15       1577.52       1543.27        22.18 o                         
   2   4  15       2458.49       2419.75        33.18 o                         
   4   4  15         91.91         75.97         7.22 o                         
   6   4  15       1749.79       1556.28        26.28 o                         
   8   4  15        108.56         85.64         7.99 o                         
  10   4  15        148.24        164.47         9.62 o                         
  12   4  15         91.54         65.45         7.57 o                         
  14   4  15         22.26         36.20         6.63 o                         
  16   4  15        112.52        126.56        11.57 o                         
  18   4  15          5.57         15.00         7.49 o                         
 -23   5  15         14.24          8.13         6.94 o                         
 -21   5  15          0.00         -4.93         4.93 o                         
 -19   5  15        267.05        255.43        15.33 o                         
 -17   5  15        168.58        178.41        11.75 o                         
 -15   5  15         23.99         13.49         4.97 o                         
 -13   5  15        129.45        144.36        11.72 o                         
 -11   5  15        634.29        613.17        19.09 o                         
  -9   5  15        183.68        195.34        16.12 o                         
  -7   5  15       1636.23       1526.33        26.70 o                         
  -5   5  15        380.70        364.29        14.64 o                         
  -3   5  15        114.00        104.29         8.51 o                         
  -1   5  15        110.08         94.68         7.21 o                         
   1   5  15        614.33        602.42        16.24 o                         
   3   5  15        908.75        827.41        24.96 o                         
   5   5  15        316.31        301.70        14.39 o                         
   7   5  15          1.76          1.77         4.38 o                         
   9   5  15         45.40         56.98        10.08 o                         
  11   5  15        817.23        901.28        22.37 o                         
  13   5  15          8.58          8.36         7.57 o                         
  15   5  15        359.30        387.86        20.20 o                         
  17   5  15        189.62        157.89        31.63 o                         
 -20   6  15         55.01         69.91        10.57 o                         
 -18   6  15        207.58        240.57        24.27 o                         
 -16   6  15        462.73        516.58        23.28 o                         
 -14   6  15          9.57         25.65         7.46 o                         
 -12   6  15        173.71        163.23        13.06 o                         
 -10   6  15        301.94        289.36        15.25 o                         
  -8   6  15         20.41         14.01         5.57 o                         
  -6   6  15         92.86         76.08         8.41 o                         
  -4   6  15        496.34        492.95        18.29 o                         
  -2   6  15        632.72        649.03        18.45 o                         
   0   6  15        357.46        384.92        17.85 o                         
   2   6  15          5.57          0.49         4.70 o                         
   4   6  15        234.61        259.65        14.26 o                         
   6   6  15          1.03          2.75         5.10 o                         
   8   6  15        101.61         87.01         9.34 o                         
  10   6  15         27.60         30.66         9.06 o                         
  12   6  15       1474.79       1681.66        32.74 o                         
 -15   7  15       1579.62       1763.86        42.50 o                         
 -13   7  15          1.43         -1.75         6.35 o                         
 -11   7  15        246.67        275.89        16.22 o                         
  -9   7  15         31.58         39.41         7.59 o                         
  -7   7  15          0.25         -1.85         5.60 o                         
  -5   7  15        193.98        177.96        13.03 o                         
  -3   7  15        144.46        130.34        12.01 o                         
  -1   7  15         27.42         41.17         7.78 o                         
   1   7  15        551.01        574.41        24.25 o                         
   3   7  15        208.24        229.64        16.30 o                         
   5   7  15         21.45         29.73         8.87 o                         
   7   7  15        755.53        856.17        34.79 o                         
 -28   0  16        155.99        135.11        29.67 o                         
 -26   0  16       2239.00       2251.54        62.16 o                         
 -24   0  16        696.78        737.79        27.73 o                         
 -22   0  16       6694.65       7070.52        96.93 o                         
 -20   0  16        339.88        294.29        24.44 o                         
 -18   0  16       1869.48       1836.59        32.61 o                         
 -16   0  16       1361.65       1326.29        49.67 o                         
 -14   0  16       3205.02       3281.78        36.95 o                         
 -12   0  16       3141.75       2934.37        36.41 o                         
 -10   0  16       1062.86        880.72        17.13 o                         
  -8   0  16        138.61        122.14         7.42 o                         
  -6   0  16       1509.90       1547.27        28.66 o                         
  -4   0  16        680.30        759.91        12.26 o                         
  -2   0  16       2825.20       3408.35        31.65 o                         
   0   0  16        435.51        547.04        10.28 o                         
   2   0  16          2.11          4.53         2.09 o                         
   4   0  16        152.58        173.20         8.39 o                         
   6   0  16        451.71        421.03        13.05 o                         
   8   0  16       1017.02        920.14        21.85 o                         
  10   0  16          1.76         -3.29         3.29 o                         
  12   0  16        185.16        159.95        14.69 o                         
  14   0  16       3438.19       3536.00       103.97 o                         
  16   0  16       1438.75       1304.71        36.89 o                         
  18   0  16        308.64        301.31        25.62 o                         
  20   0  16        153.29        137.54        18.53 o                         
  22   0  16        317.32        398.07        28.21 o                         
 -29   1  16         21.36         -0.70         9.16 o                         
 -27   1  16          8.45         14.90         8.97 o                         
 -25   1  16        532.05        590.10        19.49 o                         
 -23   1  16       1963.95       2038.44        31.88 o                         
 -21   1  16        596.71        597.38        15.34 o                         
 -19   1  16       1031.43       1041.88        20.84 o                         
 -17   1  16        800.77        867.59        20.51 o                         
 -15   1  16        287.17        276.95        11.03 o                         
 -13   1  16       4085.47       4187.58        49.38 o                         
 -11   1  16       3831.36       4065.45        33.55 o                         
  -9   1  16        430.17        379.76        10.97 o                         
  -7   1  16          6.88         24.53         3.23 o                         
  -5   1  16         15.91         36.46         2.66 o                         
  -3   1  16       1126.59       1106.22        12.49 o                         
  -1   1  16       2570.95       2697.85        22.69 o                         
   1   1  16        526.87        513.98         8.26 o                         
   3   1  16        367.09        438.86         8.16 o                         
   5   1  16       2558.01       2608.27        31.01 o                         
   7   1  16          3.88          6.87         2.89 o                         
   9   1  16       2619.87       2566.51        39.37 o                         
  11   1  16       1412.18       1322.07        22.90 o                         
  13   1  16       2230.99       2239.88        37.29 o                         
  15   1  16        232.33        222.44        14.39 o                         
  17   1  16         56.28         59.90         8.96 o                         
  19   1  16        434.13        410.91        20.56 o                         
  21   1  16        972.19       1106.10        34.15 o                         
 -28   2  16         21.87         22.05         8.53 o                         
 -26   2  16        311.83        301.59        27.64 o                         
 -24   2  16        311.69        275.69        18.13 o                         
 -22   2  16       2082.51       2133.01        32.97 o                         
 -20   2  16        951.70        891.15        22.37 o                         
 -18   2  16        523.04        481.66        13.82 o                         
 -16   2  16        133.59         82.67         6.56 o                         
 -14   2  16       3206.17       3296.02        34.72 o                         
 -12   2  16       8539.76       8863.19        67.09 o                         
 -10   2  16          0.91          4.77         2.79 o                         
  -8   2  16       1181.21       1153.96        14.26 o                         
  -6   2  16         68.48         64.87         4.10 o                         
  -4   2  16       3150.49       3091.48        25.76 o                         
  -2   2  16          5.76          0.94         2.06 o                         
   0   2  16          9.64          8.82         2.04 o                         
   2   2  16        294.99        257.91         6.71 o                         
   4   2  16         87.01         89.72         5.02 o                         
   6   2  16       3134.05       2970.83        30.65 o                         
   8   2  16       4041.28       4021.46        39.91 o                         
  10   2  16       1021.14        890.29        17.36 o                         
  12   2  16         27.64         19.58         4.44 o                         
  14   2  16          0.07         -3.94         3.94 o                         
  16   2  16        416.77        403.60        17.44 o                         
  18   2  16        236.44        235.26        15.48 o                         
  20   2  16         57.10         53.42         9.64 o                         
 -27   3  16        750.24        753.88        43.55 o                         
 -25   3  16          7.16          6.08         6.87 o                         
 -23   3  16        325.15        338.17        17.26 o                         
 -21   3  16         15.96         18.18         5.39 o                         
 -19   3  16       1013.33        925.99        20.40 o                         
 -17   3  16         66.73         52.27         6.25 o                         
 -15   3  16        334.73        257.59        16.48 o                         
 -13   3  16        141.18        142.14         8.85 o                         
 -11   3  16        282.69        211.46        10.28 o                         
  -9   3  16       2469.22       2372.42        29.75 o                         
  -7   3  16        717.32        767.19        14.35 o                         
  -5   3  16       1402.82       1291.23        19.08 o                         
  -3   3  16        213.91        254.40         8.63 o                         
  -1   3  16         55.11         42.29         4.05 o                         
   1   3  16       1335.91       1290.30        18.12 o                         
   3   3  16       2764.66       2550.25        31.95 o                         
   5   3  16       2131.22       2150.94        26.62 o                         
   7   3  16         12.86         17.02         4.10 o                         
   9   3  16        161.52        154.18         8.99 o                         
  11   3  16        281.91        281.66        13.21 o                         
  13   3  16        490.72        500.63        15.62 o                         
  15   3  16         14.06         15.44         5.86 o                         
  17   3  16          0.33         -3.76         5.41 o                         
  19   3  16        254.22        263.84        18.79 o                         
 -26   4  16          7.23          3.39         7.32 o                         
 -24   4  16          0.16         -0.22         5.78 o                         
 -22   4  16         28.87         15.74         6.22 o                         
 -20   4  16        195.01        161.27        12.22 o                         
 -18   4  16       1054.66       1042.54        22.56 o                         
 -16   4  16          1.47          6.38         4.47 o                         
 -14   4  16         60.69         36.81         5.64 o                         
 -12   4  16        137.16        127.18        11.88 o                         
 -10   4  16        279.80        245.55        13.40 o                         
  -8   4  16         89.08        109.45         9.27 o                         
  -6   4  16       1971.03       1916.96        31.27 o                         
  -4   4  16       2252.77       2051.81        26.40 o                         
  -2   4  16        521.10        447.94        11.94 o                         
   0   4  16         86.12         92.05         6.90 o                         
   2   4  16        204.86        213.33        10.28 o                         
   4   4  16        217.48        290.72        13.88 o                         
   6   4  16        123.21        125.95         9.47 o                         
   8   4  16         15.80          8.64         4.78 o                         
  10   4  16          7.98          3.57         4.63 o                         
  12   4  16         15.86         14.13         6.49 o                         
  14   4  16        213.98        261.57        25.55 o                         
  16   4  16        363.22        393.94        20.11 o                         
  18   4  16          3.70          8.20         7.39 o                         
 -23   5  16         47.71         55.35         9.74 o                         
 -21   5  16          0.21         -4.62         5.52 o                         
 -19   5  16         10.29          4.76         5.74 o                         
 -17   5  16        297.83        283.66        15.24 o                         
 -15   5  16        429.17        409.34        19.38 o                         
 -13   5  16         16.90          5.90         7.91 o                         
 -11   5  16        926.10        915.50        23.39 o                         
  -9   5  16          9.84          6.19         5.15 o                         
  -7   5  16        724.58        626.67        17.19 o                         
  -5   5  16        272.11        272.71        13.48 o                         
  -3   5  16         23.12         20.12         5.30 o                         
  -1   5  16         68.81         58.70         6.26 o                         
   1   5  16        254.84        248.89        12.69 o                         
   3   5  16        910.67        912.06        30.06 o                         
   5   5  16         78.56         43.49         7.36 o                         
   7   5  16        195.86        237.34        13.32 o                         
   9   5  16         32.87         28.65         6.14 o                         
  11   5  16          0.53          3.22         4.98 o                         
  13   5  16         19.10          8.73         6.64 o                         
  15   5  16        166.76        193.40        15.20 o                         
 -20   6  16        702.48        845.78        29.34 o                         
 -18   6  16        424.51        431.19        27.76 o                         
 -16   6  16       1357.53       1352.16        65.41 o                         
 -14   6  16        363.73        366.18        19.43 o                         
 -12   6  16        120.38        136.43        12.39 o                         
 -10   6  16         96.21        100.59         9.69 o                         
  -8   6  16          9.52          0.45         4.33 o                         
  -6   6  16         49.89         48.33         7.17 o                         
  -4   6  16         11.20         12.36         5.72 o                         
  -2   6  16        156.31        166.40        12.69 o                         
   0   6  16          0.24          5.34         4.90 o                         
   2   6  16        686.20        783.75        23.99 o                         
   4   6  16         76.14         65.45        11.57 o                         
   6   6  16         60.46         72.24         8.64 o                         
   8   6  16        110.33        116.83        10.22 o                         
  10   6  16        407.96        431.19        23.13 o                         
  12   6  16         61.74         69.77         9.61 o                         
 -15   7  16        116.49         65.21        12.70 o                         
 -13   7  16         69.81         46.04         8.59 o                         
 -11   7  16         25.28         16.01         7.13 o                         
  -9   7  16        121.42        142.93        12.25 o                         
  -7   7  16        252.42        243.10        20.59 o                         
  -5   7  16          1.09          0.01         5.26 o                         
  -3   7  16        151.58        166.67        13.63 o                         
  -1   7  16        188.92        181.17        14.14 o                         
   1   7  16        360.28        403.51        36.72 o                         
   3   7  16         19.89         28.27         7.88 o                         
   5   7  16         32.57         56.39        13.06 o                         
   7   7  16          2.12         -8.62         8.62 o                         
 -29   1  17        257.48        302.50        33.77 o                         
 -27   1  17       2027.78       2064.08        85.86 o                         
 -25   1  17        144.65        156.47        12.82 o                         
 -23   1  17         26.42         26.42         5.93 o                         
 -21   1  17        357.33        352.24        13.76 o                         
 -19   1  17         12.19         10.18         3.87 o                         
 -17   1  17       2815.22       2940.69        36.10 o                         
 -15   1  17        512.13        451.84        11.60 o                         
 -13   1  17       1210.88       1248.29        18.92 o                         
 -11   1  17       1368.00       1508.64        18.28 o                         
  -9   1  17        257.30        185.62         7.11 o                         
  -7   1  17        355.96        427.00        10.27 o                         
  -5   1  17          0.16          0.92         1.92 o                         
  -3   1  17        117.82        121.04         4.38 o                         
  -1   1  17        214.50        205.83         4.75 o                         
   1   1  17       2042.88       1955.97        17.82 o                         
   3   1  17         79.07         55.91         3.87 o                         
   5   1  17        314.68        284.73         9.51 o                         
   7   1  17       2198.97       2162.81        26.44 o                         
   9   1  17        589.57        661.43        14.49 o                         
  11   1  17        920.49        921.85        27.01 o                         
  13   1  17        104.12        114.50        10.25 o                         
  15   1  17         90.32         87.98         9.80 o                         
  17   1  17         30.60         37.81         8.97 o                         
  19   1  17        341.41        319.76        18.47 o                         
  21   1  17       3929.83       4411.44        69.99 o                         
 -28   2  17          7.21          2.45         7.66 o                         
 -26   2  17       1364.41       1541.17        37.53 o                         
 -24   2  17         99.87         87.58        11.09 o                         
 -22   2  17        347.07        347.64        15.31 o                         
 -20   2  17        164.99        138.68         9.60 o                         
 -18   2  17          4.14         -1.95         2.87 o                         
 -16   2  17         21.53         30.85         4.64 o                         
 -14   2  17        508.16        502.13        14.61 o                         
 -12   2  17        129.23        134.20         7.73 o                         
 -10   2  17         64.48         68.03         5.54 o                         
  -8   2  17         42.52         56.18         3.95 o                         
  -6   2  17       1951.33       1875.09        19.40 o                         
  -4   2  17       1168.87       1261.96        17.00 o                         
  -2   2  17         13.46          7.74         2.61 o                         
   0   2  17       1482.28       1461.44        17.57 o                         
   2   2  17        404.58        389.52         8.02 o                         
   4   2  17       2158.42       2114.76        21.57 o                         
   6   2  17        310.37        278.50         9.69 o                         
   8   2  17          4.11          6.73         3.51 o                         
  10   2  17         71.19         85.35         6.88 o                         
  12   2  17        121.33        104.78         8.55 o                         
  14   2  17         59.74         45.28         6.60 o                         
  16   2  17        559.12        546.73        21.12 o                         
  18   2  17          9.75         18.37         6.64 o                         
  20   2  17        735.22        840.55        26.32 o                         
 -27   3  17        254.12        254.18        29.95 o                         
 -25   3  17         22.51          7.86         7.23 o                         
 -23   3  17         13.84          2.41         6.43 o                         
 -21   3  17          8.95          4.90         4.75 o                         
 -19   3  17        110.00         66.23         7.32 o                         
 -17   3  17          4.84          6.10         3.68 o                         
 -15   3  17       1579.17       1435.77        24.54 o                         
 -13   3  17        305.26        258.14        11.94 o                         
 -11   3  17        824.05        861.60        18.20 o                         
  -9   3  17       1512.49       1520.70        21.72 o                         
  -7   3  17         24.87         16.92         4.17 o                         
  -5   3  17        183.60        186.14         8.77 o                         
  -3   3  17         24.76         16.89         5.00 o                         
  -1   3  17         65.22         78.62         5.53 o                         
   1   3  17        624.24        494.51        10.57 o                         
   3   3  17        610.42        538.35        13.09 o                         
   5   3  17        148.96        151.98        10.03 o                         
   7   3  17        147.92        132.46         9.42 o                         
   9   3  17        152.73        148.57         9.72 o                         
  11   3  17        868.63        875.17        19.92 o                         
  13   3  17         37.75         40.35         6.23 o                         
  15   3  17         90.46         93.76         9.93 o                         
  17   3  17         29.68         33.08         7.42 o                         
  19   3  17          9.73          8.48        11.40 o                         
 -26   4  17          3.52          7.79         8.38 o                         
 -24   4  17         15.64          7.32         6.60 o                         
 -22   4  17         41.60         26.49         6.79 o                         
 -20   4  17        202.23        197.30        12.36 o                         
 -18   4  17         12.12         15.62         5.24 o                         
 -16   4  17       1916.95       1961.11        31.03 o                         
 -14   4  17        188.65        139.45         9.63 o                         
 -12   4  17          5.95         24.07         5.66 o                         
 -10   4  17       2998.17       3130.47        43.15 o                         
  -8   4  17       4279.14       4214.38        60.21 o                         
  -6   4  17        445.74        431.06        14.75 o                         
  -4   4  17        367.40        315.60        13.04 o                         
  -2   4  17        218.58        188.21         9.45 o                         
   0   4  17        446.77        448.95        12.51 o                         
   2   4  17       5486.90       5351.11        56.91 o                         
   4   4  17       1130.31       1086.35        27.47 o                         
   6   4  17        303.72        310.36        15.47 o                         
   8   4  17         14.41         13.80         5.91 o                         
  10   4  17        124.81        109.83         9.56 o                         
  12   4  17         12.86         14.62         6.25 o                         
  14   4  17        774.78        817.08        27.45 o                         
  16   4  17        194.18        175.59        15.56 o                         
 -23   5  17         26.89         24.45         7.23 o                         
 -21   5  17         33.65         32.62         7.96 o                         
 -19   5  17        771.28        782.81        23.08 o                         
 -17   5  17         56.07         45.98         8.35 o                         
 -15   5  17        210.94        244.87        19.35 o                         
 -13   5  17          0.49         -4.77         4.77 o                         
 -11   5  17        536.68        522.08        18.08 o                         
  -9   5  17       1687.13       1753.31        32.71 o                         
  -7   5  17          8.77          2.36         3.98 o                         
  -5   5  17          0.48         -1.72         3.50 o                         
  -3   5  17        574.66        491.50        15.52 o                         
  -1   5  17        149.56        122.68         8.69 o                         
   1   5  17       1484.82       1444.76        26.07 o                         
   3   5  17        779.90        679.92        21.79 o                         
   5   5  17        151.88        147.57        10.70 o                         
   7   5  17         17.05         10.11         4.97 o                         
   9   5  17         11.13         10.63         5.29 o                         
  11   5  17        268.03        296.19        15.94 o                         
  13   5  17        119.44        155.03        13.25 o                         
  15   5  17        194.90        204.95        18.51 o                         
 -20   6  17         75.20         54.93        12.82 o                         
 -18   6  17          1.99          1.38        10.99 o                         
 -16   6  17        754.28        839.17        32.06 o                         
 -14   6  17        391.21        441.20        21.56 o                         
 -12   6  17         48.22         35.63         8.02 o                         
 -10   6  17         10.00          3.73         5.10 o                         
  -8   6  17          4.83          9.00         5.54 o                         
  -6   6  17         93.17        100.80         9.31 o                         
  -4   6  17        467.14        497.97        18.46 o                         
  -2   6  17        268.66        308.41        17.21 o                         
   0   6  17        120.90        154.22        13.43 o                         
   2   6  17        233.35        212.11        14.79 o                         
   4   6  17         22.58         23.41         6.18 o                         
   6   6  17        466.30        519.61        18.56 o                         
   8   6  17        128.95        147.03        11.69 o                         
  10   6  17        289.53        258.71        15.47 o                         
 -13   7  17        429.30        474.49        21.37 o                         
 -11   7  17         35.39         34.03         7.62 o                         
  -9   7  17        638.73        707.13        22.00 o                         
  -7   7  17         18.47          2.92         6.09 o                         
  -5   7  17          6.70          5.32         5.81 o                         
  -3   7  17          2.64          1.78         5.75 o                         
  -1   7  17         94.08        104.27        11.49 o                         
   1   7  17        142.12        137.12        13.20 o                         
   3   7  17          0.04          1.17         6.00 o                         
   5   7  17          0.08          9.32         8.07 o                         
 -28   0  18        492.30        438.13        49.81 o                         
 -26   0  18         69.30         76.17        16.53 o                         
 -24   0  18        592.08        645.96        27.18 o                         
 -22   0  18          6.93          2.27         6.88 o                         
 -20   0  18        227.01        224.14        18.10 o                         
 -18   0  18         43.20         50.22        11.62 o                         
 -16   0  18        316.42        264.98        18.39 o                         
 -14   0  18       7909.32       8141.24        94.32 o                         
 -12   0  18        423.14        528.14        17.47 o                         
 -10   0  18       3464.79       3496.15        44.42 o                         
  -8   0  18         53.70         62.16         6.25 o                         
  -6   0  18         98.23        108.35         6.23 o                         
  -4   0  18        108.73         92.98         8.17 o                         
  -2   0  18        912.61        795.64        13.56 o                         
   0   0  18       1358.70       1344.89        24.60 o                         
   2   0  18        506.98        418.52         9.92 o                         
   4   0  18       3991.52       3893.92        53.52 o                         
   6   0  18          2.46          1.62         3.69 o                         
   8   0  18         35.65         29.79         7.43 o                         
  10   0  18        207.17        165.01        14.72 o                         
  12   0  18        146.82        161.41        15.62 o                         
  14   0  18       4819.90       5004.06        80.11 o                         
  16   0  18      11536.40      13117.24       179.10 o                         
  18   0  18        218.52        210.93        20.67 o                         
  20   0  18        103.37         88.27        15.19 o                         
 -29   1  18        941.07        882.97        44.52 o                         
 -27   1  18          0.12         15.09         8.98 o                         
 -25   1  18        121.82         93.07        10.52 o                         
 -23   1  18        210.83        195.92        12.58 o                         
 -21   1  18       1000.21        957.63        21.03 o                         
 -19   1  18        953.96        964.26        19.24 o                         
 -17   1  18         11.74          7.26         3.44 o                         
 -15   1  18         91.79         97.42         6.78 o                         
 -13   1  18       2915.89       2929.25        31.64 o                         
 -11   1  18        313.69        313.95        11.32 o                         
  -9   1  18       1052.45       1092.91        15.45 o                         
  -7   1  18         17.90         11.49         2.75 o                         
  -5   1  18       3557.58       3645.64        31.20 o                         
  -3   1  18          4.42         -0.06         1.77 o                         
  -1   1  18        326.60        361.71         7.37 o                         
   1   1  18        161.24        192.36         6.03 o                         
   3   1  18        176.30        183.81         7.00 o                         
   5   1  18       5855.24       5768.79        45.71 o                         
   7   1  18        464.25        456.60        11.91 o                         
   9   1  18       3768.46       3732.66        43.80 o                         
  11   1  18        341.48        382.55        16.42 o                         
  13   1  18         36.24         39.20         6.75 o                         
  15   1  18         71.35         65.20        10.29 o                         
  17   1  18        413.13        446.54        20.27 o                         
  19   1  18        887.70        945.43        27.21 o                         
 -28   2  18       1296.39       1439.72        44.05 o                         
 -26   2  18        255.34        255.75        18.98 o                         
 -24   2  18         20.30         39.91         7.10 o                         
 -22   2  18        536.13        515.33        16.46 o                         
 -20   2  18        966.86        910.90        22.84 o                         
 -18   2  18        166.33        167.71         9.68 o                         
 -16   2  18        241.32        246.78        11.03 o                         
 -14   2  18        750.05        723.12        16.46 o                         
 -12   2  18       2922.66       2947.93        32.47 o                         
 -10   2  18          2.41         -1.10         2.19 o                         
  -8   2  18       1071.63        940.40        13.41 o                         
  -6   2  18       1040.00       1127.03        16.28 o                         
  -4   2  18       1086.45        933.24        19.15 o                         
  -2   2  18        328.46        291.79         9.29 o                         
   0   2  18        263.61        253.11         8.14 o                         
   2   2  18        396.85        333.89         8.71 o                         
   4   2  18       2482.28       2336.90        35.99 o                         
   6   2  18       5685.36       5666.33        46.89 o                         
   8   2  18         83.06         69.19         6.37 o                         
  10   2  18         68.54         50.98         5.97 o                         
  12   2  18        303.65        311.98        17.04 o                         
  14   2  18         11.48         12.82         5.47 o                         
  16   2  18         17.46         14.61         6.31 o                         
  18   2  18        206.74        240.99        16.39 o                         
 -27   3  18        249.49        275.50        19.85 o                         
 -25   3  18          9.47          3.68         8.20 o                         
 -23   3  18        155.57        143.85        13.59 o                         
 -21   3  18          0.44          0.15         4.49 o                         
 -19   3  18         44.60         57.81         7.03 o                         
 -17   3  18         77.44         78.66         7.61 o                         
 -15   3  18        270.01        215.09        11.26 o                         
 -13   3  18        656.65        548.63        14.68 o                         
 -11   3  18       1207.56       1124.50        29.59 o                         
  -9   3  18        645.31        661.03        19.95 o                         
  -7   3  18          5.47         -0.13         3.08 o                         
  -5   3  18        601.04        518.38        12.48 o                         
  -3   3  18       1429.87       1395.05        19.47 o                         
  -1   3  18       5063.74       5057.84        42.60 o                         
   1   3  18         98.87        104.23         6.13 o                         
   3   3  18        264.37        313.04        11.90 o                         
   5   3  18         41.61         38.70         5.77 o                         
   7   3  18        171.68        183.66        10.97 o                         
   9   3  18        169.17        159.62        11.64 o                         
  11   3  18        221.27        237.93        14.51 o                         
  13   3  18         25.17         24.53         7.38 o                         
  15   3  18         14.79         13.01         6.21 o                         
  17   3  18          9.71         15.17         7.94 o                         
 -26   4  18         17.31          8.18         9.10 o                         
 -24   4  18          0.09         -0.88         5.27 o                         
 -22   4  18        194.64        201.06        14.11 o                         
 -20   4  18        116.52        131.84        10.75 o                         
 -18   4  18         16.64         13.75         4.90 o                         
 -16   4  18        243.51        218.48        12.47 o                         
 -14   4  18        341.23        279.62        15.27 o                         
 -12   4  18        249.01        198.23        12.68 o                         
 -10   4  18         21.97         27.19         5.68 o                         
  -8   4  18        867.62        701.68        19.33 o                         
  -6   4  18       1374.93       1303.69        26.07 o                         
  -4   4  18          0.52         -0.25         4.44 o                         
  -2   4  18        655.73        601.66        14.31 o                         
   0   4  18       1314.67       1380.98        22.13 o                         
   2   4  18        739.62        789.09        17.70 o                         
   4   4  18         24.42         19.98         5.30 o                         
   6   4  18         50.46         59.55         7.32 o                         
   8   4  18        423.06        452.61        16.27 o                         
  10   4  18        302.45        317.87        17.30 o                         
  12   4  18       1014.00       1133.70        28.60 o                         
  14   4  18        173.06        194.68        17.97 o                         
  16   4  18         32.85         -0.52         6.92 o                         
 -23   5  18         74.69         78.40        10.86 o                         
 -21   5  18        442.16        446.35        20.52 o                         
 -19   5  18         71.49         71.48        10.64 o                         
 -17   5  18        155.14        199.45        14.33 o                         
 -15   5  18          0.25          4.07         5.14 o                         
 -13   5  18        195.94        201.34        15.50 o                         
 -11   5  18        246.95        262.40        18.11 o                         
  -9   5  18       1339.84       1309.81        28.32 o                         
  -7   5  18         66.08         75.18         7.87 o                         
  -5   5  18          4.09         -1.13         4.10 o                         
  -3   5  18        357.10        353.33        20.84 o                         
  -1   5  18        158.18        155.63        11.76 o                         
   1   5  18         73.62         71.78         6.96 o                         
   3   5  18        223.90        195.69        12.15 o                         
   5   5  18        362.90        317.10        15.48 o                         
   7   5  18        772.00        786.55        22.97 o                         
   9   5  18       1657.87       1796.64        32.65 o                         
  11   5  18        244.42        234.93        21.03 o                         
  13   5  18          0.02         12.39         7.34 o                         
 -18   6  18          1.76          7.52         7.66 o                         
 -16   6  18        245.28        262.73        17.31 o                         
 -14   6  18         74.59         76.34        10.64 o                         
 -12   6  18        180.87        186.54        16.18 o                         
 -10   6  18          3.38          0.58         5.19 o                         
  -8   6  18        126.02         90.68         9.60 o                         
  -6   6  18         52.45         43.84         7.50 o                         
  -4   6  18         42.49         36.64         7.19 o                         
  -2   6  18          2.48          1.72         5.41 o                         
   0   6  18         72.38         63.86         9.29 o                         
   2   6  18        378.36        408.13        20.51 o                         
   4   6  18        123.68        145.12        11.66 o                         
   6   6  18        312.37        392.84        18.58 o                         
   8   6  18         41.60         26.03         6.75 o                         
  10   6  18       1789.82       1915.73        49.12 o                         
 -13   7  18         79.21         94.19        20.39 o                         
 -11   7  18          6.87          4.31         6.77 o                         
  -9   7  18         11.81         15.83         6.66 o                         
  -7   7  18         38.66         33.54         7.92 o                         
  -5   7  18         22.26         15.81         6.66 o                         
  -3   7  18        130.23        120.35        12.31 o                         
  -1   7  18        103.53        140.76        13.34 o                         
   1   7  18          9.70         10.75         6.87 o                         
   3   7  18         67.74         56.00        12.53 o                         
 -29   1  19          0.10          1.54        11.37 o                         
 -27   1  19        522.05        509.69        39.20 o                         
 -25   1  19        326.05        345.83        18.97 o                         
 -23   1  19        325.53        291.15        15.35 o                         
 -21   1  19        460.82        483.47        19.03 o                         
 -19   1  19       1645.29       1692.06        29.56 o                         
 -17   1  19         38.42         37.52         5.82 o                         
 -15   1  19         71.42         82.80         6.41 o                         
 -13   1  19       7132.53       7350.32        59.38 o                         
 -11   1  19         17.59         17.75         3.37 o                         
  -9   1  19       3247.20       3239.72        32.38 o                         
  -7   1  19       6893.32       7046.91        54.22 o                         
  -5   1  19         63.30         64.42         4.60 o                         
  -3   1  19         44.38         17.06         2.98 o                         
  -1   1  19         16.00         18.50         3.17 o                         
   1   1  19         17.12          7.77         2.20 o                         
   3   1  19        270.68        292.53         8.79 o                         
   5   1  19        362.31        375.77        10.38 o                         
   7   1  19        692.48        643.00        15.86 o                         
   9   1  19       2135.31       2055.89        33.83 o                         
  11   1  19       1170.78       1165.44        25.81 o                         
  13   1  19          1.04         -3.90         4.19 o                         
  15   1  19          6.18          2.02         5.37 o                         
  17   1  19         11.32         12.48         5.81 o                         
  19   1  19         10.58         21.54         6.81 o                         
 -28   2  19         58.54         61.85        13.30 o                         
 -26   2  19        211.90        223.86        20.72 o                         
 -24   2  19          3.86          2.35         5.42 o                         
 -22   2  19        156.77        115.00        11.68 o                         
 -20   2  19         14.24         14.97         5.72 o                         
 -18   2  19        396.66        394.21        12.88 o                         
 -16   2  19         18.87         20.93         4.52 o                         
 -14   2  19        544.14        551.26        18.15 o                         
 -12   2  19        137.66        132.80         7.83 o                         
 -10   2  19        225.66        205.82        10.54 o                         
  -8   2  19        829.44        830.17        13.12 o                         
  -6   2  19         89.95         57.31         4.78 o                         
  -4   2  19        996.35        869.48        14.66 o                         
  -2   2  19       2465.92       2561.59        24.04 o                         
   0   2  19       1014.28        917.89        14.32 o                         
   2   2  19        316.08        288.87         8.89 o                         
   4   2  19       3712.82       3628.24        40.86 o                         
   6   2  19        226.49        204.57        10.84 o                         
   8   2  19         64.70         36.20         5.23 o                         
  10   2  19        106.18        100.49         7.70 o                         
  12   2  19         32.42         15.95         5.88 o                         
  14   2  19         86.45         71.43        14.73 o                         
  16   2  19          3.18         -4.52         5.64 o                         
  18   2  19          0.44         -4.02         9.63 o                         
 -27   3  19          0.29          8.72         7.13 o                         
 -25   3  19         25.65         40.09         9.34 o                         
 -23   3  19         97.09         85.56        10.75 o                         
 -21   3  19          9.10          3.62         4.54 o                         
 -19   3  19        118.79         86.06         8.32 o                         
 -17   3  19        366.68        298.47        13.88 o                         
 -15   3  19         36.07         30.13         6.00 o                         
 -13   3  19          0.04         -2.36         3.31 o                         
 -11   3  19        102.41         90.66         9.30 o                         
  -9   3  19         28.59          9.09         3.89 o                         
  -7   3  19        700.28        626.54        16.28 o                         
  -5   3  19        186.97        174.56         8.14 o                         
  -3   3  19        389.98        346.92        10.30 o                         
  -1   3  19          3.13          5.86         2.86 o                         
   1   3  19         95.96         58.54         5.01 o                         
   3   3  19       3263.25       3393.66        43.37 o                         
   5   3  19        160.74        134.84        12.00 o                         
   7   3  19        265.89        224.62        12.29 o                         
   9   3  19         18.55         -0.13         4.72 o                         
  11   3  19          6.45          9.19         5.67 o                         
  13   3  19        424.37        443.56        22.34 o                         
  15   3  19         52.67         43.34        11.21 o                         
  17   3  19         23.76         34.02        12.62 o                         
 -24   4  19        259.16        255.05        18.89 o                         
 -22   4  19        110.05        102.24        10.88 o                         
 -20   4  19         21.09         23.62         6.09 o                         
 -18   4  19          0.25         -4.11         4.11 o                         
 -16   4  19         93.48         94.33         9.91 o                         
 -14   4  19        263.73        267.58        15.28 o                         
 -12   4  19         61.22         74.90         8.63 o                         
 -10   4  19       1812.79       1889.65        34.71 o                         
  -8   4  19        325.53        382.28        16.03 o                         
  -6   4  19        228.48        216.85        11.75 o                         
  -4   4  19       1093.55       1070.66        21.63 o                         
  -2   4  19        205.29        170.32        12.06 o                         
   0   4  19       2033.25       1990.59        39.51 o                         
   2   4  19        828.78        705.68        16.64 o                         
   4   4  19        366.11        359.21        15.67 o                         
   6   4  19        855.86        830.34        20.60 o                         
   8   4  19        795.63        801.10        20.64 o                         
  10   4  19        349.18        327.20        17.84 o                         
  12   4  19        263.36        268.45        16.67 o                         
  14   4  19        228.97        184.51        17.42 o                         
  16   4  19         13.48         11.65        13.10 o                         
 -23   5  19         59.74         45.21        14.16 o                         
 -21   5  19        795.92        839.26        31.59 o                         
 -19   5  19        127.56        112.48        14.56 o                         
 -17   5  19          1.71          6.21         5.36 o                         
 -15   5  19        129.20        164.96        13.12 o                         
 -13   5  19          2.06          9.08         5.58 o                         
 -11   5  19         14.29         15.53         6.78 o                         
  -9   5  19        499.18        488.42        25.22 o                         
  -7   5  19        918.02        839.63        20.65 o                         
  -5   5  19         31.83         19.32         5.75 o                         
  -3   5  19        104.02         76.37         8.01 o                         
  -1   5  19        417.12        383.94        17.40 o                         
   1   5  19        186.72        196.93        11.20 o                         
   3   5  19         14.05         15.15         5.33 o                         
   5   5  19        458.99        483.19        20.95 o                         
   7   5  19        106.35        122.72        10.76 o                         
   9   5  19         26.54         27.70         7.11 o                         
  11   5  19         90.64         81.15        10.73 o                         
  13   5  19        115.12        102.47        13.77 o                         
 -18   6  19        369.02        318.12        33.81 o                         
 -16   6  19         45.80         35.88        11.06 o                         
 -14   6  19          1.98          8.28         6.17 o                         
 -12   6  19         76.30         74.02         9.93 o                         
 -10   6  19          3.03         -1.26         4.90 o                         
  -8   6  19        119.70        136.39        11.46 o                         
  -6   6  19          2.25         -0.29         4.21 o                         
  -4   6  19          7.33          7.03         5.30 o                         
  -2   6  19        725.76        830.76        28.61 o                         
   0   6  19        316.00        304.02        15.99 o                         
   2   6  19        384.45        409.88        20.94 o                         
   4   6  19        114.52        124.29        13.92 o                         
   6   6  19        353.50        374.31        18.27 o                         
   8   6  19        322.00        348.08        18.21 o                         
 -11   7  19         31.26         26.53         9.42 o                         
  -9   7  19          4.43         -4.18         9.62 o                         
  -7   7  19         43.48         32.35         8.88 o                         
  -5   7  19         79.82         80.16        14.68 o                         
  -3   7  19        906.18        913.15        27.19 o                         
  -1   7  19          0.18         -0.14         6.32 o                         
   1   7  19         58.40         47.97        10.20 o                         
 -28   0  20          0.98          0.59        15.60 o                         
 -26   0  20          1.87          3.09         8.26 o                         
 -24   0  20        205.09        195.17        18.36 o                         
 -22   0  20        956.12        984.40        33.19 o                         
 -20   0  20       1150.65       1219.20        35.91 o                         
 -18   0  20       7953.73       8359.80       110.09 o                         
 -16   0  20        285.02        261.66        27.91 o                         
 -14   0  20       2963.87       2985.16        65.73 o                         
 -12   0  20       4242.46       4457.19        76.28 o                         
 -10   0  20       1110.80       1059.78        26.29 o                         
  -8   0  20        638.73        663.96        20.34 o                         
  -6   0  20        517.93        532.12        20.86 o                         
  -4   0  20          3.01          7.28         2.76 o                         
  -2   0  20        349.88        344.88         8.50 o                         
   0   0  20        149.54        170.41        10.89 o                         
   2   0  20       1468.90       1393.85        36.74 o                         
   4   0  20        953.81        982.59        23.66 o                         
   6   0  20          9.53          4.12         4.82 o                         
   8   0  20          0.51         -4.64         4.64 o                         
  10   0  20        449.75        523.39        23.53 o                         
  12   0  20         60.37         29.43         8.30 o                         
  14   0  20          9.61         13.59        13.64 o                         
  16   0  20        359.07        267.94        40.87 o                         
  18   0  20        134.74        110.73        16.88 o                         
 -29   1  20        612.85        675.41        51.58 o                         
 -27   1  20        153.50        154.94        18.09 o                         
 -25   1  20         25.29         27.91         7.55 o                         
 -23   1  20        221.08        198.70        13.17 o                         
 -21   1  20        107.33         98.29         9.51 o                         
 -19   1  20          9.03         12.57         5.18 o                         
 -17   1  20        614.35        593.55        18.67 o                         
 -15   1  20       3703.24       3637.62        42.07 o                         
 -13   1  20          6.00          9.20         3.68 o                         
 -11   1  20       1014.06        921.58        16.56 o                         
  -9   1  20         70.91         80.54         6.11 o                         
  -7   1  20       3044.73       3025.10        30.72 o                         
  -5   1  20        395.37        350.61         9.19 o                         
  -3   1  20        101.08         61.29         5.99 o                         
  -1   1  20        225.86        189.21         8.40 o                         
   1   1  20         45.20         25.46         3.27 o                         
   3   1  20        947.24        992.21        15.25 o                         
   5   1  20        888.02        797.08        16.37 o                         
   7   1  20         76.62         62.22         6.25 o                         
   9   1  20        946.04        962.11        21.05 o                         
  11   1  20        599.37        596.08        17.51 o                         
  13   1  20          6.69          6.78         4.94 o                         
  15   1  20        257.05        247.38        14.63 o                         
  17   1  20        397.78        395.18        19.08 o                         
 -28   2  20        638.46        602.07        35.90 o                         
 -26   2  20         63.20         51.67        12.10 o                         
 -24   2  20       1189.56       1123.20        37.83 o                         
 -22   2  20          0.21          0.95         5.43 o                         
 -20   2  20         28.96         24.34         6.24 o                         
 -18   2  20         61.89         58.12         6.35 o                         
 -16   2  20       1561.49       1552.67        24.16 o                         
 -14   2  20         45.62         26.27         4.51 o                         
 -12   2  20        649.27        614.65        14.24 o                         
 -10   2  20       1351.47       1251.62        22.32 o                         
  -8   2  20       4037.76       3745.55        41.62 o                         
  -6   2  20       2376.24       2194.45        34.39 o                         
  -4   2  20          0.26          6.83         2.89 o                         
  -2   2  20       2379.03       2485.78        26.65 o                         
   0   2  20         95.63         96.32         5.58 o                         
   2   2  20        756.62        785.19        13.62 o                         
   4   2  20       1050.18       1033.37        20.36 o                         
   6   2  20        468.90        399.20        15.38 o                         
   8   2  20        158.70        123.30         9.36 o                         
  10   2  20         88.96         94.54         9.33 o                         
  12   2  20         15.95         13.45         5.52 o                         
  14   2  20          0.51         -1.18         5.86 o                         
  16   2  20         40.50         31.60         8.22 o                         
  18   2  20        878.19        969.70        43.38 o                         
 -27   3  20        617.81        673.84        71.39 o                         
 -25   3  20         50.90         44.34         9.82 o                         
 -23   3  20         54.90         66.97         9.30 o                         
 -21   3  20         32.66         24.25         5.97 o                         
 -19   3  20         18.51         10.63         4.90 o                         
 -17   3  20         75.32         47.22         6.80 o                         
 -15   3  20        193.32        142.60         9.88 o                         
 -13   3  20         84.31         61.81         7.75 o                         
 -11   3  20       1371.73       1384.55        24.93 o                         
  -9   3  20        105.15         84.63         8.20 o                         
  -7   3  20       2279.93       2377.71        32.74 o                         
  -5   3  20       1998.00       1947.28        30.89 o                         
  -3   3  20        892.16        873.79        15.85 o                         
  -1   3  20       5634.14       5813.52        45.48 o                         
   1   3  20        307.81        287.03        12.86 o                         
   3   3  20       1764.38       1814.97        26.19 o                         
   5   3  20        842.21        826.37        19.47 o                         
   7   3  20         43.92         28.59         6.01 o                         
   9   3  20         37.15         33.92         7.04 o                         
  11   3  20        462.90        498.20        29.77 o                         
  13   3  20          5.62          9.38         8.64 o                         
  15   3  20        160.31        147.50        17.36 o                         
 -24   4  20         62.41         57.93        10.97 o                         
 -22   4  20       1288.80       1377.40        30.96 o                         
 -20   4  20        272.49        297.06        15.32 o                         
 -18   4  20          1.74          2.19         4.90 o                         
 -16   4  20          4.97          7.99         5.47 o                         
 -14   4  20        194.53        171.60        15.90 o                         
 -12   4  20          2.91         23.66         6.09 o                         
 -10   4  20        277.64        280.29        16.46 o                         
  -8   4  20        177.02        172.49        12.76 o                         
  -6   4  20        128.60         98.67         8.43 o                         
  -4   4  20        637.51        660.50        17.39 o                         
  -2   4  20        710.56        708.18        16.18 o                         
   0   4  20         11.51         15.32         4.42 o                         
   2   4  20          0.47          3.80         3.81 o                         
   4   4  20        277.37        301.56        14.51 o                         
   6   4  20        666.46        710.65        19.42 o                         
   8   4  20         92.82         87.03         9.84 o                         
  10   4  20        332.53        329.41        18.30 o                         
  12   4  20        955.82       1155.61        38.99 o                         
  14   4  20         92.03        114.71        17.80 o                         
 -21   5  20          0.12         10.97         7.89 o                         
 -19   5  20        662.04        720.98        23.72 o                         
 -17   5  20        121.86        100.11        10.82 o                         
 -15   5  20        175.03        177.51        13.76 o                         
 -13   5  20        108.68        130.30        14.71 o                         
 -11   5  20          3.46          0.34         4.60 o                         
  -9   5  20        984.95        924.13        24.48 o                         
  -7   5  20        349.13        359.11        16.49 o                         
  -5   5  20        440.36        372.99        16.64 o                         
  -3   5  20         96.00        103.80         9.27 o                         
  -1   5  20        493.76        457.61        20.33 o                         
   1   5  20         88.86         64.06         7.10 o                         
   3   5  20        991.18       1005.46        23.69 o                         
   5   5  20        147.82        187.38        12.66 o                         
   7   5  20        100.52         93.76         9.81 o                         
   9   5  20        112.18         95.98        10.01 o                         
  11   5  20         10.05          3.12         6.56 o                         
 -18   6  20          1.75         13.56        10.38 o                         
 -16   6  20        123.63        131.82        15.79 o                         
 -14   6  20         29.69         17.76         7.54 o                         
 -12   6  20         15.99         13.63         5.50 o                         
 -10   6  20         78.33         66.56         9.11 o                         
  -8   6  20         18.42         18.84         9.03 o                         
  -6   6  20         13.94         16.21         6.33 o                         
  -4   6  20        495.91        466.67        21.67 o                         
  -2   6  20        523.25        555.24        20.61 o                         
   0   6  20        447.59        443.03        19.62 o                         
   2   6  20        110.19         90.14        11.08 o                         
   4   6  20         14.14         15.50         6.79 o                         
   6   6  20        490.54        500.32        30.17 o                         
   8   6  20         38.26         19.48         9.13 o                         
 -11   7  20        166.62        171.50        37.27 o                         
  -9   7  20          7.88        -11.46        12.24 o                         
  -7   7  20         43.77         46.92        10.44 o                         
  -5   7  20          1.73          7.91         7.70 o                         
  -3   7  20       1391.27       1519.27        39.01 o                         
  -1   7  20        108.56        128.80        28.97 o                         
 -27   1  21          1.18         -5.53         6.51 o                         
 -25   1  21        839.87        853.75        25.46 o                         
 -23   1  21        135.95        126.91        12.56 o                         
 -21   1  21         40.93         33.67         7.38 o                         
 -19   1  21        628.98        628.05        18.50 o                         
 -17   1  21       1889.78       1937.18        37.15 o                         
 -15   1  21        152.03        131.23         9.95 o                         
 -13   1  21          5.74          8.37         3.83 o                         
 -11   1  21       2104.87       2016.57        26.44 o                         
  -9   1  21          3.90          1.56         2.60 o                         
  -7   1  21        153.92        147.13         7.48 o                         
  -5   1  21          0.00          3.09         2.53 o                         
  -3   1  21        240.06        175.94         7.84 o                         
  -1   1  21       1576.13       1390.04        23.78 o                         
   1   1  21        789.78        779.18        12.72 o                         
   3   1  21         84.60         75.73         6.22 o                         
   5   1  21        526.14        495.24        19.40 o                         
   7   1  21        569.87        533.52        17.12 o                         
   9   1  21         76.61         64.81        11.67 o                         
  11   1  21          4.84         -0.83         4.74 o                         
  13   1  21         40.02         33.96         7.06 o                         
  15   1  21        387.34        389.63        18.45 o                         
  17   1  21        211.93        196.68        14.15 o                         
 -28   2  21         23.27         65.72        24.72 o                         
 -26   2  21          2.22         -1.80         8.52 o                         
 -24   2  21        154.02        166.00        13.97 o                         
 -22   2  21         16.10          8.80         5.67 o                         
 -20   2  21          8.98         -3.12         4.31 o                         
 -18   2  21        122.00        106.28         8.21 o                         
 -16   2  21         50.38         53.42         6.10 o                         
 -14   2  21         54.99         42.86         5.32 o                         
 -12   2  21        456.14        420.73        12.37 o                         
 -10   2  21        549.13        557.23        18.18 o                         
  -8   2  21          0.23          5.07         3.64 o                         
  -6   2  21       1729.69       1893.70        23.42 o                         
  -4   2  21        166.86        210.20         9.11 o                         
  -2   2  21       5489.61       5778.92        42.26 o                         
   0   2  21        289.08        263.97         8.92 o                         
   2   2  21        577.02        559.73        11.36 o                         
   4   2  21          0.66         -0.39         3.65 o                         
   6   2  21        620.80        594.26        18.07 o                         
   8   2  21        430.28        415.93        18.55 o                         
  10   2  21        191.97        203.56        16.44 o                         
  12   2  21         13.43         10.46         6.64 o                         
  14   2  21          2.03         -6.43         6.43 o                         
  16   2  21          6.68         11.43         7.63 o                         
 -25   3  21        139.17        157.09        18.02 o                         
 -23   3  21         35.86         40.14         8.36 o                         
 -21   3  21         25.21         12.18         6.58 o                         
 -19   3  21         99.14         85.73         8.39 o                         
 -17   3  21        282.38        255.75        13.19 o                         
 -15   3  21        945.18        951.43        23.37 o                         
 -13   3  21        849.69        775.76        19.04 o                         
 -11   3  21          2.25          7.98         4.13 o                         
  -9   3  21        952.77        901.11        20.41 o                         
  -7   3  21        133.61        110.34         8.61 o                         
  -5   3  21        610.53        578.17        14.36 o                         
  -3   3  21       1021.49       1021.28        24.27 o                         
  -1   3  21         89.06         99.00         6.37 o                         
   1   3  21        529.61        517.63        13.80 o                         
   3   3  21        157.56        137.05         9.61 o                         
   5   3  21        660.04        664.99        17.88 o                         
   7   3  21        660.22        671.63        22.38 o                         
   9   3  21         73.09         74.33         9.18 o                         
  11   3  21          3.52          6.19         7.72 o                         
  13   3  21        272.51        281.53        22.76 o                         
  15   3  21        116.71        119.85        15.85 o                         
 -24   4  21        444.23        535.42        25.69 o                         
 -22   4  21         11.95         18.33         6.53 o                         
 -20   4  21          0.24          7.88         5.77 o                         
 -18   4  21          3.35          1.84         5.09 o                         
 -16   4  21         26.47         44.64         7.66 o                         
 -14   4  21          6.25          0.00         5.08 o                         
 -12   4  21       8579.71       8766.35        88.62 o                         
 -10   4  21         87.98         73.00        10.20 o                         
  -8   4  21        384.44        413.74        18.66 o                         
  -6   4  21          1.28         -0.03         3.59 o                         
  -4   4  21          0.90          1.00         3.32 o                         
  -2   4  21        364.67        323.54        14.48 o                         
   0   4  21         70.53         48.56         6.08 o                         
   2   4  21        788.96        740.65        17.62 o                         
   4   4  21        475.69        501.61        18.49 o                         
   6   4  21        165.69        171.99        11.70 o                         
   8   4  21         59.20         51.45         7.61 o                         
  10   4  21         15.63         13.84         6.46 o                         
  12   4  21         83.33         87.41        12.21 o                         
  14   4  21         18.69         -1.13        16.44 o                         
 -21   5  21         18.48         13.18         9.70 o                         
 -19   5  21        221.03        272.03        17.58 o                         
 -17   5  21        536.95        583.30        22.00 o                         
 -15   5  21         80.49         93.10        10.68 o                         
 -13   5  21        296.89        323.41        26.91 o                         
 -11   5  21         66.45         95.89        10.47 o                         
  -9   5  21         45.86         29.09         6.72 o                         
  -7   5  21        395.83        395.10        16.35 o                         
  -5   5  21          0.15          5.95         4.92 o                         
  -3   5  21          0.33         -0.78         4.19 o                         
  -1   5  21        418.08        403.93        17.21 o                         
   1   5  21        178.63        171.81        11.93 o                         
   3   5  21          4.93          4.91         4.45 o                         
   5   5  21         56.93         51.05         7.90 o                         
   7   5  21          4.03         17.55         6.17 o                         
   9   5  21        590.75        641.02        20.58 o                         
  11   5  21        465.40        498.53        28.04 o                         
 -16   6  21          1.69          1.24         6.67 o                         
 -14   6  21        549.71        588.48        23.88 o                         
 -12   6  21        154.09        171.02        12.98 o                         
 -10   6  21        774.46        825.23        22.87 o                         
  -8   6  21          6.99         13.97         6.30 o                         
  -6   6  21        213.74        251.04        15.24 o                         
  -4   6  21         77.43         62.45         9.70 o                         
  -2   6  21        351.37        333.45        18.94 o                         
   0   6  21          1.12         -5.37         5.37 o                         
   2   6  21        480.39        478.70        22.87 o                         
   4   6  21         85.27         90.24        11.49 o                         
   6   6  21        392.21        412.14        24.81 o                         
 -28   0  22         80.57         67.91        18.39 o                         
 -26   0  22        228.27        188.15        28.09 o                         
 -24   0  22        314.03        301.68        22.97 o                         
 -22   0  22        726.78        743.09        36.35 o                         
 -20   0  22        351.27        350.00        23.49 o                         
 -18   0  22         60.91         58.00        10.91 o                         
 -16   0  22       2023.94       2067.08        46.96 o                         
 -14   0  22       2018.63       2032.66        54.11 o                         
 -12   0  22       1009.41        998.23        26.84 o                         
 -10   0  22        456.74        405.84        17.77 o                         
  -8   0  22        537.35        609.37        20.33 o                         
  -6   0  22        379.51        270.32        14.94 o                         
  -4   0  22        797.46        714.40        24.84 o                         
  -2   0  22       2084.46       1841.96        40.87 o                         
   0   0  22       4781.45       4376.49        56.48 o                         
   2   0  22       3707.73       3704.31        51.63 o                         
   4   0  22       4473.74       4444.32        69.03 o                         
   6   0  22        179.12        149.24        14.18 o                         
   8   0  22        148.82        124.30        13.36 o                         
  10   0  22          8.70          1.55         6.09 o                         
  12   0  22       2015.47       2310.77        52.37 o                         
  14   0  22        656.76        720.26        36.57 o                         
  16   0  22          0.61          5.54         7.61 o                         
 -27   1  22         19.13         10.78         7.50 o                         
 -25   1  22        422.01        492.56        22.32 o                         
 -23   1  22        152.93        123.24        11.17 o                         
 -21   1  22        620.66        649.74        26.39 o                         
 -19   1  22        348.89        367.19        16.93 o                         
 -17   1  22        161.01        145.52        11.82 o                         
 -15   1  22        188.19        186.52        13.08 o                         
 -13   1  22        183.33        205.52        12.87 o                         
 -11   1  22        989.00        971.94        19.77 o                         
  -9   1  22       2432.32       2319.89        28.39 o                         
  -7   1  22         84.76         61.76         5.87 o                         
  -5   1  22       1702.23       1550.21        20.24 o                         
  -3   1  22         46.17         49.14         4.25 o                         
  -1   1  22         93.17         86.30         5.53 o                         
   1   1  22       1656.27       1590.21        21.63 o                         
   3   1  22        935.34        842.74        18.05 o                         
   5   1  22          1.06          5.77         4.11 o                         
   7   1  22          6.54         11.37         5.40 o                         
   9   1  22        209.67        200.47        12.18 o                         
  11   1  22         21.11         13.25         5.71 o                         
  13   1  22       1021.43       1107.15        29.59 o                         
  15   1  22          3.21          5.09         5.82 o                         
  17   1  22         73.76         92.25        16.65 o                         
 -26   2  22          6.70         -4.15         7.17 o                         
 -24   2  22         50.28         46.34         9.16 o                         
 -22   2  22         28.04         15.22         8.59 o                         
 -20   2  22        119.19         83.37         9.85 o                         
 -18   2  22         13.36         14.42         5.88 o                         
 -16   2  22       1338.01       1307.09        24.98 o                         
 -14   2  22        137.60        134.79         8.57 o                         
 -12   2  22         80.05         65.67         6.85 o                         
 -10   2  22        165.48        125.35         8.83 o                         
  -8   2  22         53.84         79.66         7.29 o                         
  -6   2  22       2107.34       2138.59        30.30 o                         
  -4   2  22          1.94         -2.28         2.46 o                         
  -2   2  22         36.64         32.45         5.79 o                         
   0   2  22         49.71         52.44         4.68 o                         
   2   2  22         13.62         12.27         3.55 o                         
   4   2  22        379.14        322.47        12.74 o                         
   6   2  22         47.45         41.91         8.01 o                         
   8   2  22        968.74        976.49        30.44 o                         
  10   2  22          1.55         -2.43         6.26 o                         
  12   2  22        899.94        926.01        29.88 o                         
  14   2  22         72.73         88.36        12.43 o                         
  16   2  22          1.82          1.78         8.92 o                         
 -25   3  22        409.70        427.72        28.70 o                         
 -23   3  22        210.72        195.79        20.01 o                         
 -21   3  22          2.64         -1.91         5.48 o                         
 -19   3  22        109.45        102.23         9.23 o                         
 -17   3  22        596.84        526.78        18.54 o                         
 -15   3  22        111.13        101.27        12.33 o                         
 -13   3  22         97.13         65.45         7.58 o                         
 -11   3  22          0.29          1.04         4.16 o                         
  -9   3  22          4.59         10.63         4.27 o                         
  -7   3  22        268.54        225.00        11.98 o                         
  -5   3  22          1.73          0.54         3.57 o                         
  -3   3  22         24.44         19.39         3.63 o                         
  -1   3  22          0.41          2.90         2.97 o                         
   1   3  22        148.69        148.65         9.16 o                         
   3   3  22         84.35         68.32         7.59 o                         
   5   3  22          7.13          1.32         4.55 o                         
   7   3  22        148.30        142.63        13.17 o                         
   9   3  22        310.64        323.43        18.43 o                         
  11   3  22         19.83         30.57         9.88 o                         
  13   3  22        127.73        110.48        15.59 o                         
 -24   4  22        570.91        663.76        49.14 o                         
 -22   4  22        961.52        965.14        27.15 o                         
 -20   4  22        403.12        413.04        26.21 o                         
 -18   4  22        255.38        233.32        15.39 o                         
 -16   4  22          2.29          8.08         5.76 o                         
 -14   4  22        165.46        155.90        12.43 o                         
 -12   4  22          3.06         17.82         5.47 o                         
 -10   4  22          3.25          4.61         5.10 o                         
  -8   4  22        320.35        317.07        19.81 o                         
  -6   4  22          1.50         -0.45         3.42 o                         
  -4   4  22         30.60         20.72         4.96 o                         
  -2   4  22         79.75         71.14         7.39 o                         
   0   4  22          6.12          5.88         4.10 o                         
   2   4  22       2547.32       2715.85        35.65 o                         
   4   4  22         26.50         29.43         6.40 o                         
   6   4  22        222.65        196.46        17.89 o                         
   8   4  22         88.35        117.75        10.62 o                         
  10   4  22        697.08        738.04        23.84 o                         
  12   4  22          0.39         -6.08         7.86 o                         
 -21   5  22         32.22         14.14        15.59 o                         
 -19   5  22         60.79         61.35        10.06 o                         
 -17   5  22          0.90          3.41         8.80 o                         
 -15   5  22        282.74        262.04        25.17 o                         
 -13   5  22        606.59        658.29        21.76 o                         
 -11   5  22          0.96         -3.57         5.44 o                         
  -9   5  22          0.34          1.70         4.91 o                         
  -7   5  22         36.28         32.94         6.85 o                         
  -5   5  22        694.11        688.76        19.67 o                         
  -3   5  22        725.85        749.60        22.61 o                         
  -1   5  22        416.88        402.33        17.96 o                         
   1   5  22         14.22          5.03         5.43 o                         
   3   5  22        178.00        195.43        13.01 o                         
   5   5  22       1359.05       1479.70        30.18 o                         
   7   5  22       1313.35       1432.43        30.30 o                         
   9   5  22         64.68         58.90         9.39 o                         
 -16   6  22        353.76        396.35        30.55 o                         
 -14   6  22          1.17          5.41         6.65 o                         
 -12   6  22        380.19        399.16        21.35 o                         
 -10   6  22        170.89        180.35        13.37 o                         
  -8   6  22         71.06         56.89        10.02 o                         
  -6   6  22        118.80        133.16        12.51 o                         
  -4   6  22          8.81         27.77         7.83 o                         
  -2   6  22         40.81         28.05         6.47 o                         
   0   6  22         52.15         51.37         8.67 o                         
   2   6  22          0.66          0.53         6.44 o                         
   4   6  22        197.24        191.11        16.62 o                         
 -27   1  23        191.06        258.38        17.63 o                         
 -25   1  23        176.27        167.54        13.08 o                         
 -23   1  23         11.03          7.80         5.66 o                         
 -21   1  23          4.30         -0.06         4.60 o                         
 -19   1  23        287.52        277.17        15.22 o                         
 -17   1  23        297.51        262.42        15.76 o                         
 -15   1  23          0.20         -3.26         4.14 o                         
 -13   1  23        121.39        116.32         8.90 o                         
 -11   1  23       1650.85       1629.81        29.79 o                         
  -9   1  23         53.35         50.20         6.12 o                         
  -7   1  23         28.53         33.74         5.65 o                         
  -5   1  23        357.32        265.64        10.96 o                         
  -3   1  23        651.01        648.64        12.30 o                         
  -1   1  23        140.45         87.33         6.22 o                         
   1   1  23        364.75        424.54        14.52 o                         
   3   1  23        933.93        919.07        21.14 o                         
   5   1  23         25.76         22.27         7.38 o                         
   7   1  23          1.11          0.55         5.40 o                         
   9   1  23         97.27         76.02         9.95 o                         
  11   1  23        461.97        509.33        24.22 o                         
  13   1  23         14.80         18.45         7.52 o                         
  15   1  23        279.52        284.67        24.01 o                         
 -26   2  23         16.11         10.00         7.62 o                         
 -24   2  23         47.09         29.07         8.17 o                         
 -22   2  23         38.65         32.41         7.72 o                         
 -20   2  23        256.18        285.03        17.35 o                         
 -18   2  23         12.37          4.86         5.71 o                         
 -16   2  23        854.29        832.69        20.21 o                         
 -14   2  23        790.49        757.41        21.31 o                         
 -12   2  23         21.68         12.14         4.75 o                         
 -10   2  23        121.59        101.29         9.00 o                         
  -8   2  23       1801.52       1770.87        34.71 o                         
  -6   2  23          3.79          0.10         2.98 o                         
  -4   2  23        847.13        848.62        14.11 o                         
  -2   2  23        441.77        413.72        10.40 o                         
   0   2  23        213.37        192.56         8.20 o                         
   2   2  23        746.29        730.11        15.07 o                         
   4   2  23         59.78         60.44         8.05 o                         
   6   2  23        532.33        531.75        18.55 o                         
   8   2  23        282.93        245.63        17.37 o                         
  10   2  23        241.33        224.14        16.82 o                         
  12   2  23         47.80         58.52         9.44 o                         
  14   2  23          1.52          2.46         6.01 o                         
 -25   3  23        376.83        423.43        35.68 o                         
 -23   3  23         14.01         19.08         8.95 o                         
 -21   3  23         61.74         74.44        10.97 o                         
 -19   3  23          0.70         -3.57         5.00 o                         
 -17   3  23         72.35         56.11         8.06 o                         
 -15   3  23        940.26        957.86        22.30 o                         
 -13   3  23        435.73        496.88        25.18 o                         
 -11   3  23         39.05         32.21         6.07 o                         
  -9   3  23        124.71        143.65        10.14 o                         
  -7   3  23        309.63        290.16        19.86 o                         
  -5   3  23        572.97        516.15        14.39 o                         
  -3   3  23        359.17        367.67        10.59 o                         
  -1   3  23        386.73        385.92        10.82 o                         
   1   3  23       1323.73       1434.05        23.93 o                         
   3   3  23          1.19          6.20         4.57 o                         
   5   3  23          2.20          4.56         4.46 o                         
   7   3  23        190.02        211.77        15.46 o                         
   9   3  23         25.66         27.43         8.04 o                         
  11   3  23        209.31        198.05        25.76 o                         
  13   3  23         11.41          9.95         9.40 o                         
 -22   4  23        312.40        364.57        22.94 o                         
 -20   4  23        597.33        573.60        22.94 o                         
 -18   4  23        767.95        802.02        28.77 o                         
 -16   4  23          6.50         18.25         6.55 o                         
 -14   4  23          0.99          2.49         5.46 o                         
 -12   4  23        879.47        847.96        25.01 o                         
 -10   4  23        745.18        743.18        21.72 o                         
  -8   4  23         35.22         45.13         7.48 o                         
  -6   4  23        272.16        263.70        16.27 o                         
  -4   4  23        131.56        121.65        13.99 o                         
  -2   4  23        139.63        101.92         9.25 o                         
   0   4  23         98.87        117.97         9.05 o                         
   2   4  23        820.63        798.22        21.47 o                         
   4   4  23          7.72          6.04         5.16 o                         
   6   4  23        845.62        837.52        34.32 o                         
   8   4  23        447.64        486.13        22.55 o                         
  10   4  23         18.84         16.49         7.09 o                         
 -19   5  23        427.72        464.26        24.90 o                         
 -17   5  23       1168.97       1341.71        32.49 o                         
 -15   5  23          9.47         -1.67         6.17 o                         
 -13   5  23        105.78         88.35        10.87 o                         
 -11   5  23          7.23          3.19         5.22 o                         
  -9   5  23          0.64         -0.71         4.65 o                         
  -7   5  23         60.36         73.72        11.24 o                         
  -5   5  23         46.96         48.26         7.61 o                         
  -3   5  23       1387.68       1469.85        32.09 o                         
  -1   5  23        566.34        562.32        19.44 o                         
   1   5  23         13.92          6.01         5.20 o                         
   3   5  23          1.01          4.02         5.47 o                         
   5   5  23        314.23        323.44        25.18 o                         
   7   5  23        507.88        500.03        20.72 o                         
 -14   6  23         23.70         16.18         9.14 o                         
 -12   6  23        985.65       1111.40        27.69 o                         
 -10   6  23          4.39          6.43         6.33 o                         
  -8   6  23        208.50        201.49        14.02 o                         
  -6   6  23        497.33        506.17        21.93 o                         
  -4   6  23         10.75         -0.45         6.40 o                         
  -2   6  23        896.98        909.66        27.04 o                         
   0   6  23          0.26          2.63         5.59 o                         
   2   6  23        173.30        183.27        16.03 o                         
 -26   0  24        282.24        322.12        25.59 o                         
 -24   0  24        166.43        203.10        19.92 o                         
 -22   0  24         24.22         24.30         9.81 o                         
 -20   0  24         58.01         50.81        10.90 o                         
 -18   0  24         47.65         31.74         9.49 o                         
 -16   0  24         79.85         84.71        12.27 o                         
 -14   0  24          0.12          6.79         7.32 o                         
 -12   0  24          8.60         17.12        10.38 o                         
 -10   0  24       1486.60       1594.02        35.80 o                         
  -8   0  24        402.44        377.65        17.61 o                         
  -6   0  24          7.61         -5.32         5.32 o                         
  -4   0  24        255.65        256.24        22.73 o                         
  -2   0  24        520.71        473.57        21.71 o                         
   0   0  24        495.20        627.66        25.53 o                         
   2   0  24          1.10          4.82         7.16 o                         
   4   0  24         12.10         -0.18         7.72 o                         
   6   0  24          1.11          3.04        10.58 o                         
   8   0  24        604.19        619.06        25.84 o                         
  10   0  24        684.94        723.42        29.81 o                         
  12   0  24         36.22         24.25        12.79 o                         
  14   0  24         76.93         69.35        14.05 o                         
 -27   1  24        535.83        568.31        31.76 o                         
 -25   1  24         70.81         56.32         9.36 o                         
 -23   1  24        231.85        279.32        16.06 o                         
 -21   1  24          2.08          4.36         5.07 o                         
 -19   1  24        492.28        462.06        25.49 o                         
 -17   1  24        514.65        569.65        19.58 o                         
 -15   1  24         92.42         62.00         8.48 o                         
 -13   1  24        210.01        192.26        11.20 o                         
 -11   1  24         13.90         16.19         5.59 o                         
  -9   1  24        416.00        447.23        19.16 o                         
  -7   1  24        731.83        686.50        18.47 o                         
  -5   1  24         71.02         10.52         4.12 o                         
  -3   1  24         27.69         26.03         5.77 o                         
  -1   1  24         23.84         12.53         3.93 o                         
   1   1  24       1716.61       1702.94        28.38 o                         
   3   1  24        226.81        248.04        15.87 o                         
   5   1  24        170.72        155.05        12.29 o                         
   7   1  24       1589.57       1571.66        33.01 o                         
   9   1  24          4.15          2.65         5.79 o                         
  11   1  24          0.99         -2.13         5.10 o                         
  13   1  24          0.01         -1.13         6.55 o                         
 -26   2  24         85.73         89.10        12.97 o                         
 -24   2  24         15.58          5.07         6.81 o                         
 -22   2  24          5.38          1.82         5.63 o                         
 -20   2  24        127.74        106.03        11.46 o                         
 -18   2  24        168.30        178.47        13.59 o                         
 -16   2  24       1215.31       1297.42        28.74 o                         
 -14   2  24        583.62        598.51        20.73 o                         
 -12   2  24        350.33        308.31        16.36 o                         
 -10   2  24       1016.87        911.94        23.09 o                         
  -8   2  24        363.91        384.26        14.67 o                         
  -6   2  24        821.79        778.66        24.21 o                         
  -4   2  24        326.42        327.50         9.86 o                         
  -2   2  24        563.82        542.50        14.02 o                         
   0   2  24         20.34         21.63         3.85 o                         
   2   2  24        128.70        112.17        10.47 o                         
   4   2  24        299.68        258.42        15.16 o                         
   6   2  24        679.49        656.69        21.12 o                         
   8   2  24        212.06        216.43        16.47 o                         
  10   2  24        173.18        164.82        17.00 o                         
  12   2  24         81.17         84.41        12.43 o                         
  14   2  24        330.62        370.78        42.82 o                         
 -23   3  24         20.05         15.55         8.63 o                         
 -21   3  24         58.49         43.03        11.91 o                         
 -19   3  24         35.18         41.31         9.48 o                         
 -17   3  24        124.83        114.96        12.62 o                         
 -15   3  24        958.92        976.21        29.74 o                         
 -13   3  24       1541.53       1556.08        28.59 o                         
 -11   3  24        642.11        660.16        18.15 o                         
  -9   3  24        198.82        176.01        11.25 o                         
  -7   3  24        295.64        291.88        17.30 o                         
  -5   3  24        301.06        337.05        13.44 o                         
  -3   3  24       2192.66       2293.04        25.98 o                         
  -1   3  24         24.10         32.77         4.98 o                         
   1   3  24        161.41        151.60         9.06 o                         
   3   3  24        157.83        152.13        10.87 o                         
   5   3  24         43.17         58.73         8.26 o                         
   7   3  24        729.75        788.48        26.88 o                         
   9   3  24        148.39        126.15        24.62 o                         
  11   3  24         22.07         30.64        11.27 o                         
 -22   4  24        135.62        202.56        40.80 o                         
 -20   4  24          3.72          1.49         6.50 o                         
 -18   4  24         64.33         44.76         8.22 o                         
 -16   4  24          8.47         18.42         6.41 o                         
 -14   4  24        155.47        142.23        12.20 o                         
 -12   4  24         10.15          6.88         5.00 o                         
 -10   4  24        238.89        203.61        19.50 o                         
  -8   4  24          0.66         -3.79         4.04 o                         
  -6   4  24          5.51         13.29         5.36 o                         
  -4   4  24        264.36        281.72        17.19 o                         
  -2   4  24        100.78        114.81         9.97 o                         
   0   4  24         73.16         73.46        10.64 o                         
   2   4  24        723.68        748.88        23.95 o                         
   4   4  24        498.76        509.79        21.94 o                         
   6   4  24         94.94         83.65         9.27 o                         
   8   4  24        529.54        570.33        25.20 o                         
  10   4  24         85.89         53.74        12.58 o                         
 -19   5  24          0.47          8.70         9.19 o                         
 -17   5  24        659.84        774.25        27.07 o                         
 -15   5  24        128.51        108.01        11.97 o                         
 -13   5  24        444.64        417.65        21.05 o                         
 -11   5  24        118.13        119.06        11.90 o                         
  -9   5  24         31.29         28.26         9.02 o                         
  -7   5  24        570.04        575.16        19.02 o                         
  -5   5  24        358.01        397.08        27.56 o                         
  -3   5  24        146.27        152.03        11.78 o                         
  -1   5  24        714.22        717.09        20.98 o                         
   1   5  24        195.19        215.84        15.61 o                         
   3   5  24        495.91        589.80        22.06 o                         
   5   5  24        110.63        117.90        15.95 o                         
   7   5  24        489.88        366.15        51.90 o                         
 -12   6  24         91.41         93.32        16.21 o                         
 -10   6  24         96.72        104.98        11.36 o                         
  -8   6  24        342.29        336.78        18.21 o                         
  -6   6  24          4.17         -1.46         6.00 o                         
  -4   6  24         24.00         14.79         7.33 o                         
  -2   6  24        125.54        141.43        12.73 o                         
   0   6  24        320.39        276.04        36.04 o                         
 -25   1  25         19.64         19.68         7.22 o                         
 -23   1  25        448.47        436.46        20.56 o                         
 -21   1  25         93.25        114.15        12.72 o                         
 -19   1  25        755.56        817.94        22.85 o                         
 -17   1  25         87.75         76.47         9.74 o                         
 -15   1  25        185.33        188.30        13.54 o                         
 -13   1  25          0.51         -4.27         4.27 o                         
 -11   1  25        195.95        153.44        11.63 o                         
  -9   1  25        228.39        235.92        14.02 o                         
  -7   1  25          1.32          3.79         4.95 o                         
  -5   1  25        708.79        624.07        18.72 o                         
  -3   1  25          8.02         -1.58         4.66 o                         
  -1   1  25        260.28        267.96        15.71 o                         
   1   1  25        321.94        322.03        15.38 o                         
   3   1  25       2617.55       2599.64        41.45 o                         
   5   1  25        349.71        390.91        20.87 o                         
   7   1  25         19.81         23.27         6.88 o                         
   9   1  25         62.51         72.78        10.08 o                         
  11   1  25         78.62         78.50        10.59 o                         
  13   1  25         15.46         19.21         8.87 o                         
 -24   2  25        139.43        172.50        14.95 o                         
 -22   2  25          0.06         -3.70         5.96 o                         
 -20   2  25        121.54        104.81        11.49 o                         
 -18   2  25       2078.98       2315.26        47.72 o                         
 -16   2  25         42.89         47.70         7.88 o                         
 -14   2  25       1574.59       1604.67        32.36 o                         
 -12   2  25          1.71          9.84         5.20 o                         
 -10   2  25        518.73        522.33        18.41 o                         
  -8   2  25          3.80          8.49         5.32 o                         
  -6   2  25         50.67         47.93         6.43 o                         
  -4   2  25        127.93        122.89         6.88 o                         
  -2   2  25         30.68         24.96         3.99 o                         
   0   2  25        394.76        421.83        14.16 o                         
   2   2  25        285.64        282.51        15.26 o                         
   4   2  25         17.06          9.84         5.63 o                         
   6   2  25        460.41        483.58        21.01 o                         
   8   2  25        375.52        361.08        21.73 o                         
  10   2  25          2.33         11.53         7.69 o                         
  12   2  25        346.58        325.02        22.00 o                         
 -23   3  25          4.50          6.64         9.69 o                         
 -21   3  25         21.29         22.23        10.30 o                         
 -19   3  25        168.81        147.30        22.91 o                         
 -17   3  25         79.62         60.97         9.79 o                         
 -15   3  25         85.88        108.70        11.01 o                         
 -13   3  25        761.82        719.17        22.29 o                         
 -11   3  25          0.96         -1.69         5.26 o                         
  -9   3  25         27.16         17.44         5.48 o                         
  -7   3  25          2.55         -0.40         3.64 o                         
  -5   3  25          0.96          2.48         3.60 o                         
  -3   3  25        634.81        598.58        19.66 o                         
  -1   3  25         83.60         71.39         6.76 o                         
   1   3  25       2076.13       2187.32        29.17 o                         
   3   3  25        344.35        345.12        19.81 o                         
   5   3  25        733.51        734.23        27.43 o                         
   7   3  25        400.11        501.67        24.50 o                         
   9   3  25        433.92        457.83        29.43 o                         
  11   3  25          0.31         14.03        12.62 o                         
 -20   4  25        110.51        127.82        14.77 o                         
 -18   4  25         62.98         48.08        14.14 o                         
 -16   4  25         17.26         24.60         8.94 o                         
 -14   4  25        291.97        305.14        17.49 o                         
 -12   4  25        249.08        242.98        17.30 o                         
 -10   4  25         21.27         22.18         6.63 o                         
  -8   4  25        343.52        339.83        28.32 o                         
  -6   4  25        229.42        287.96        15.03 o                         
  -4   4  25        836.42        818.70        25.98 o                         
  -2   4  25       2669.95       2850.00        52.17 o                         
   0   4  25       1302.49       1409.85        28.92 o                         
   2   4  25        593.87        641.72        26.36 o                         
   4   4  25        640.85        669.02        24.38 o                         
   6   4  25        173.13        151.60        12.28 o                         
   8   4  25         24.40         28.85         9.24 o                         
 -17   5  25        180.19        213.62        18.63 o                         
 -15   5  25          1.18          6.93         6.54 o                         
 -13   5  25         15.01          9.92         6.80 o                         
 -11   5  25         21.22         15.58         9.46 o                         
  -9   5  25         28.49         23.29         6.50 o                         
  -7   5  25        407.94        421.55        21.14 o                         
  -5   5  25         67.39         59.09         9.33 o                         
  -3   5  25        638.89        646.08        20.43 o                         
  -1   5  25         30.22         18.12         6.45 o                         
   1   5  25         80.26         72.64        10.35 o                         
   3   5  25        331.04        364.58        20.50 o                         
   5   5  25          8.05         -0.09         7.05 o                         
  -8   6  25         17.13         24.75        18.96 o                         
  -6   6  25         74.09         86.52        24.38 o                         
  -4   6  25          7.65          0.19        11.83 o                         
 -26   0  26         62.14         47.34        12.85 o                         
 -24   0  26        564.41        553.91        30.93 o                         
 -22   0  26        126.33        105.93        15.49 o                         
 -20   0  26          0.00          1.79         6.60 o                         
 -18   0  26         76.96         50.29        11.21 o                         
 -16   0  26          2.00          4.50        10.63 o                         
 -14   0  26        140.25        145.15        18.58 o                         
 -12   0  26         17.95         12.83         8.60 o                         
 -10   0  26         61.07         56.07        12.17 o                         
  -8   0  26        191.70        229.85        22.13 o                         
  -6   0  26          4.26         -8.12         8.12 o                         
  -4   0  26        250.87        160.05        18.98 o                         
  -2   0  26       4452.52       4309.50       110.41 o                         
   0   0  26       2217.36       2401.08        53.08 o                         
   2   0  26       1022.02        937.47        32.95 o                         
   4   0  26        250.53        246.08        30.01 o                         
   6   0  26         72.18         61.76        16.13 o                         
   8   0  26        134.77        139.69        21.00 o                         
  10   0  26        465.50        453.00        51.95 o                         
  12   0  26        766.12        914.84        73.57 o                         
 -25   1  26         64.01         50.74        14.31 o                         
 -23   1  26        321.51        350.40        20.45 o                         
 -21   1  26         15.58          6.54         6.07 o                         
 -19   1  26         12.03          8.65         5.86 o                         
 -17   1  26        336.02        352.15        18.63 o                         
 -15   1  26         29.86         16.21         7.23 o                         
 -13   1  26         85.94        101.57        12.35 o                         
 -11   1  26        310.68        320.57        15.94 o                         
  -9   1  26         28.07         16.51         6.89 o                         
  -7   1  26         35.46         15.38         5.04 o                         
  -5   1  26        150.39        149.16        12.94 o                         
  -3   1  26         61.09         57.54         8.24 o                         
  -1   1  26        649.16        568.74        19.43 o                         
   1   1  26        850.39        920.55        28.03 o                         
   3   1  26         13.39         27.33         8.73 o                         
   5   1  26         18.43         17.82         6.88 o                         
   7   1  26        158.59        166.61        13.93 o                         
   9   1  26        106.16        107.92        12.59 o                         
  11   1  26         33.33         25.72         8.02 o                         
 -24   2  26         43.09         24.99         8.37 o                         
 -22   2  26         18.94          8.32         6.57 o                         
 -20   2  26         43.85         29.03         8.55 o                         
 -18   2  26        291.82        337.01        21.80 o                         
 -16   2  26         61.18         50.86        10.19 o                         
 -14   2  26        239.43        264.98        16.12 o                         
 -12   2  26        256.58        259.09        15.62 o                         
 -10   2  26        141.10        122.00        10.87 o                         
  -8   2  26         34.22         28.25         6.47 o                         
  -6   2  26         23.97         12.64         4.75 o                         
  -4   2  26         50.03         49.29         5.82 o                         
  -2   2  26         32.79         29.56         4.97 o                         
   0   2  26        124.47        139.64        10.43 o                         
   2   2  26        307.51        313.80        16.94 o                         
   4   2  26          9.76         -5.06         5.06 o                         
   6   2  26         52.87         69.20        10.36 o                         
   8   2  26         53.81         31.66        10.04 o                         
  10   2  26        692.50        702.74        26.96 o                         
 -23   3  26        115.84        103.78        30.73 o                         
 -21   3  26         36.13         22.20        10.58 o                         
 -19   3  26         30.65         18.90         9.44 o                         
 -17   3  26        571.45        659.59        24.65 o                         
 -15   3  26        339.67        305.54        17.72 o                         
 -13   3  26        156.42        152.54        13.98 o                         
 -11   3  26         23.81         17.38         6.41 o                         
  -9   3  26         71.51         77.70         8.26 o                         
  -7   3  26       1106.66       1104.66        21.91 o                         
  -5   3  26        278.48        274.17        12.05 o                         
  -3   3  26        106.85        114.32         8.25 o                         
  -1   3  26        342.93        348.20        13.67 o                         
   1   3  26        292.60        342.60        14.15 o                         
   3   3  26          5.02          2.93         5.18 o                         
   5   3  26       1161.00       1267.39        30.89 o                         
   7   3  26         11.44         16.57         7.23 o                         
   9   3  26        162.61        162.76        16.00 o                         
 -20   4  26          3.74          2.58        18.90 o                         
 -18   4  26          0.93          5.74         7.44 o                         
 -16   4  26         22.53         10.28         7.11 o                         
 -14   4  26         68.14         53.40         8.95 o                         
 -12   4  26         10.55          1.60         6.05 o                         
 -10   4  26        630.03        700.19        33.67 o                         
  -8   4  26        292.19        311.49        18.56 o                         
  -6   4  26        186.09        173.01        12.15 o                         
  -4   4  26        440.53        482.47        17.74 o                         
  -2   4  26          0.37         12.67         5.42 o                         
   0   4  26        205.86        229.39        13.74 o                         
   2   4  26          5.28         12.96         5.39 o                         
   4   4  26         22.39         22.96         6.84 o                         
   6   4  26        388.81        369.66        33.70 o                         
 -15   5  26        783.47        829.65        27.02 o                         
 -13   5  26         79.28         89.91        15.44 o                         
 -11   5  26        148.98        128.83        11.61 o                         
  -9   5  26         63.04         72.53         9.25 o                         
  -7   5  26        135.91        114.57        10.65 o                         
  -5   5  26         99.29         79.81        13.26 o                         
  -3   5  26        330.03        364.93        18.14 o                         
  -1   5  26        134.15         95.96        10.17 o                         
   1   5  26        230.61        227.62        16.44 o                         
   3   5  26        198.96        249.63        20.01 o                         
 -25   1  27        141.47        105.71        27.96 o                         
 -23   1  27         41.03         29.19         8.10 o                         
 -21   1  27          2.60         10.24         6.37 o                         
 -19   1  27         95.63         94.12         9.90 o                         
 -17   1  27       2053.90       2214.57        46.87 o                         
 -15   1  27          0.52          0.62         6.42 o                         
 -13   1  27          4.31          7.92         6.27 o                         
 -11   1  27        580.64        599.03        19.85 o                         
  -9   1  27        147.37        129.00        11.47 o                         
  -7   1  27         59.99         32.46         7.05 o                         
  -5   1  27         71.36         62.36         9.23 o                         
  -3   1  27         11.23         12.65         5.71 o                         
  -1   1  27         90.29         99.76        19.01 o                         
   1   1  27        752.95        760.83        37.73 o                         
   3   1  27        147.90        119.28        12.90 o                         
   5   1  27        425.55        388.15        27.07 o                         
   7   1  27         81.99         87.78        13.32 o                         
   9   1  27        379.36        376.63        24.51 o                         
 -24   2  27         38.35         22.30        13.16 o                         
 -22   2  27         78.59        115.25        21.29 o                         
 -20   2  27        333.33        363.91        23.39 o                         
 -18   2  27        430.57        349.10        22.71 o                         
 -16   2  27         24.21         32.14         8.14 o                         
 -14   2  27          9.50          7.62         5.90 o                         
 -12   2  27        605.71        597.00        25.05 o                         
 -10   2  27        318.03        305.19        16.86 o                         
  -8   2  27         90.24         89.14         9.72 o                         
  -6   2  27        151.14        120.81         9.69 o                         
  -4   2  27        555.65        519.37        16.88 o                         
  -2   2  27          0.00         -3.20         3.94 o                         
   0   2  27        334.19        330.72        18.96 o                         
   2   2  27         61.12         60.35         9.16 o                         
   4   2  27        306.81        305.73        17.84 o                         
   6   2  27        198.28        230.44        26.52 o                         
   8   2  27        351.50        394.75        34.22 o                         
  10   2  27         27.82          5.98        13.66 o                         
 -21   3  27         59.66         28.55        11.87 o                         
 -19   3  27        260.58        244.02        24.55 o                         
 -17   3  27        377.20        380.61        22.52 o                         
 -15   3  27         11.40         37.85        11.55 o                         
 -13   3  27         10.69          3.56         6.81 o                         
 -11   3  27         53.91         70.27         9.48 o                         
  -9   3  27         14.25         10.14         5.42 o                         
  -7   3  27        737.09        792.11        19.12 o                         
  -5   3  27         38.43         46.85         6.06 o                         
  -3   3  27          0.54         -3.02         4.29 o                         
  -1   3  27        138.12        118.41         9.19 o                         
   1   3  27          4.86          1.20         4.79 o                         
   3   3  27        384.18        368.59        17.65 o                         
   5   3  27          6.17          8.94         5.52 o                         
   7   3  27         49.74         46.13        10.52 o                         
 -18   4  27        159.37        151.32        16.26 o                         
 -16   4  27        526.86        498.01        35.57 o                         
 -14   4  27        526.12        584.71        31.12 o                         
 -12   4  27          0.01         -1.17         5.61 o                         
 -10   4  27          2.00         -3.64         4.73 o                         
  -8   4  27        205.93        204.54        13.21 o                         
  -6   4  27         23.35         18.83         5.96 o                         
  -4   4  27          5.25          0.80         5.18 o                         
  -2   4  27         10.83          7.37         5.51 o                         
   0   4  27          1.42          7.91         6.26 o                         
   2   4  27         13.24          3.72         6.15 o                         
   4   4  27         16.37          6.36         6.28 o                         
 -13   5  27        319.29        327.44        20.67 o                         
 -11   5  27        229.79        242.28        15.40 o                         
  -9   5  27        260.98        272.74        16.34 o                         
  -7   5  27         11.16         11.39         6.88 o                         
  -5   5  27        850.09        911.36        25.36 o                         
  -3   5  27         19.33         16.97         6.51 o                         
  -1   5  27         11.21         13.67         8.77 o                         
 -24   0  28        830.13        880.10        38.11 o                         
 -22   0  28       1813.02       2021.54        53.90 o                         
 -20   0  28          1.20         -7.23         7.87 o                         
 -18   0  28         24.65         20.46         9.25 o                         
 -16   0  28         11.95         19.83         9.00 o                         
 -14   0  28       2317.94       2364.04       110.43 o                         
 -12   0  28       1474.36       1482.02        79.61 o                         
 -10   0  28        971.42        975.38        63.85 o                         
  -8   0  28        452.70        429.78        28.08 o                         
  -6   0  28         77.51         54.45        13.14 o                         
  -4   0  28          0.13         -1.67         8.23 o                         
  -2   0  28        403.75        470.36        34.21 o                         
   0   0  28       1901.79       1944.15        74.54 o                         
   2   0  28         68.00         42.96        12.80 o                         
   4   0  28        284.12        235.46        40.59 o                         
   6   0  28          3.42         -1.31        10.01 o                         
   8   0  28        362.25        345.23        38.09 o                         
 -23   1  28        165.34        195.53        15.01 o                         
 -21   1  28        272.89        229.66        17.14 o                         
 -19   1  28        821.88        867.47        27.12 o                         
 -17   1  28          2.63         -0.50         6.39 o                         
 -15   1  28        161.18        163.65        15.27 o                         
 -13   1  28        249.96        222.00        17.63 o                         
 -11   1  28        698.43        659.00        22.59 o                         
  -9   1  28        143.35        159.11        14.81 o                         
  -7   1  28        280.86        228.83        17.46 o                         
  -5   1  28         36.70         48.98         9.09 o                         
  -3   1  28        385.91        397.03        19.78 o                         
  -1   1  28         53.53         42.02         8.13 o                         
   1   1  28         99.43         89.58        16.11 o                         
   3   1  28        350.58        306.53        23.74 o                         
   5   1  28        119.67         98.86        16.62 o                         
   7   1  28          6.48          5.44         7.59 o                         
   9   1  28          5.78          5.04         7.16 o                         
 -22   2  28         62.68         43.36        10.16 o                         
 -20   2  28       1295.60       1471.56        53.49 o                         
 -18   2  28        102.72        108.67        14.11 o                         
 -16   2  28         18.96         19.64        17.21 o                         
 -14   2  28         55.99         46.44         8.62 o                         
 -12   2  28         95.00        112.43        11.25 o                         
 -10   2  28        167.96        148.11        12.52 o                         
  -8   2  28         86.74         92.08        11.60 o                         
  -6   2  28         36.34         33.43         7.88 o                         
  -4   2  28        395.12        454.77        22.82 o                         
  -2   2  28         27.55         28.18         8.14 o                         
   0   2  28          5.25          5.27         6.68 o                         
   2   2  28        851.14        844.66        28.67 o                         
   4   2  28         66.71         58.99        11.31 o                         
   6   2  28        224.83        260.20        25.86 o                         
   8   2  28        195.05        224.10        22.88 o                         
 -21   3  28         60.87         63.78        27.84 o                         
 -19   3  28        227.63        207.55        27.71 o                         
 -17   3  28          3.44          1.68         7.48 o                         
 -15   3  28       1719.55       1903.73        38.70 o                         
 -13   3  28        417.06        443.35        20.91 o                         
 -11   3  28        174.27        181.96        14.26 o                         
  -9   3  28        526.96        485.80        19.97 o                         
  -7   3  28         59.91         41.54         7.29 o                         
  -5   3  28          2.88         -2.43         4.96 o                         
  -3   3  28         39.94         31.27         7.26 o                         
  -1   3  28        186.61        200.00        16.02 o                         
   1   3  28          9.78          3.66         5.48 o                         
   3   3  28        107.08        142.46        13.20 o                         
   5   3  28        117.07        112.16        19.11 o                         
 -16   4  28         61.46         94.21        12.67 o                         
 -14   4  28         12.75         13.55         7.72 o                         
 -12   4  28         93.84        101.86        13.07 o                         
 -10   4  28        230.97        240.37        16.62 o                         
  -8   4  28        155.82        181.20        12.83 o                         
  -6   4  28         28.53         15.09         7.26 o                         
  -4   4  28         40.53         32.43         7.24 o                         
  -2   4  28         54.42         42.23         7.81 o                         
   0   4  28        133.11        152.85        12.01 o                         
   2   4  28          2.43         -4.82         7.22 o                         
  -9   5  28         33.81         20.79         7.98 o                         
  -7   5  28          7.56          9.70         9.02 o                         
  -5   5  28        273.03        292.41        21.71 o                         
 -21   1  29         21.24         28.90         8.88 o                         
 -19   1  29         11.77         21.34        11.02 o                         
 -17   1  29        219.07        218.68        19.39 o                         
 -15   1  29        133.01        168.31        15.97 o                         
 -13   1  29          0.17          1.12         8.30 o                         
 -11   1  29        246.50        245.49        21.51 o                         
  -9   1  29        547.37        626.60        30.47 o                         
  -7   1  29         16.76         29.18         8.15 o                         
  -5   1  29        236.91        253.45        17.09 o                         
  -3   1  29       2092.60       2123.59        44.42 o                         
  -1   1  29         64.21         73.93        11.41 o                         
   1   1  29        181.08        197.39        16.80 o                         
   3   1  29        101.04         97.19        20.48 o                         
   5   1  29         78.71        109.71        16.00 o                         
   7   1  29        103.45         78.30        14.29 o                         
 -20   2  29        234.41        315.71        22.91 o                         
 -18   2  29        107.90         66.73        13.68 o                         
 -16   2  29          4.27         14.38         8.30 o                         
 -14   2  29         50.58         54.72        10.74 o                         
 -12   2  29        226.45        177.90        14.12 o                         
 -10   2  29          0.31         -5.05         5.28 o                         
  -8   2  29        201.17        216.59        17.42 o                         
  -6   2  29       1851.42       2029.23        44.27 o                         
  -4   2  29          3.63         -1.24         7.52 o                         
  -2   2  29          2.45          3.65         6.88 o                         
   0   2  29          1.57          8.83         6.94 o                         
   2   2  29        299.13        263.18        19.96 o                         
   4   2  29        706.00        732.43        38.91 o                         
   6   2  29         13.56         15.56         8.85 o                         
 -19   3  29        481.85        462.21        38.73 o                         
 -17   3  29        724.92        833.33        30.72 o                         
 -15   3  29         13.39         15.44         7.56 o                         
 -13   3  29        245.06        242.18        16.83 o                         
 -11   3  29        774.34        860.58        25.60 o                         
  -9   3  29        562.39        577.53        29.16 o                         
  -7   3  29        165.05        139.86        11.41 o                         
  -5   3  29         17.73         18.45         7.19 o                         
  -3   3  29         17.40         17.74        25.86 o                         
  -1   3  29         51.57         49.52        16.27 o                         
   1   3  29        319.27        318.58        21.64 o                         
   3   3  29          8.58          0.41         6.45 o                         
   5   3  29         81.84         86.59        39.41 o                         
 -14   4  29        136.07        178.98        17.17 o                         
 -12   4  29         15.34          7.16         7.89 o                         
 -10   4  29         16.37         11.97         7.60 o                         
  -8   4  29        524.24        578.78        22.61 o                         
  -6   4  29        158.45        138.50        13.00 o                         
  -4   4  29        628.54        631.89        22.35 o                         
  -2   4  29         34.77         47.94         8.33 o                         
   0   4  29        191.61        186.21        19.35 o                         
 -22   0  30        445.33        420.99        47.11 o                         
 -20   0  30         36.37         34.79        15.78 o                         
 -18   0  30        116.67        135.52        49.67 o                         
 -16   0  30         71.97         72.27        18.09 o                         
 -14   0  30         86.67         52.85        16.64 o                         
 -12   0  30         15.69          5.43        17.44 o                         
 -10   0  30       1738.24       2056.26        96.77 o                         
  -8   0  30        607.66        651.36        34.94 o                         
  -6   0  30         64.00         50.35        14.34 o                         
  -4   0  30       2841.92       3103.67        78.55 o                         
  -2   0  30       2593.12       2648.76        72.62 o                         
   0   0  30         36.15         36.92        17.77 o                         
   2   0  30        103.97         84.04        24.30 o                         
   4   0  30        189.99        186.76        25.66 o                         
   6   0  30         68.16        109.81        51.96 o                         
 -21   1  30        121.39         96.47        21.26 o                         
 -19   1  30         47.54         41.29         8.99 o                         
 -17   1  30        361.92        395.23        24.25 o                         
 -15   1  30        401.83        474.21        31.86 o                         
 -13   1  30       1386.00       1365.24        73.17 o                         
 -11   1  30         99.22        102.10        16.08 o                         
  -9   1  30          0.03         -5.92         5.92 o                         
  -7   1  30         14.54          0.24         6.46 o                         
  -5   1  30        209.45        239.81        16.70 o                         
  -3   1  30       2198.98       2494.98        44.10 o                         
  -1   1  30        140.63        123.10        14.09 o                         
   1   1  30         22.31         26.43         7.83 o                         
   3   1  30          0.00         14.24         9.88 o                         
   5   1  30        212.57        191.04        21.16 o                         
 -20   2  30        414.47        438.89        48.34 o                         
 -18   2  30         42.44         30.18        11.23 o                         
 -16   2  30       1040.37       1161.25        35.20 o                         
 -14   2  30        407.04        479.79        24.92 o                         
 -12   2  30         33.36         34.62         8.08 o                         
 -10   2  30         37.96         37.74         9.68 o                         
  -8   2  30        215.07        197.39        17.02 o                         
  -6   2  30         11.64         19.63         7.75 o                         
  -4   2  30        141.22        166.86        15.70 o                         
  -2   2  30        147.98        156.20        18.19 o                         
   0   2  30       1193.42       1249.03        36.01 o                         
   2   2  30         51.59         58.94        11.19 o                         
   4   2  30        979.25       1122.13        40.91 o                         
 -17   3  30        142.33        188.66        20.19 o                         
 -15   3  30        134.40        121.52        12.87 o                         
 -13   3  30        107.87         89.82        11.24 o                         
 -11   3  30         10.36         21.16         7.54 o                         
  -9   3  30         24.39         19.73         6.51 o                         
  -7   3  30          7.47         12.43         8.51 o                         
  -5   3  30        347.95        355.06        33.46 o                         
  -3   3  30        528.66        545.96        41.92 o                         
  -1   3  30        448.90        459.26        47.73 o                         
   1   3  30         85.22         82.44        16.60 o                         
 -12   4  30        299.73        384.26        22.97 o                         
 -10   4  30        532.39        529.39        30.90 o                         
  -8   4  30         20.56         24.48         8.70 o                         
  -6   4  30        340.78        392.99        24.14 o                         
  -4   4  30        231.05        205.01        19.20 o                         
 -19   1  31        120.79        138.28        24.63 o                         
 -17   1  31         57.82         64.33        14.53 o                         
 -15   1  31        498.66        546.18        56.86 o                         
 -13   1  31         13.88         15.36         9.37 o                         
 -11   1  31         16.50         12.09        10.18 o                         
  -9   1  31        245.73        281.72        20.54 o                         
  -7   1  31        315.26        413.40        25.73 o                         
  -5   1  31         95.45         84.53        12.72 o                         
  -3   1  31       1028.73       1085.96        29.07 o                         
  -1   1  31         65.30         80.01        11.22 o                         
   1   1  31         17.57         11.50        10.93 o                         
   3   1  31         14.85         -0.17         9.40 o                         
 -18   2  31       1284.51       1211.99        66.19 o                         
 -16   2  31         42.43         46.43        11.06 o                         
 -14   2  31         63.89         47.59        10.62 o                         
 -12   2  31        135.14        119.44        14.21 o                         
 -10   2  31          3.54         -5.02         7.26 o                         
  -8   2  31        193.05        195.55        17.10 o                         
  -6   2  31         53.57         73.55        11.58 o                         
  -4   2  31        165.06        180.14        24.54 o                         
  -2   2  31        251.17        266.53        33.86 o                         
   0   2  31        548.59        667.22        27.84 o                         
   2   2  31        221.21        194.24        18.93 o                         
 -15   3  31        114.94        134.80        19.55 o                         
 -13   3  31          6.46         11.98         7.70 o                         
 -11   3  31        640.17        730.98        38.21 o                         
  -9   3  31       1420.81       1533.20        35.46 o                         
  -7   3  31        119.51        102.08        13.92 o                         
  -5   3  31        297.55        221.31        30.00 o                         
  -3   3  31         30.01         37.97        13.06 o                         
  -1   3  31        107.02        136.40        35.42 o                         
 -16   0  32         70.74         53.45        18.70 o                         
 -14   0  32       1516.55       1753.80        66.00 o                         
 -12   0  32        233.76        288.89        45.46 o                         
 -10   0  32         20.73         33.62        20.21 o                         
  -8   0  32         17.95         11.90        18.70 o                         
  -6   0  32        847.32        712.47        37.73 o                         
  -4   0  32       2144.29       2222.19       106.70 o                         
  -2   0  32        861.06        897.01        43.19 o                         
   0   0  32          0.00         -3.80        14.89 o                         
   2   0  32        234.72        254.21        40.17 o                         
 -17   1  32        121.24         96.49        33.56 o                         
 -15   1  32          0.36          5.11        10.48 o                         
 -13   1  32         29.10         29.82        13.80 o                         
 -11   1  32         53.54         41.96        12.58 o                         
  -9   1  32          0.03          5.76         7.76 o                         
  -7   1  32        109.94        132.75        14.88 o                         
  -5   1  32          0.18          9.31         8.52 o                         
  -3   1  32        174.71        139.43        17.65 o                         
  -1   1  32        155.74        194.57        20.12 o                         
   1   1  32        285.20        293.62        32.52 o                         
 -16   2  32         14.53          2.42        21.49 o                         
 -14   2  32        210.16        214.16        23.32 o                         
 -12   2  32         57.79         58.40        14.70 o                         
 -10   2  32        163.98        214.69        20.76 o                         
  -8   2  32        484.27        572.46        27.85 o                         
  -6   2  32        827.95        900.19        30.94 o                         
  -4   2  32        620.78        661.72        41.47 o                         
  -2   2  32        347.66        375.81        38.92 o                         
   0   2  32        108.63        110.02        20.20 o                         
 -11   3  32          0.58          8.69        12.34 o                         
  -9   3  32         82.39         90.01        13.81 o                         
  -7   3  32        352.52        361.97        35.73 o                         
 -13   1  33         60.84         44.49        13.87 o                         
 -11   1  33        313.63        396.64        30.42 o                         
  -9   1  33         25.47         29.22        15.21 o                         
  -7   1  33        233.25        233.84        19.80 o                         
  -5   1  33        187.13        166.27        16.89 o                         
  -3   1  33        223.57        272.02        25.64 o                         
 -12   2  33          6.76          6.65        17.09 o                         
 -10   2  33        184.41        124.74        17.02 o                         
  -8   2  33        469.76        562.81        28.17 o                         
  -6   2  33        162.79        174.48        20.86 o                         
  -4   2  33         42.40         50.84        27.12 o                         
 -10   0  34        514.88        556.59        63.77 o                         
  -8   0  34       1330.52       1346.23        82.25 o                         
  -6   0  34       5516.92       6070.21       185.00 o                         
  -9   1  34        620.04        671.37        41.37 o                         
  -7   1  34       1616.72       1666.08       200.86 o                         
                                                                                
